# Supplementary material for: Proteomic Profiling of Cardiomyocytes Revealed Potential Radioprotective Effects of Different Resveratrol Pretreatment Regimens
Source: Int J Mol Sci. 2025 Oct 21;26(20):10223. doi: 10.3390/ijms262010223 (PMC12563971; doi:10.3390/ijms262010223)
Supplement: Supplementary file 1 [file ijms-26-10223-s001.zip › Supplementary Tables.xlsx]

## Sheet: Table_1 Proteomics data
Supplementary Table S1: Abundances of detected proteins and differences between experimental groups
			Abundance (median)								Variation (Kruskal-Wallis test)				Resveratrol-induced changes (fold change and size effect)																		IR-induced changes (fold change and size effect)
Accesion	Gene	Protein Description	Ctr	D.Res	W.Res	M.Res	IR	IR-D.Res	IR-W.Res	IR-M.Res	p-value	FDR BH	eta squared	description	FC Ctr/D.Res	Ctr_D.Res	Ctr_D.Res	FC Ctr/W.Res	Ctr_W.Res	Ctr_W.Res	FC Ctr/M.Res	Ctr_M.Res	Ctr_M.Res	FC D.Res/W.Res	D.Res_W.Res	D.Res_W.Res	FC D.Res/M.Res	D.Res_M.Res	D.Res_M.Res	FC W.Res/M.Res	W.Res_M.Res	W.Res_M.Res	FC Ctr/IR	Ctr_IR	Ctr_IR	FC D.Res/IR-D.Res	D.Res_IR-D.Res	D.Res_IR-D.Res	FC W.Res/IR-W.Res	W.Res_IR-W.Res	W.Res_IR-W.Res	FC M.Res/IR-M.Res	M.Res_IR-M.Res	M.Res_IR-M.Res	FC IR/IR-D.Res	IR_IR-D.Res	IR_IR-D.Res	FC IR/IR-W.Res	IR_IR-W.Res
Q8IWV190	ZYX	Zyxin OS=Homo sapiens OX=9606 GN=ZYX PE=1 SV=1	1.66788e+06	832363	4266.52	465588	1.4076e+06	1.1689e+06	133700	210165	0.0073	0.0644	0.7683	large	2.0038	-0.9304	large	390.922	-2.6934	large	3.5823	-1.567	large	195.092	-1.7629	large	1.7878	-0.6366	large	0.0092	1.1263	large	1.1849	-0.6856	large	0.7121	0.0979	negligible	0.0319	0	negligible	2.2153	-0.5876	large	0.8445	1.1236	large	0.7658	1.4446
Q8IWV342	CDK2AP1	Cyclin-dependent kinase 2-associated protein 1 OS=Homo sapiens OX=9606 GN=CDK2AP1 PE=1 SV=1	370738	356714	1358.5	139283	414455	415316	50399.4	77392	0.009	0.0644	0.7342	large	1.0393	-0.5029	large	272.902	-1.9657	large	2.6618	-1.6	large	262.579	-1.4629	large	2.5611	-1.0972	large	0.0098	0.3657	medium	0.8945	0.0457	negligible	0.8589	0.6857	large	0.027	0.0914	negligible	1.7997	0.1829	small	0.9128	0.7455	large	0.8493	1.3667
Q8IWV349	WASHC4	WASH complex subunit 4 OS=Homo sapiens OX=9606 GN=WASHC4 PE=1 SV=2	142141	142255	1034.41	56768.8	128852	122699	22632.3	36595	0.0091	0.0644	0.7325	large	0.9992	0.0911	negligible	137.412	-2.0052	large	2.5039	-1.595	large	137.522	-2.0963	large	2.5059	-1.6862	large	0.0182	0.4102	medium	1.1031	-0.4557	medium	1.1594	-0.3646	medium	0.0457	-0.0911	negligible	1.5513	0.0911	negligible	0.9657	0.984	large	0.8336	2.3731
Q8IWV549	CPSF4	Cleavage and polyadenylation specificity factor subunit 4 OS=Homo sapiens OX=9606 GN=CPSF4 PE=1 SV=1	929448	830188	10189.8	353038	996055	837414	252908	408440	0.0125	0.0653	0.6808	large	1.1196	-0.3755	medium	91.2136	-1.7523	large	2.6327	-1.7106	large	81.4726	-1.3768	large	2.3516	-1.3351	large	0.0289	0.0417	negligible	0.9331	-0.0834	negligible	0.9914	0.0417	negligible	0.0403	-0.1669	small	0.8644	0.3755	medium	0.9364	0.3711	medium	0.7863	1.6701
Q8IWV322	NOP9	Nucleolar protein 9 OS=Homo sapiens OX=9606 GN=NOP9 PE=1 SV=1	482608	365964	5581.24	36271.4	569574	412904	10573.2	41527	0.0088	0.0644	0.7383	large	1.3187	-0.2765	small	86.4697	-1.9813	large	13.3055	-1.5666	large	65.5703	-1.7049	large	10.0896	-1.2902	large	0.1539	0.4147	medium	0.8473	0.3225	medium	0.8863	-0.0461	negligible	0.5279	0.0461	negligible	0.8734	0.1382	small	1.0542	-0.4614	medium	0.8768	0.9227
Q8IWV132	EXOC2	Exocyst complex component 2 OS=Homo sapiens OX=9606 GN=EXOC2 PE=1 SV=1	425448	374462	5355.8	119169	422145	330131	112845	135656	0.0065	0.0644	0.7883	large	1.1362	-0.666	large	79.4369	-2.3054	large	3.5701	-2.3054	large	69.9171	-1.6394	large	3.1423	-1.6394	large	0.0449	0	negligible	1.0078	0.0512	negligible	1.1343	-0.2562	small	0.0475	-0.1537	small	0.8785	0.4611	medium	0.9119	0.3419	medium	0.8038	1.4958
Q8IWV68	ZCCHC3	Zinc finger CCHC domain-containing protein 3 OS=Homo sapiens OX=9606 GN=ZCCHC3 PE=1 SV=2	394025	320932	5461.26	66304.2	409335	290766	50363.5	67034.5	0.0054	0.0644	0.8183	large	1.2278	-0.7742	large	72.1492	-2.5438	large	5.9427	-2.3779	large	58.7652	-1.7696	large	4.8403	-1.6037	large	0.0824	0.1659	small	0.9626	0.2765	small	1.1037	-0.1659	small	0.1084	0	negligible	0.9891	0.4424	medium	0.9995	0.2653	small	0.9023	1.7686
Q8IWV1108	GID8	Glucose-induced degradation protein 8 homolog OS=Homo sapiens OX=9606 GN=GID8 PE=1 SV=1	1.3994e+06	1.4132e+06	25419	1.07077e+06	1.28487e+06	1.39404e+06	502039	726836	0.0451	0.1158	0.46	large	0.9902	-0.0642	negligible	55.0531	-1.3792	large	1.3069	-1.0585	large	55.5961	-1.3151	large	1.3198	-0.9943	large	0.0237	0.3208	medium	1.0891	-0.5132	large	1.0137	-0.1604	small	0.0506	0.0321	negligible	1.4732	0.1283	small	1.0013	0.1948	small	0.9432	0.4384
Q8IWV348	THBS1	Thrombospondin-1 OS=Homo sapiens OX=9606 GN=THBS1 PE=1 SV=2	4.40279e+06	4.24369e+06	87670.7	2.46306e+06	3.58335e+06	4.36604e+06	1.00394e+06	1.78336e+06	0.0091	0.0644	0.7333	large	1.0375	-0.1369	small	50.2197	-1.9627	large	1.7875	-1.6432	large	48.4049	-1.8257	large	1.7229	-1.5062	large	0.0356	0.3195	medium	1.2287	-0.5934	large	0.972	0.2282	small	0.0873	-0.0913	negligible	1.3811	0.0913	negligible	0.3482	1.0424	large	0.3759	1.0424
Q8IWV478	OCIAD1	OCIA domain-containing protein 1 OS=Homo sapiens OX=9606 GN=OCIAD1 PE=1 SV=1	659196	602253	17325.3	195071	558858	557898	214144	217256	0.0109	0.0644	0.7033	large	1.0945	0	negligible	38.0481	-1.8608	large	3.3793	-1.8608	large	34.7615	-1.8608	large	3.0874	-1.8608	large	0.0888	0	negligible	1.1795	-0.2164	small	1.0795	-0.5626	large	0.0809	0.1298	small	0.8979	0.3029	medium	0.9779	0.0663	negligible	0.7109	1.2593
Q8IWV263	GNPNAT1	Glucosamine 6-phosphate N-acetyltransferase OS=Homo sapiens OX=9606 GN=GNPNAT1 PE=1 SV=1	348826	409140	9804.59	76857.1	458401	434130	89936.2	112730	0.0081	0.0644	0.7517	large	0.8526	0.2838	small	35.5778	-1.4662	large	4.5386	-1.4662	large	41.7294	-1.75	large	5.3234	-1.75	large	0.1276	0	negligible	0.761	0.7095	large	0.9424	0.3311	medium	0.109	0.0473	negligible	0.6818	0.6149	large	0.6723	0.8902	large	0.2623	1.7805
Q8IWV1261	PIGS	GPI transamidase component PIG-S OS=Homo sapiens OX=9606 GN=PIGS PE=1 SV=3	1.16899e+06	1.36656e+06	33778	1.27227e+06	1.15379e+06	1.34146e+06	347713	605740	0.0604	0.1362	0.4075	large	0.8554	0.3368	medium	34.6081	-0.8574	large	0.9188	-0.2756	small	40.4571	-1.1942	large	1.0741	-0.6124	large	0.0265	0.5818	large	1.0132	-0.2756	small	1.0187	0.1225	small	0.0971	-0.1531	small	2.1004	-0.1837	small	0.9248	0.758	large	0.9025	0.7344
Q8IWV41	NSUN5	28S rRNA (cytosine-C(5))-methyltransferase OS=Homo sapiens OX=9606 GN=NSUN5 PE=1 SV=2	330583	271101	9814.96	72383.3	371900	273376	62911.8	80815.1	0.0048	0.0644	0.8367	large	1.2194	-0.9915	large	33.6815	-2.6828	large	4.5671	-2.5661	large	27.6212	-1.6913	large	3.7454	-1.5747	large	0.1356	0.1166	small	0.8889	0.2916	small	0.9917	0.175	small	0.156	-0.0583	negligible	0.8957	0.6415	large	0.6562	1.6406	large	0.6164	2.3242
Q8IWV912	LYPLA1	Acyl-protein thioesterase 1 OS=Homo sapiens OX=9606 GN=LYPLA1 PE=1 SV=1	393102	737031	12507.1	59888.8	842438	789194	144080	163947	0.0289	0.0903	0.5383	large	0.5334	0.2775	small	31.4304	-0.7632	large	6.5639	-0.5897	large	58.9291	-1.0407	large	12.3067	-0.8672	large	0.2088	0.1734	small	0.4666	0.7285	large	0.9339	0.5203	large	0.0868	0.0347	negligible	0.3653	0.1734	small	0.9672	0.423	medium	1.9774	0.0223
Q8IWV81	GMPPA	Mannose-1-phosphate guanyltransferase alpha OS=Homo sapiens OX=9606 GN=GMPPA PE=1 SV=1	250935	221222	8233.65	85749.9	311659	213577	95120.1	102167	0.0058	0.0644	0.805	large	1.1343	-0.6939	large	30.4767	-2.5087	large	2.9264	-2.5087	large	26.8681	-1.8148	large	2.5799	-1.8148	large	0.096	0	negligible	0.8052	0.0534	negligible	1.0358	-0.2669	small	0.0866	0.0534	negligible	0.8393	0.6939	large	1.0311	0	negligible	1.0015	0.2925
Q8IWV104	NFYC	Nuclear transcription factor Y subunit gamma OS=Homo sapiens OX=9606 GN=NFYC PE=1 SV=3	936420	715355	31324.8	127274	922816	664153	138139	137569	0.0061	0.0644	0.7983	large	1.309	-0.9972	large	29.8939	-2.6243	large	7.3575	-2.6243	large	22.8367	-1.6271	large	5.6206	-1.6271	large	0.2461	0	negligible	1.0147	-0.2624	small	1.0771	-0.1575	small	0.2268	0.1575	small	0.9252	0.3674	medium	0.9523	0.4497	medium	0.7488	2.1986
Q8IWV88	BCS1L	Mitochondrial chaperone BCS1 OS=Homo sapiens OX=9606 GN=BCS1L PE=1 SV=1	481027	525257	17334.3	333414	373160	414303	100448	132975	0.0059	0.0644	0.8033	large	0.9158	0	negligible	27.75	-2.6043	large	1.4427	-2.126	large	30.3016	-2.6043	large	1.5754	-2.126	large	0.052	0.4783	medium	1.2891	-1.0098	large	1.2678	-0.5846	large	0.1726	0	negligible	2.5074	0.2126	small	1.0025	-0.1106	small	0.5812	2.212
Q8IWV225	RO60	RNA-binding protein RO60 OS=Homo sapiens OX=9606 GN=RO60 PE=1 SV=2	337177	244391	12414.5	90987.6	326558	217299	117190	97399.2	0.0077	0.0644	0.76	large	1.3797	-0.7698	large	27.16	-2.2613	large	3.7057	-2.3094	large	19.686	-1.4915	large	2.686	-1.5396	large	0.1364	-0.0481	negligible	1.0325	-0.0481	negligible	1.1247	-0.3368	medium	0.1059	0.0962	negligible	0.9342	0.3849	medium	1.0234	-0.3803	medium	0.7278	1.854
Q8IWV243	VPS18	Vacuolar protein sorting-associated protein 18 homolog OS=Homo sapiens OX=9606 GN=VPS18 PE=1 SV=2	505678	555741	19672.6	363893	490255	553746	165551	192687	0.0079	0.0644	0.7567	large	0.9099	0.3345	medium	25.7047	-1.8635	large	1.3896	-1.5768	large	28.2495	-2.198	large	1.5272	-1.9113	large	0.0541	0.2867	small	1.0315	-0.5256	large	1.0036	-0.0478	negligible	0.1188	-0.0478	negligible	1.8885	0.1433	small	0.9681	0.4315	medium	0.7762	1.683
Q8IWV354	STK25	Serine/threonine-protein kinase 25 OS=Homo sapiens OX=9606 GN=STK25 PE=1 SV=1	962334	877015	42553.3	435544	939622	922642	176761	260802	0.0092	0.0644	0.7317	large	1.0973	-0.5005	large	22.6148	-1.9111	large	2.2095	-1.6381	large	20.6098	-1.4105	large	2.0136	-1.1375	large	0.0977	0.273	small	1.0242	0	negligible	0.9505	0.546	large	0.2407	-0.1365	small	1.67	0.2275	small	0.9979	0.0472	negligible	0.8532	2.2193
Q9HD42	CHMP1A	Charged multivesicular body protein 1a OS=Homo sapiens OX=9606 GN=CHMP1A PE=1 SV=1	5.99597e+06	319988	314245	4.87787e+06	4.95886e+06	256459	6.21946e+06	349805	0.512	0.5806	-0.0475	negligible	18.7381	-0.3915	medium	19.0805	-0.0921	negligible	1.2292	-0.1382	small	1.0183	0.2994	small	0.0656	0.2533	small	0.0644	-0.0461	negligible	1.2091	-0.1382	small	1.2477	-0.1382	small	0.0505	0.4606	medium	13.9445	0.0461	negligible	0.9955	-0.1195	small	1.0276	-0.5179
Q8IWV181	ERAP1	Endoplasmic reticulum aminopeptidase 1 OS=Homo sapiens OX=9606 GN=ERAP1 PE=1 SV=3	222349	195857	11786.1	115110	267070	195929	102437	127184	0.0072	0.0644	0.7717	large	1.1353	-0.3946	medium	18.8653	-1.9237	large	1.9316	-2.0224	large	16.6176	-1.5291	large	1.7015	-1.6278	large	0.1024	-0.0987	negligible	0.8326	0.4439	medium	0.9996	0.0493	negligible	0.1151	-0.148	small	0.9051	0.6412	large	0.9911	-0.0874	negligible	0.804	1.3549
Q8IWV67	TOR1B	Torsin-1B OS=Homo sapiens OX=9606 GN=TOR1B PE=1 SV=2	843761	725499	45412.7	221390	1.03996e+06	707442	171889	225009	0.0054	0.0644	0.8167	large	1.163	-0.8257	large	18.5798	-2.5322	large	3.8112	-2.3671	large	15.9757	-1.7065	large	3.277	-1.5413	large	0.2051	0.1651	small	0.8113	0.2752	small	1.0255	-0.055	negligible	0.2642	0	negligible	0.9839	0.4404	medium	0.9564	0.4474	medium	0.874	2.2372
Q8IWV32	SNTB2	Beta-2-syntrophin OS=Homo sapiens OX=9606 GN=SNTB2 PE=1 SV=1	684486	571742	39812.5	133828	750592	602053	124816	159249	0.0046	0.0644	0.8442	large	1.1972	-1.1345	large	17.1927	-2.6869	large	5.1147	-2.6869	large	14.3609	-1.5524	large	4.2722	-1.5524	large	0.2975	0	negligible	0.9119	0.2985	small	0.9497	0.418	medium	0.319	-0.1194	small	0.8404	0.7165	large	0.723	1.1877	large	0.4078	2.4271
Q8IWV269	HDAC6	Histone deacetylase 6 OS=Homo sapiens OX=9606 GN=HDAC6 PE=1 SV=2	743606	717685	44521.3	226067	712287	629930	261301	303261	0.0082	0.0644	0.75	large	1.0361	-0.0471	negligible	16.7023	-1.9799	large	3.2893	-2.027	large	16.12	-1.9328	large	3.1747	-1.9799	large	0.1969	-0.0471	negligible	1.044	0.0943	negligible	1.1393	-0.66	large	0.1704	0.0471	negligible	0.7455	0.5185	large	0.9075	0.3333	medium	0.6652	1.6667
Q8IWV73	DERA	Deoxyribose-phosphate aldolase OS=Homo sapiens OX=9606 GN=DERA PE=1 SV=2	909845	770063	57880.8	199445	825654	584596	192912	219214	0.0055	0.0644	0.815	large	1.1815	-0.4932	medium	15.7193	-2.4112	large	4.5619	-2.4112	large	13.3043	-1.918	large	3.861	-1.918	large	0.2902	0	negligible	1.102	0.1096	small	1.3173	-0.548	large	0.3	-0.274	small	0.9098	0.6028	large	1.0214	-0.2983	small	0.8453	0.8524
Q8IWV52	PZP	Pregnancy zone protein OS=Homo sapiens OX=9606 GN=PZP PE=1 SV=4	432256	563720	27699.7	68259	1.43316e+06	1.05765e+06	92294.8	97507.3	0.005	0.0644	0.8292	large	0.7668	0.5703	large	15.6051	-1.7108	large	6.3326	-1.3686	large	20.3511	-2.2811	large	8.2585	-1.9389	large	0.4058	0.3422	medium	0.3016	1.1976	large	0.533	0.7413	large	0.3001	0.5703	large	0.7	0.4562	medium	1.2054	-0.1013	small	0.3779	2.3799
Q8IWV320	MCU	Calcium uniporter protein, mitochondrial OS=Homo sapiens OX=9606 GN=MCU PE=1 SV=1	709457	688534	46729.4	445651	718161	884280	148151	237316	0.0088	0.0644	0.7383	large	1.0304	-0.2304	small	15.1822	-1.7049	large	1.592	-1.4745	large	14.7345	-1.4745	large	1.545	-1.2441	large	0.1049	0.2304	small	0.9879	0.1382	small	0.7786	0.7833	large	0.3154	-0.0461	negligible	1.8779	0.2304	small	1.0694	-0.1156	small	0.7062	1.811
Q8IWV376	CDK5RAP3	CDK5 regulatory subunit-associated protein 3 OS=Homo sapiens OX=9606 GN=CDK5RAP3 PE=1 SV=2	293669	243440	19560.7	131748	260274	236760	57113.6	84029.1	0.0094	0.0644	0.7267	large	1.2063	-0.5861	large	15.0132	-2.164	large	2.229	-1.9386	large	12.4453	-1.5779	large	1.8478	-1.3525	large	0.1485	0.2254	small	1.1283	-0.3156	medium	1.0282	-0.0451	negligible	0.3425	-0.0451	negligible	1.5679	0.2254	small	1.0219	-0.3975	medium	0.919	0.9142
Q8IWV761	SLC25A6	ADP/ATP translocase 3 OS=Homo sapiens OX=9606 GN=SLC25A6 PE=1 SV=4	2.90736e+06	5.37448e+06	219053	1.48373e+06	4.33923e+06	6.78092e+06	246956	330942	0.0198	0.0742	0.6033	large	0.541	0.5614	large	13.2724	-0.8608	large	1.9595	-0.6736	large	24.535	-1.4221	large	3.6223	-1.235	large	0.1476	0.1871	small	0.67	0.4117	medium	0.7926	0.3742	medium	0.887	-0.0374	negligible	4.4834	0.1497	small	0.845	0.3585	medium	0.9213	0.3346
Q8IWV31	PTGR1	Prostaglandin reductase 1 OS=Homo sapiens OX=9606 GN=PTGR1 PE=1 SV=2	7.19866e+06	5.70031e+06	620513	965986	6.91536e+06	4.98885e+06	635986	693569	0.0046	0.0644	0.8417	large	1.2629	-0.7108	large	11.6011	-2.9617	large	7.4521	-2.014	large	9.1865	-2.2509	large	5.901	-1.3032	large	0.6424	0.9478	large	1.041	0.1185	small	1.1426	-0.4739	medium	0.9757	0.1185	small	1.3928	-0.4739	medium	0.8361	1.0866	large	0.6943	2.1732
Q8IWV436	ABHD5	1-acylglycerol-3-phosphate O-acyltransferase ABHD5 OS=Homo sapiens OX=9606 GN=ABHD5 PE=1 SV=1	371399	342988	32890.3	134439	363500	322949	136920	150587	0.0104	0.0644	0.7108	large	1.0828	-0.1315	small	11.2921	-1.8409	large	2.7626	-1.9286	large	10.4282	-1.7094	large	2.5513	-1.7971	large	0.2446	-0.0877	negligible	1.0217	0.0438	negligible	1.0621	-0.2192	small	0.2402	0.1753	small	0.8928	0.6136	large	0.9713	0.5538	large	0.7731	1.9383
Q8IWV1032	ABCC1	Multidrug resistance-associated protein 1 OS=Homo sapiens OX=9606 GN=ABCC1 PE=1 SV=3	782236	728227	69284	314752	761413	638987	166554	224052	0.0385	0.1061	0.4883	large	1.0742	-0.3954	medium	11.2903	-1.4828	large	2.4852	-1.318	large	10.5108	-1.0874	large	2.3137	-0.9226	large	0.2201	0.1648	small	1.0273	-0.3625	medium	1.1397	-0.4943	medium	0.416	-0.0659	negligible	1.4048	0.0659	negligible	1.077	-0.8946	large	1.0087	-0.0263
Q9NUU7	DDX19A	ATP-dependent RNA helicase DDX19A OS=Homo sapiens OX=9606 GN=DDX19A PE=1 SV=1	109045	199203	10333.3	112942	113760	102927	101367	104949	0.3481	0.4372	0.0517	small	0.5474	0.7503	large	10.5528	-0.1694	small	0.9655	-0.121	small	19.2777	-0.9197	large	1.7638	-0.8713	large	0.0915	0.0484	negligible	0.9586	0.242	small	1.9354	-0.7987	large	0.1019	-0.0484	negligible	1.0762	0.1694	small	0.9864	-0.2	small	1.1246	-1
Q8IWV341	SLC44A1	Choline transporter-like protein 1 OS=Homo sapiens OX=9606 GN=SLC44A1 PE=1 SV=1	415161	394804	41066	262035	410143	471182	110134	144724	0.009	0.0644	0.7342	large	1.0516	-0.1829	small	10.1096	-1.7372	large	1.5844	-1.5543	large	9.6139	-1.5543	large	1.5067	-1.3715	large	0.1567	0.1829	small	1.0122	-0.2286	small	0.8379	0.6857	large	0.3729	-0.0914	negligible	1.8106	0.1829	small	0.9295	0.0312	negligible	0.7415	0.4368
Q8IWV55	RELCH	RAB11-binding protein RELCH OS=Homo sapiens OX=9606 GN=RELCH PE=1 SV=2	258258	170298	25957.4	35636.8	322487	164255	30447.7	31182.6	0.0051	0.0644	0.8267	large	1.5165	-0.736	large	9.9493	-2.7175	large	7.247	-2.1513	large	6.5607	-1.9815	large	4.7787	-1.4153	large	0.7284	0.5661	large	0.8008	0.5095	large	1.0368	-0.0566	negligible	0.8525	0.5095	large	1.1428	0.0566	negligible	1.1688	0	negligible	0.2198	2.1432
Q8IWV1306	ECHDC1	Ethylmalonyl-CoA decarboxylase OS=Homo sapiens OX=9606 GN=ECHDC1 PE=1 SV=2	1.48055e+06	1.4002e+06	150899	375130	903089	1.41748e+06	183640	250739	0.0659	0.1434	0.3917	large	1.0574	0.2115	small	9.8115	-0.8159	large	3.9468	-0.6346	large	9.279	-1.0275	large	3.7326	-0.8462	large	0.4023	0.1813	small	1.6394	0.1209	small	0.9878	0.2418	small	0.8217	-0.0302	negligible	1.4961	0.0907	negligible	0.8761	0.246	small	0.7145	0.8117
Q8IWV1194	YRDC	Threonylcarbamoyl-AMP synthase OS=Homo sapiens OX=9606 GN=YRDC PE=1 SV=1	1.36163e+06	853222	140299	476451	1.19035e+06	754657	186421	380936	0.0529	0.126	0.4317	large	1.5959	0	negligible	9.7052	-1.1255	large	2.8579	-1.0318	large	6.0815	-1.1255	large	1.7908	-1.0318	large	0.2945	0.0938	negligible	1.1439	0.0625	negligible	1.1306	-0.5315	large	0.7526	-0.0938	negligible	1.2507	0.2501	small	0.8508	0.7368	large	0.8012	0.8319
Q8IWV594	SAR1B	GTP-binding protein SAR1b OS=Homo sapiens OX=9606 GN=SAR1B PE=1 SV=1	647382	829501	67280.7	214951	679175	746801	194147	260453	0.0139	0.067	0.6625	large	0.7804	0.2434	small	9.6221	-1.3794	large	3.0118	-1.2983	large	12.329	-1.6229	large	3.859	-1.5417	large	0.313	0.0811	negligible	0.9532	0.0406	negligible	1.1107	0.1623	small	0.3465	0	negligible	0.8253	0.284	small	0.988	-0.0299	negligible	0.8948	0.6871
Q8IWV928	PIAS1	E3 SUMO-protein ligase PIAS1 OS=Homo sapiens OX=9606 GN=PIAS1 PE=1 SV=2	194544	250218	20690.9	101340	266415	456629	108988	124470	0.0303	0.0929	0.53	large	0.7775	0.0688	negligible	9.4024	-0.9627	large	1.9197	-0.997	large	12.0931	-1.0314	large	2.4691	-1.0658	large	0.2042	-0.0344	negligible	0.7302	0.0344	negligible	0.548	0.5501	large	0.1898	-0.1031	small	0.8142	0.4126	medium	1.0329	0.0925	negligible	0.88	1.1402
Q8IWV412	DDX55	ATP-dependent RNA helicase DDX55 OS=Homo sapiens OX=9606 GN=DDX55 PE=1 SV=3	560010	580756	61668.1	416818	534757	537840	137835	263370	0.01	0.0644	0.7175	large	0.9643	0.1774	small	9.081	-1.8182	large	1.3435	-1.4634	large	9.4174	-1.9956	large	1.3933	-1.6408	large	0.1479	0.3548	medium	1.0472	-0.3548	medium	1.0798	-0.2661	small	0.4474	-0.133	small	1.5826	0.0443	negligible	0.979	-0.062	negligible	0.8	0.9615
Q8IWV289	AFP	Alpha-fetoprotein OS=Homo sapiens OX=9606 GN=AFP PE=1 SV=1	4.14159e+06	3.98976e+06	491349	1.19729e+06	9.89936e+06	7.06353e+06	981739	1.44668e+06	0.0084	0.0644	0.7458	large	1.0381	0.0935	negligible	8.429	-1.5896	large	3.4591	-1.3091	large	8.12	-1.6831	large	3.3323	-1.4026	large	0.4104	0.2805	small	0.4184	0.6078	large	0.5648	0.6078	large	0.5005	0.187	small	0.8276	0.2805	small	0.9746	0.1424	small	0.5634	2.1831
Q8IWV146	BAK1	Bcl-2 homologous antagonist/killer OS=Homo sapiens OX=9606 GN=BAK1 PE=1 SV=1	606106	513484	72249.4	232248	626699	508297	194670	310675	0.0067	0.0644	0.7833	large	1.1804	-0.3545	medium	8.3891	-2.0761	large	2.6097	-2.228	large	7.1071	-1.7217	large	2.2109	-1.8736	large	0.3111	-0.1519	small	0.9671	0.4051	medium	1.0102	-0.2025	small	0.3711	0.0506	negligible	0.7476	0.7596	large	1.0371	-0.1526	small	0.9515	0.6408
Q8IWV1481	CAMKK2	Calcium/calmodulin-dependent protein kinase kinase 2 OS=Homo sapiens OX=9606 GN=CAMKK2 PE=1 SV=2	302464	339261	38073.9	230624	308072	290346	160723	212592	0.0946	0.1815	0.3242	large	0.8915	0.172	small	7.9441	-0.9461	large	1.3115	-0.6021	large	8.9106	-1.1182	large	1.4711	-0.7741	large	0.1651	0.3441	medium	0.9818	-0.2294	small	1.1685	-0.3441	medium	0.2369	-0.2007	small	1.0848	-0.0287	negligible	0.7765	0.7928	large	1.0136	-0.223
Q8IWV40	VWA5A	von Willebrand factor A domain-containing protein 5A OS=Homo sapiens OX=9606 GN=VWA5A PE=1 SV=2	1.0341e+06	1.00688e+06	136691	333524	1.21648e+06	909163	391759	449458	0.0048	0.0644	0.8367	large	1.027	-0.4082	medium	7.5652	-2.5661	large	3.1005	-2.6245	large	7.3661	-2.1579	large	3.0189	-2.2162	large	0.4098	-0.0583	negligible	0.8501	0.4082	medium	1.1075	-0.6415	large	0.3489	0.1166	small	0.7421	0.8165	large	0.9411	0.4114	medium	0.7242	1.8743
Q8IWV114	DCTN4	Dynactin subunit 4 OS=Homo sapiens OX=9606 GN=DCTN4 PE=1 SV=1	485401	433757	70200.6	191485	483058	396336	199130	217895	0.0062	0.0644	0.7958	large	1.1191	-0.5738	large	6.9145	-2.3474	large	2.5349	-2.4517	large	6.1788	-1.7736	large	2.2652	-1.8779	large	0.3666	-0.1043	small	1.0049	0.1565	small	1.0944	-0.3651	medium	0.3525	0.1043	small	0.8788	0.626	large	1.0491	-0.3803	medium	0.7399	1.8065
Q8IWV275	C3	Complement C3 OS=Homo sapiens OX=9606 GN=C3 PE=1 SV=2	1.1173e+06	929485	184787	225228	2.00755e+06	1.80969e+06	76765.7	320398	0.0083	0.0644	0.7483	large	1.2021	-0.3759	medium	6.0464	-1.6444	large	4.9608	-1.6444	large	5.03	-1.2686	large	4.1269	-1.2686	large	0.8204	0	negligible	0.5566	0.2819	small	0.5136	0.7517	large	2.4072	-0.2819	small	0.703	0.3759	medium	1.0018	-0.4374	medium	0.9374	0.6873
P12111	COL6A3	Collagen alpha-3(VI) chain OS=Homo sapiens OX=9606 GN=COL6A3 PE=1 SV=5	6.49895e+06	7.91068e+06	1.12919e+06	1.49546e+06	8.14557e+06	5.07685e+06	2.23829e+07	6.87162e+06	0.5538	0.6178	-0.07	negligible	0.8215	-0.0684	negligible	5.7554	-0.5241	large	4.3458	-0.3418	medium	7.0056	-0.4557	medium	5.2898	-0.2734	small	0.7551	0.1823	small	0.7979	0.1367	small	1.5582	0.0911	negligible	0.0504	0.7975	large	0.2176	0.2051	small	0.9875	-0.1651	small	0.9803	-0.0236
Q8IWV1019	AIMP2	Aminoacyl tRNA synthase complex-interacting multifunctional protein 2 OS=Homo sapiens OX=9606 GN=AIMP2 PE=1 SV=2	1.2693e+06	1.47981e+06	223093	1.25321e+06	1.48479e+06	1.40168e+06	963365	941754	0.0376	0.105	0.4925	large	0.8577	0.397	medium	5.6896	-0.8933	large	1.0128	-0.3309	medium	6.6331	-1.2904	large	1.1808	-0.7279	large	0.178	0.5625	large	0.8549	0.4632	medium	1.0557	-0.0662	negligible	0.2316	0.0662	negligible	1.3307	-0.5294	large	0.9899	0.2767	small	0.8896	0.5257
Q8IWV677	UBQLN4	Ubiquilin-4 OS=Homo sapiens OX=9606 GN=UBQLN4 PE=1 SV=2	675289	612297	119349	569974	600728	551779	401612	424890	0.0168	0.0709	0.6308	large	1.1029	0	negligible	5.6581	-1.6681	large	1.1848	-1.0086	large	5.1303	-1.6681	large	1.0743	-1.0086	large	0.2094	0.6595	large	1.1241	0	negligible	1.1097	-0.931	large	0.2972	-0.0388	negligible	1.3415	-0.3491	medium	0.7455	0.4666	medium	0.6678	1.0978
Q96S82	UBL7	Ubiquitin-like protein 7 OS=Homo sapiens OX=9606 GN=UBL7 PE=1 SV=2	937011	305712	167884	177442	281927	309825	58530.5	191091	0.2432	0.3431	0.1333	medium	3.065	-0.1519	small	5.5813	-0.6583	large	5.2807	-0.633	large	1.821	-0.5064	large	1.7229	-0.4811	medium	0.9461	0.0253	negligible	3.3236	-0.4051	medium	0.9867	-0.1772	small	2.8683	-0.4811	medium	0.9286	0	negligible	1.015	-0.0733	negligible	1.0385	-0.5133
Q8IWV185	HBD	Hemoglobin subunit delta OS=Homo sapiens OX=9606 GN=HBD PE=1 SV=2	7.58346e+06	5.50981e+06	1.36347e+06	1.15223e+06	9.50584e+06	1.16045e+07	1.17563e+06	1.323e+06	0.0073	0.0644	0.7683	large	1.3764	-0.3918	medium	5.5619	-1.2732	large	6.5816	-1.8119	large	4.041	-0.8815	large	4.7819	-1.4201	large	1.1833	-0.5387	large	0.7978	0.4407	medium	0.4748	0.8325	large	1.1598	-0.6366	large	0.8709	0.2449	small	1.0822	-0.5171	large	0.8927	1.6375
Q8IWV355	DHRS7	Dehydrogenase/reductase SDR family member 7 OS=Homo sapiens OX=9606 GN=DHRS7 PE=1 SV=1	6.2565e+07	5.69936e+07	1.14565e+07	1.17607e+07	1.20439e+08	8.02297e+07	1.05844e+07	1.95412e+07	0.0093	0.0644	0.73	large	1.0978	0.0454	negligible	5.4611	-1.2701	large	5.3198	-1.3155	large	4.9748	-1.3155	large	4.8461	-1.3608	large	0.9741	-0.0454	negligible	0.5195	0.5443	large	0.7104	0.5443	large	1.0824	-0.3629	medium	0.6018	0.1814	small	1.0062	0.0471	negligible	0.8263	1.5556
Q8IWV1376	GALNT7	N-acetylgalactosaminyltransferase 7 OS=Homo sapiens OX=9606 GN=GALNT7 PE=1 SV=1	633534	546617	118523	628513	551575	780580	287461	322696	0.0768	0.1586	0.3633	large	1.159	-0.0295	negligible	5.3452	-1.0044	large	1.008	-0.3545	medium	4.6119	-0.9748	large	0.8697	-0.3249	medium	0.1886	0.6499	large	1.1486	-0.0886	negligible	0.7003	0.2954	small	0.4123	0	negligible	1.9477	-0.384	medium	1.0777	-0.6503	large	1.05	-0.0929
Q8IWV429	ZNG1C	Zinc-regulated GTPase metalloprotein activator 1C OS=Homo sapiens OX=9606 GN=ZNG1C PE=1 SV=1	489314	524232	91776.1	264679	534530	491079	294936	336851	0.0103	0.0644	0.7117	large	0.9334	0.0878	negligible	5.3316	-1.6241	large	1.8487	-1.7119	large	5.7121	-1.7119	large	1.9806	-1.7997	large	0.3467	-0.0878	negligible	0.9154	0.3073	medium	1.0675	-0.0878	negligible	0.3112	0.0439	negligible	0.7857	0.7901	large	0.9239	0.6724	large	0.7916	2.4495
Q8IWV578	FANCI	Fanconi anemia group I protein OS=Homo sapiens OX=9606 GN=FANCI PE=1 SV=4	894509	839234	170429	567575	835184	929490	333644	487951	0.0134	0.0663	0.6692	large	1.0659	-0.082	negligible	5.2486	-1.6801	large	1.576	-1.2703	large	4.9242	-1.5982	large	1.4786	-1.1884	large	0.3003	0.4098	medium	1.071	-0.041	negligible	0.9029	0.1229	small	0.5108	0.082	negligible	1.1632	-0.1639	small	0.9915	0.2256	small	0.9431	0.6767
Q8IWV69	H2AC20	Histone H2A type 2-C OS=Homo sapiens OX=9606 GN=H2AC20 PE=1 SV=4	1.48695e+07	1.29667e+07	2.83767e+06	5.60927e+06	1.55432e+07	1.20196e+07	4.85401e+06	5.15079e+06	0.0055	0.0644	0.8158	large	1.1467	-0.5492	large	5.2401	-2.6363	large	2.6509	-1.9772	large	4.5695	-2.0871	large	2.3117	-1.428	large	0.5059	0.6591	large	0.9567	0.2746	small	1.0788	-0.3845	medium	0.5846	0.1098	small	1.089	0	negligible	0.8206	0.6603	large	0.6902	1.937
Q8IWV409	TFRC	Transferrin receptor protein 1 OS=Homo sapiens OX=9606 GN=TFRC PE=1 SV=2	8.62399e+06	7.99974e+06	1.64798e+06	4.24609e+06	8.50415e+06	7.81822e+06	5.35313e+06	5.83009e+06	0.01	0.0644	0.7167	large	1.078	-0.5756	large	5.2331	-2.214	large	2.031	-1.9926	large	4.8543	-1.6384	large	1.884	-1.417	large	0.3881	0.2214	small	1.0141	-0.31	medium	1.0232	-0.0443	negligible	0.3079	0.31	medium	0.7283	0.2214	small	0.8107	1.2339	large	0.7793	1.2339
Q8IWV126	GAK	Cyclin-G-associated kinase OS=Homo sapiens OX=9606 GN=GAK PE=1 SV=2	6.39979e+06	5.64998e+06	1.22941e+06	1.25792e+06	9.48995e+06	1.13124e+07	1.30259e+06	1.65107e+06	0.0064	0.0644	0.7892	large	1.1327	-0.308	medium	5.2056	-1.694	large	5.0876	-1.7966	large	4.5957	-1.386	large	4.4915	-1.4886	large	0.9773	-0.1027	small	0.6744	0.4107	medium	0.4994	1.1293	large	0.9438	-0.0513	negligible	0.7619	0.5647	large	0.8941	0.4787	medium	0.4785	1.9584
Q8IWV373	SCOC	Short coiled-coil protein OS=Homo sapiens OX=9606 GN=SCOC PE=1 SV=2	1.11736e+06	1.23954e+06	219182	880993	1.01458e+06	1.10432e+06	533525	641414	0.0094	0.0644	0.7275	large	0.9014	-0.0903	negligible	5.0979	-1.9867	large	1.2683	-1.6255	large	5.6553	-1.8964	large	1.407	-1.5352	large	0.2488	0.3612	medium	1.1013	-0.7676	large	1.1224	0.0903	negligible	0.4108	-0.0452	negligible	1.3735	0	negligible	0.9768	0.2858	small	0.8913	1.4289
Q8IWV543	ANO10	Anoctamin-10 OS=Homo sapiens OX=9606 GN=ANO10 PE=1 SV=2	4.48517e+07	4.11066e+07	8.88174e+06	8.19298e+06	7.68634e+07	6.91807e+07	8.32496e+06	1.21828e+07	0.0125	0.0653	0.6808	large	1.0911	-0.1252	small	5.0499	-1.3768	large	5.4744	-1.3768	large	4.6282	-1.2516	large	5.0173	-1.2516	large	1.0841	0	negligible	0.5835	0.2086	small	0.5942	0.4589	medium	1.0669	-0.1669	small	0.6725	0.0834	negligible	0.9079	0.6514	large	0.7231	1.801
Q8IWV18	ACTN4	Alpha-actinin-4 OS=Homo sapiens OX=9606 GN=ACTN4 PE=1 SV=2	1.75479e+07	1.27174e+07	3.48053e+06	4.78117e+06	1.76563e+07	1.22134e+07	3.50294e+06	4.10061e+06	0.0042	0.0644	0.8583	large	1.3798	-0.8141	large	5.0417	-3.0059	large	3.6702	-1.7534	large	3.6539	-2.1918	large	2.6599	-0.9393	large	0.728	1.2524	large	0.9939	0.3131	medium	1.0413	-0.0626	negligible	0.9936	0.1879	small	1.166	-1.0646	large	0.8889	0.5249	large	0.5922	2.5718
P04350	TUBB4A	Tubulin beta-4A chain OS=Homo sapiens OX=9606 GN=TUBB4A PE=1 SV=2	4.78994e+06	3.53476e+06	955425	5.02922e+06	3.99561e+06	2.514e+06	3.84129e+06	3.74609e+06	0.2785	0.3767	0.1033	medium	1.3551	-0.4978	medium	5.0134	-0.9459	large	0.9524	-0.2738	small	3.6997	-0.448	medium	0.7028	0.224	small	0.19	0.6721	large	1.1988	-0.1493	small	1.406	-0.4232	medium	0.2487	0.4232	medium	1.3425	-0.2987	small	0.8707	0.4796	medium	0.9048	0.3198
Q8IWV386	AHSG	Alpha-2-HS-glycoprotein OS=Homo sapiens OX=9606 GN=AHSG PE=1 SV=2	4.47808e+08	4.50722e+08	9.40967e+07	1.02571e+08	6.73916e+08	5.28632e+08	7.71032e+07	1.04396e+08	0.0097	0.0644	0.7225	large	0.9935	0.0895	negligible	4.759	-1.1633	large	4.3658	-1.2976	large	4.79	-1.2528	large	4.3942	-1.3871	large	0.9174	-0.1342	small	0.6645	0.6264	large	0.8526	0.5369	large	1.2204	-0.2685	small	0.9825	0.0895	negligible	0.974	0.0719	negligible	0.8384	1.4018
Q8IWV927	VPS51	Vacuolar protein sorting-associated protein 51 homolog OS=Homo sapiens OX=9606 GN=VPS51 PE=1 SV=2	235712	249359	52030.2	140510	231763	232848	147139	178325	0.0303	0.0929	0.53	large	0.9453	0.2407	small	4.5303	-1.2721	large	1.6775	-1.2033	large	4.7926	-1.5128	large	1.7747	-1.444	large	0.3703	0.0688	negligible	1.017	-0.2407	small	1.0709	-0.2407	small	0.3536	0.0344	negligible	0.7879	0.6532	large	0.8467	0.7428	large	0.8735	0.3404
Q8IWV91	TRIM33	E3 ubiquitin-protein ligase TRIM33 OS=Homo sapiens OX=9606 GN=TRIM33 PE=1 SV=3	7.43742e+06	6.86814e+06	1.66105e+06	4.11352e+06	7.43448e+06	6.31926e+06	4.26718e+06	5.59173e+06	0.006	0.0644	0.8	large	1.0829	-0.2635	small	4.4775	-2.3717	large	1.808	-2.4244	large	4.1348	-2.1082	large	1.6697	-2.1609	large	0.4038	-0.0527	negligible	1.0004	0.0527	negligible	1.0869	-0.6852	large	0.3893	0.0527	negligible	0.7356	0.7906	large	0.9199	0.8486	large	0.5681	2.4397
O75431	MTX2	Metaxin-2 OS=Homo sapiens OX=9606 GN=MTX2 PE=1 SV=1	408720	360950	91650.6	615759	532722	818565	305436	506228	0.7103	0.7531	-0.1508	negligible	1.1323	0.022	negligible	4.4595	-0.4175	medium	0.6638	0.2856	small	3.9383	-0.4394	medium	0.5862	0.2637	small	0.1488	0.7031	large	0.7672	0.0439	negligible	0.441	0.1758	small	0.3001	0.3515	medium	1.2164	-0.0879	negligible	1.0745	-0.2604	small	1.3057	-1.5189
Q8IWV1291	INTS14	Integrator complex subunit 14 OS=Homo sapiens OX=9606 GN=INTS14 PE=1 SV=2	243115	312672	55004.8	332879	171854	346558	133967	196037	0.0635	0.1399	0.3983	large	0.7775	0.5166	large	4.4199	-0.4862	medium	0.7303	0.0304	negligible	5.6844	-1.0028	large	0.9393	-0.4862	medium	0.1652	0.5166	large	1.4147	-0.4558	medium	0.9022	0.2735	small	0.4106	-0.2431	small	1.698	-0.0608	negligible	1.0455	-0.3479	medium	0.9475	0.3746
Q8IWV211	HBA2	Hemoglobin subunit alpha OS=Homo sapiens OX=9606 GN=HBA2 PE=1 SV=2	4.96281e+07	4.35858e+07	1.12371e+07	1.16665e+07	6.51212e+07	7.4528e+07	1.13959e+07	1.33943e+07	0.0076	0.0644	0.7625	large	1.1386	-0.0484	negligible	4.4164	-1.6928	large	4.2539	-1.4026	large	3.8787	-1.6444	large	3.736	-1.3542	large	0.9632	0.2902	small	0.7621	0.4353	medium	0.5848	0.9189	large	0.9861	0.2902	small	0.871	0.1935	small	0.9537	0.4237	medium	0.905	2.1788
Q8IWV256	ARMC8	Armadillo repeat-containing protein 8 OS=Homo sapiens OX=9606 GN=ARMC8 PE=1 SV=2	8.98208e+06	8.04582e+06	2.03876e+06	2.11594e+06	1.33188e+07	2.1679e+07	2.04713e+06	2.34219e+06	0.0081	0.0644	0.7525	large	1.1164	-0.0948	negligible	4.4057	-1.4213	large	4.245	-1.4213	large	3.9464	-1.3266	large	3.8025	-1.3266	large	0.9635	0	negligible	0.6744	0.5212	large	0.3711	0.9002	large	0.9959	-0.0948	negligible	0.9034	0.1895	small	0.8527	0.4404	medium	0.5879	1.4412
Q3ZCM7	TUBB8	Tubulin beta-8 chain OS=Homo sapiens OX=9606 GN=TUBB8 PE=1 SV=2	4.60306e+06	1.35299e+07	1.05072e+06	6.88474e+06	1.54788e+07	2.41999e+07	1.17247e+07	1.78761e+07	0.1507	0.2479	0.2333	large	0.3402	0.5653	large	4.3809	0	negligible	0.6686	0.3499	medium	12.8768	-0.5653	large	1.9652	-0.2154	small	0.1526	0.3499	medium	0.2974	0.6191	large	0.5591	0.6999	large	0.0896	0.4845	medium	0.3851	0.3499	medium	1.0464	-0.2409	small	1.2432	-0.7708
Q8IWV92	SEC61G	Protein transport protein Sec61 subunit gamma OS=Homo sapiens OX=9606 GN=SEC61G PE=1 SV=1	6.51452e+06	5.51557e+06	1.49571e+06	3.17025e+06	5.91896e+06	4.9055e+06	2.55299e+06	2.71052e+06	0.006	0.0644	0.8017	large	1.1811	-0.741	large	4.3555	-2.7521	large	2.0549	-2.0112	large	3.6876	-2.0112	large	1.7398	-1.2702	large	0.4718	0.741	large	1.1006	-0.2117	small	1.1244	-0.3176	medium	0.5859	0.1059	small	1.1696	-0.2117	small	0.8076	1.1045	large	0.7281	2.2616
Q8IWV332	PPP1R10	Serine/threonine-protein phosphatase 1 regulatory subunit 10 OS=Homo sapiens OX=9606 GN=PPP1R10 PE=1 SV=1	250952	289440	59190.1	164466	259489	287448	159454	172800	0.0089	0.0644	0.7367	large	0.867	0.2297	small	4.2398	-1.6535	large	1.5259	-1.6076	large	4.89	-1.8832	large	1.7599	-1.8373	large	0.3599	0.0459	negligible	0.9671	-0.2297	small	1.0069	0.2297	small	0.3712	-0.0919	negligible	0.9518	0.4593	medium	0.9871	-0.1038	small	0.8341	1.0379
Q8IWV112	GTF3C4	General transcription factor 3C polypeptide 4 OS=Homo sapiens OX=9606 GN=GTF3C4 PE=1 SV=2	261470	252896	62508.7	164801	329684	247184	176382	189317	0.0062	0.0644	0.7942	large	1.0339	-0.2078	small	4.1829	-2.0781	large	1.5866	-2.0781	large	4.0458	-1.8703	large	1.5346	-1.8703	large	0.3793	0	negligible	0.7931	0.6754	large	1.0231	-0.1559	small	0.3544	0.2078	small	0.8705	0.7273	large	0.9668	0.2389	small	0.5968	2.3413
O43447	PPIH	Peptidyl-prolyl cis-trans isomerase H OS=Homo sapiens OX=9606 GN=PPIH PE=1 SV=1	1.23491e+06	1.30106e+06	295331	2.14304e+06	1.46684e+06	1.26347e+06	664923	735780	0.2183	0.3176	0.1567	large	0.9492	0.1797	small	4.1814	-0.693	large	0.5762	0.0513	negligible	4.4054	-0.8727	large	0.6071	-0.1283	small	0.1378	0.7443	large	0.8419	0.308	medium	1.0298	-0.0513	negligible	0.4442	0.3337	medium	2.9126	-0.5903	large	0.8592	0.3166	medium	0.9905	0.0244
Q8IWV473	UBR7	Putative E3 ubiquitin-protein ligase UBR7 OS=Homo sapiens OX=9606 GN=UBR7 PE=1 SV=2	2.25773e+06	2.30335e+06	548061	635114	5.087e+06	3.77936e+06	563913	878451	0.0109	0.0644	0.7033	large	0.9802	0.2164	small	4.1195	-1.428	large	3.5548	-1.0819	large	4.2027	-1.6444	large	3.6267	-1.2982	large	0.8629	0.3462	medium	0.4438	0.5193	large	0.6095	0.1731	small	0.9719	-0.0433	negligible	0.723	-0.0433	negligible	0.9494	0.3713	medium	0.8995	0.979
Q8IWV882	USP28	Ubiquitin carboxyl-terminal hydrolase 28 OS=Homo sapiens OX=9606 GN=USP28 PE=1 SV=1	400722	474447	101290	163423	476901	400188	155007	206297	0.0267	0.0864	0.5517	large	0.8446	0.352	medium	3.9562	-0.9152	large	2.4521	-1.0913	large	4.6841	-1.2673	large	2.9032	-1.4433	large	0.6198	-0.176	small	0.8403	0.3872	medium	1.1856	-0.3872	medium	0.6535	-0.2464	small	0.7922	0.3168	medium	0.9628	0.2392	small	0.8884	0.9301
Q8IWV152	GYS1	Glycogen [starch] synthase, muscle OS=Homo sapiens OX=9606 GN=GYS1 PE=1 SV=2	4.6926e+06	3.56879e+06	1.20104e+06	1.82701e+06	4.31426e+06	3.12954e+06	1.4232e+06	1.68225e+06	0.0068	0.0644	0.7792	large	1.3149	-0.7022	large	3.9071	-2.558	large	2.5685	-2.0564	large	2.9714	-1.8558	large	1.9533	-1.3542	large	0.6574	0.5016	large	1.0877	-0.5016	large	1.1404	-0.4013	medium	0.8439	-0.0502	negligible	1.0861	-0.2508	small	0.8726	0.8961	large	0.7552	2.3398
Q8IWV139	PLIN2	Perilipin-2 OS=Homo sapiens OX=9606 GN=PLIN2 PE=1 SV=2	1.45139e+06	2.3139e+06	373916	647844	2.70951e+06	1.49943e+06	718777	661980	0.0066	0.0644	0.7842	large	0.6273	0.2537	small	3.8816	-2.0294	large	2.2403	-1.6235	large	6.1883	-2.2831	large	3.5717	-1.8772	large	0.5772	0.4059	medium	0.5357	0.6596	large	1.5432	-0.4566	medium	0.5202	0.9132	large	0.9786	-0.2029	small	0.9074	0.6529	large	0.7561	1.7282
Q8IWV444	RPA2	Replication protein A 32 kDa subunit OS=Homo sapiens OX=9606 GN=RPA2 PE=1 SV=1	978234	374490	252182	27502.3	1.29601e+06	372410	140733	125955	0.0105	0.0644	0.7092	large	2.6122	-0.6556	large	3.8791	-1.5297	large	35.5692	-2.0105	large	1.485	-0.8741	large	13.6167	-1.3549	large	9.1695	-0.4808	medium	0.7548	0.3059	medium	1.0056	-0.2622	small	1.7919	0.0874	negligible	0.2184	0.0437	negligible	0.94	0.2622	small	0.7586	1.6171
Q8IWV39	FNTA	Protein farnesyltransferase/geranylgeranyltransferase type-1 subunit alpha OS=Homo sapiens OX=9606 GN=FNTA PE=1 SV=1	4.6001e+06	5.52064e+06	1.19171e+06	2.25446e+06	1.78809e+07	1.4487e+07	2.06265e+06	2.73304e+06	0.0048	0.0644	0.8375	large	0.8333	0.1754	small	3.8601	-2.1634	large	2.0404	-1.5787	large	4.6325	-2.3388	large	2.4488	-1.7541	large	0.5286	0.5847	large	0.2573	0.9355	large	0.3811	0.9355	large	0.5778	0.7016	large	0.8249	0.5847	large	0.8929	0.4194	medium	0.5736	2.097
O60524	NEMF	Ribosome quality control complex subunit NEMF OS=Homo sapiens OX=9606 GN=NEMF PE=1 SV=4	251094	188291	65975.3	152544	98588.9	178480	143061	223859	0.5243	0.5912	-0.0542	negligible	1.3335	-0.1377	small	3.8059	-0.505	large	1.646	-0.4132	medium	2.854	-0.3673	medium	1.2343	-0.2755	small	0.4325	0.0918	negligible	2.5469	-0.8264	large	1.055	-0.1607	small	0.4612	0	negligible	0.6814	0.2525	small	0.9775	0.0681	negligible	1.2029	-0.7832
Q8IWV1046	FIP1L1	Pre-mRNA 3'-end-processing factor FIP1 OS=Homo sapiens OX=9606 GN=FIP1L1 PE=1 SV=1	4.42487e+06	3.84455e+06	1.18268e+06	1.52014e+06	3.30128e+06	4.2272e+06	1.24496e+06	3.18726e+06	0.0394	0.1072	0.4842	large	1.1509	-0.3938	medium	3.7414	-1.3455	large	2.9108	-1.1486	large	3.2507	-0.9517	large	2.5291	-0.7548	large	0.778	0.1969	small	1.3403	-0.4923	medium	0.9095	0.361	medium	0.95	-0.1313	small	0.4769	0.1313	small	1.3212	-0.2043	small	0.8758	0.5619
Q8IWV280	STAM	Signal transducing adapter molecule 1 OS=Homo sapiens OX=9606 GN=STAM PE=1 SV=3	2.77479e+07	2.45622e+07	7.42864e+06	9.20856e+06	3.9196e+07	2.80873e+07	9.57983e+06	1.1174e+07	0.0084	0.0644	0.745	large	1.1297	-0.2801	small	3.7353	-1.9137	large	3.0133	-1.9137	large	3.3064	-1.6337	large	2.6673	-1.6337	large	0.8067	0	negligible	0.7079	0.2801	small	0.8745	0.3734	medium	0.7754	0.2801	small	0.8241	0.7468	large	0.9973	0.2273	small	0.9137	0.9659
Q8IWV59	F5	Coagulation factor V OS=Homo sapiens OX=9606 GN=F5 PE=1 SV=4	1.02412e+06	760526	277906	280274	1.13311e+06	1.0667e+06	362399	287923	0.0052	0.0644	0.8225	large	1.3466	-0.6713	large	3.6851	-2.5175	large	3.654	-2.3497	large	2.7366	-1.8462	large	2.7135	-1.6784	large	0.9916	0.1678	small	0.9038	0.3357	medium	0.713	0.6713	large	0.7669	1.1749	large	0.9734	0.1678	small	1.087	-0.1426	small	0.4601	2.1392
Q8IWV1188	DBT	Lipoamide acyltransferase component of branched-chain alpha-keto acid dehydrogenase complex, mitochondrial OS=Homo sapiens OX=9606 GN=DBT PE=1 SV=3	526061	542267	143375	442206	492559	467552	249971	361559	0.0524	0.1254	0.4333	large	0.9701	-0.0313	negligible	3.6691	-1.3464	large	1.1896	-0.8767	large	3.7821	-1.3151	large	1.2263	-0.8454	large	0.3242	0.4697	medium	1.068	-0.3757	medium	1.1598	-0.4697	medium	0.5736	-0.0626	negligible	1.2231	0.0313	negligible	0.89	0.5771	large	0.9415	0.2885
Q8IWV921	APOE	Apolipoprotein E OS=Homo sapiens OX=9606 GN=APOE PE=1 SV=1	2.58e+06	2.56593e+06	704186	2.03092e+06	2.99348e+06	4.43507e+06	1.79395e+06	2.15147e+06	0.0295	0.0911	0.535	large	1.0055	-0.3111	medium	3.6638	-1.0024	large	1.2704	-0.3111	medium	3.6438	-0.6913	large	1.2634	0	negligible	0.3467	0.6913	large	0.8619	0.553	large	0.5786	1.0715	large	0.3925	0.2074	small	0.944	-0.3802	medium	1.2389	-0.5064	large	0.877	0.7427
P02533	KRT14	Keratin, type I cytoskeletal 14 OS=Homo sapiens OX=9606 GN=KRT14 PE=1 SV=4	453737	107507	129839	192448	122430	165852	188659	177802	0.7844	0.814	-0.19	negligible	4.2206	-0.6698	large	3.4946	-0.5402	large	2.3577	-0.4537	medium	0.828	0.1296	small	0.5586	0.2161	small	0.6747	0.0864	negligible	3.7061	-0.4321	medium	0.6482	0.108	small	0.6882	0.1512	small	1.0824	-0.0432	negligible	1.0652	-0.9939	large	1.2401	-1.6853
Q8IWV170	FAF2	FAS-associated factor 2 OS=Homo sapiens OX=9606 GN=FAF2 PE=1 SV=2	3.5574e+07	3.12182e+07	1.03196e+07	1.27083e+07	4.82255e+07	4.5259e+07	1.22963e+07	1.51049e+07	0.0071	0.0644	0.7733	large	1.1395	-0.198	small	3.4472	-1.6833	large	2.7993	-1.6337	large	3.0251	-1.4852	large	2.4565	-1.4357	large	0.812	0.0495	negligible	0.7377	0.6436	large	0.6898	0.6436	large	0.8392	-0.1485	small	0.8413	0.5446	large	0.8748	1.3566	large	0.8524	1.9445
Q8IWV345	LTF	Lactotransferrin OS=Homo sapiens OX=9606 GN=LTF PE=1 SV=6	1.06722e+07	9.87189e+06	3.158e+06	3.44262e+06	2.35793e+07	1.69085e+07	2.87453e+06	4.40279e+06	0.0091	0.0644	0.7333	large	1.0811	0.0913	negligible	3.3794	-1.3237	large	3.1	-1.3693	large	3.126	-1.4149	large	2.8676	-1.4606	large	0.9173	-0.0456	negligible	0.4526	0.5934	large	0.5838	0.5934	large	1.0986	-0.1369	small	0.7819	0.3195	medium	0.9273	0.416	medium	0.824	0.5943
Q8IWV278	BTBD8	BTB/POZ domain-containing protein 8 OS=Homo sapiens OX=9606 GN=BTBD8 PE=1 SV=3	306726	245816	90941.7	101382	262396	210145	98032.8	96638.3	0.0083	0.0644	0.7483	large	1.2478	-0.6108	large	3.3728	-2.4432	large	3.0254	-2.0203	large	2.703	-1.8324	large	2.4246	-1.4095	large	0.897	0.4229	medium	1.1689	-0.4229	medium	1.1697	-0.3289	medium	0.9277	0.2819	small	1.0491	-0.094	negligible	1.5636	-0.5794	large	0.986	0.122
Q8IWV378	CFAP100	Cilia- and flagella-associated protein 100 OS=Homo sapiens OX=9606 GN=CFAP100 PE=1 SV=1	29315748	2.5912e+07	8.83242e+06	8.63619e+06	5.70807e+07	3.87223e+07	8.67667e+06	9.64276e+06	0.0095	0.0644	0.725	large	1.1314	0.0449	negligible	3.3191	-1.1237	large	3.3945	-1.4383	large	2.9337	-1.1686	large	3.0004	-1.4832	large	1.0227	-0.3146	medium	0.5136	0.5394	large	0.6692	0.5394	large	1.018	-0.4045	medium	0.8956	0.2247	small	0.8533	0.1957	small	0.3938	1.4876
Q8IWV350	ALB	Albumin OS=Homo sapiens OX=9606 GN=ALB PE=1 SV=2	6.36335e+08	5.86124e+08	1.92358e+08	2.29476e+08	1.31585e+09	9.56673e+08	1.91212e+08	2.87816e+08	0.0092	0.0644	0.7317	large	1.0857	0.091	negligible	3.3081	-1.4105	large	2.773	-1.2285	large	3.047	-1.5016	large	2.5542	-1.3195	large	0.8382	0.182	small	0.4836	0.5915	large	0.6127	0.5915	large	1.006	-0.0455	negligible	0.7973	0.1365	small	0.9432	0.1098	small	0.6994	1.7576
Q8IWV891	PRPSAP2	Phosphoribosyl pyrophosphate synthase-associated protein 2 OS=Homo sapiens OX=9606 GN=PRPSAP2 PE=1 SV=1	286714	343466	87837.9	181715	329854	249076	173644	180849	0.0271	0.0868	0.5492	large	0.8348	0.2457	small	3.2641	-1.0531	large	1.5778	-1.1584	large	3.9102	-1.2988	large	1.8901	-1.4042	large	0.4834	-0.1053	small	0.8692	0.3861	medium	1.379	-0.7723	large	0.5059	-0.1755	small	1.0048	0.4212	medium	0.8747	0.077	negligible	0.7591	0.719
Q8IWV423	ITSN2	Intersectin-2 OS=Homo sapiens OX=9606 GN=ITSN2 PE=1 SV=3	1.37679e+06	1.24706e+06	431075	631162	1.25013e+06	1.15351e+06	633006	683178	0.0102	0.0644	0.7133	large	1.104	-0.3522	medium	3.1939	-1.937	large	2.1814	-1.981	large	2.8929	-1.5848	large	1.9758	-1.6288	large	0.683	-0.044	negligible	1.1013	-0.1321	small	1.0811	-0.3082	medium	0.681	0	negligible	0.9239	0.3522	medium	0.6674	0.7152	large	0.7153	0.5673
Q8IWV123	LAMTOR1	Ragulator complex protein LAMTOR1 OS=Homo sapiens OX=9606 GN=LAMTOR1 PE=1 SV=2	1.511e+06	1.48208e+06	481636	953639	1.31767e+06	1.29194e+06	529215	791889	0.0063	0.0644	0.7917	large	1.0195	-0.568	large	3.1372	-2.7369	large	1.5845	-2.0656	large	3.0772	-2.1689	large	1.5541	-1.4976	large	0.5051	0.6713	large	1.1467	-0.8262	large	1.1472	-0.4131	medium	0.9101	-0.0516	negligible	1.2043	-0.1549	small	0.9366	0	negligible	0.5723	1.8023
Q8IWV844	PRKACB	cAMP-dependent protein kinase catalytic subunit beta OS=Homo sapiens OX=9606 GN=PRKACB PE=1 SV=2	416937	353935	134201	287869	268075	351023	141503	191372	0.0239	0.0808	0.5708	large	1.178	-0.5757	large	3.1068	-1.799	large	1.4484	-1.0074	large	2.6373	-1.2233	large	1.2295	-0.4317	medium	0.4662	0.7915	large	1.5553	-1.0074	large	1.0083	0.1439	small	0.9484	-0.036	negligible	1.5042	-0.5397	large	0.9754	0.1478	small	0.8395	1.4415
Q8IWV257	ITIH2	Inter-alpha-trypsin inhibitor heavy chain H2 OS=Homo sapiens OX=9606 GN=ITIH2 PE=1 SV=2	6.01906e+06	5.17389e+06	1.95529e+06	1.86653e+06	1.11332e+07	7.83863e+06	1.76344e+06	2.173e+06	0.0081	0.0644	0.7525	large	1.1634	-0.1421	small	3.0783	-1.4687	large	3.2247	-1.6582	large	2.6461	-1.3266	large	2.7719	-1.5161	large	1.0476	-0.1895	small	0.5406	0.4738	medium	0.6601	0.6633	large	1.1088	-0.2843	small	0.859	0.5685	large	0.9783	0.2002	small	0.8263	1.4812
Q8IWV391	GNAQ	Guanine nucleotide-binding protein G(q) subunit alpha OS=Homo sapiens OX=9606 GN=GNAQ PE=1 SV=4	2.76405e+06	2.39618e+06	901081	1.07417e+06	2.63457e+06	2.41629e+06	943742	992596	0.0097	0.0644	0.7217	large	1.1535	-0.5361	large	3.0675	-2.1892	large	2.5732	-1.8317	large	2.6592	-1.653	large	2.2307	-1.2956	large	0.8389	0.3574	medium	1.0491	-0.1787	small	0.9917	-0.0894	negligible	0.9548	0.1787	small	1.0822	0.0894	negligible	1.0405	-0.243	small	0.92	0.9375
Q8IWV934	IVNS1ABP	Influenza virus NS1A-binding protein OS=Homo sapiens OX=9606 GN=IVNS1ABP PE=1 SV=3	541533	580573	179775	454093	533426	698435	229721	338239	0.0305	0.0929	0.5292	large	0.9328	0.1374	small	3.0123	-1.2023	large	1.1926	-0.8244	large	3.2294	-1.3397	large	1.2785	-0.9618	large	0.3959	0.3779	medium	1.0152	-0.1374	small	0.8312	0.1031	small	0.7826	-0.1031	small	1.3425	-0.0687	negligible	1.1134	-0.4657	medium	0.9326	0.6985
Q8IWV321	SNAP23	Synaptosomal-associated protein 23 OS=Homo sapiens OX=9606 GN=SNAP23 PE=1 SV=1	683927	656227	231345	393135	733595	606883	415200	443762	0.0088	0.0644	0.7375	large	1.0422	-0.046	negligible	2.9563	-1.8402	large	1.7397	-1.8402	large	2.8366	-1.7942	large	1.6692	-1.7942	large	0.5885	0	negligible	0.9323	0.322	medium	1.0813	-0.506	large	0.5572	0.092	negligible	0.8859	0.368	medium	1.0244	-0.4229	medium	0.7918	1.2688
P78406	RAE1	mRNA export factor RAE1 OS=Homo sapiens OX=9606 GN=RAE1 PE=1 SV=1	1.20517e+06	1.0114e+06	410715	765684	915561	931458	650699	858248	0.1247	0.218	0.2708	large	1.1916	0.3588	medium	2.9343	-0.7453	large	1.574	-0.7453	large	2.4625	-1.1041	large	1.3209	-1.1041	large	0.5364	0	negligible	1.3163	-0.414	medium	1.0858	-0.3312	medium	0.6312	-0.0552	negligible	0.8921	0.3036	medium	0.87	0.6257	large	1.1019	-0.5959
P54652	HSPA2	Heat shock-related 70 kDa protein 2 OS=Homo sapiens OX=9606 GN=HSPA2 PE=1 SV=1	2.06284e+06	1.20207e+06	705184	666912	532983	599989	2.67684e+06	1.51777e+06	0.46	0.5356	-0.0183	negligible	1.7161	-0.5139	large	2.9252	-0.2336	small	3.0931	-0.6073	large	1.7046	0.2803	small	1.8024	-0.0934	negligible	1.0574	-0.3737	medium	3.8704	-0.654	large	2.0035	-0.0467	negligible	0.2634	0.2803	small	0.4394	0.4204	medium	1.0887	-0.931	large	1.4958	-1.7069
Q8IWV168	TMBIM6	Bax inhibitor 1 OS=Homo sapiens OX=9606 GN=TMBIM6 PE=1 SV=2	601218	521360	211165	263396	559757	446365	277488	258669	0.007	0.0644	0.7767	large	1.1532	-0.5486	large	2.8472	-2.4938	large	2.2826	-2.4938	large	2.469	-1.9451	large	1.9794	-1.9451	large	0.8017	0	negligible	1.0741	-0.399	medium	1.168	-0.5985	large	0.761	0.3491	medium	1.0183	0.3491	medium	1.0183	-0.0922	negligible	0.76	1.4284
Q8IWV782	EIF2A	Eukaryotic translation initiation factor 2A OS=Homo sapiens OX=9606 GN=EIF2A PE=1 SV=3	866778	989175	307178	580407	1.1031e+06	1.12528e+06	709023	850688	0.0207	0.0754	0.5958	large	0.8763	0.4078	medium	2.8217	-0.7044	large	1.4934	-0.6674	large	3.2202	-1.1123	large	1.7043	-1.0752	large	0.5292	0.0371	negligible	0.7858	0.9269	large	0.8791	0.6674	large	0.4332	0.1483	small	0.6823	0.6303	large	1.1066	-0.403	medium	0.7441	1.0748
Q8IWV380	BTNL2	Butyrophilin-like protein 2 OS=Homo sapiens OX=9606 GN=BTNL2 PE=1 SV=1	4.4774e+06	3.27422e+06	1.60974e+06	1.75151e+06	4.17144e+06	3.39294e+06	1.73974e+06	1.63508e+06	0.0095	0.0644	0.725	large	1.3675	-0.5843	large	2.7814	-2.0226	large	2.5563	-1.8878	large	2.034	-1.4383	large	1.8694	-1.3035	large	0.9191	0.1348	small	1.0733	-0.1798	small	0.965	-0.1798	small	0.9253	-0.0899	negligible	1.0712	-0.0899	negligible	1.0638	0	negligible	0.9461	1.1101
Q8IWV559	BTF3	Transcription factor BTF3 OS=Homo sapiens OX=9606 GN=BTF3 PE=1 SV=1	4.25699e+07	4.14854e+07	1.54294e+07	3.88069e+07	4.04689e+07	3.84342e+07	2.71032e+07	2.86371e+07	0.0128	0.0654	0.6758	large	1.0261	-0.0828	negligible	2.759	-1.9457	large	1.097	-1.3661	large	2.6887	-1.8629	large	1.069	-1.2833	large	0.3976	0.5796	large	1.0519	-0.828	large	1.0794	-0.6624	large	0.5693	-0.1242	small	1.3551	-0.3726	medium	0.7519	0.6255	large	0.6147	1.6334
Q8IWV554	DHX16	Pre-mRNA-splicing factor ATP-dependent RNA helicase DHX16 OS=Homo sapiens OX=9606 GN=DHX16 PE=1 SV=2	940199	812165	341617	418765	926790	723894	482882	446768	0.0127	0.0654	0.6775	large	1.1576	-0.3735	medium	2.7522	-1.8262	large	2.2452	-1.8677	large	2.3774	-1.4527	large	1.9394	-1.4942	large	0.8158	-0.0415	negligible	1.0145	-0.1245	small	1.1219	-0.249	small	0.7075	0.1245	small	0.9373	0.249	small	0.9262	0.6876	large	0.8647	1.3029
O96008	TOMM40	Mitochondrial import receptor subunit TOM40 homolog OS=Homo sapiens OX=9606 GN=TOMM40 PE=1 SV=1	2.92014e+07	2.8207e+07	1.06807e+07	1.08021e+07	9.96173e+06	2.81519e+07	1.07858e+07	1.09223e+07	0.289	0.3869	0.095	medium	1.0353	-0.223	small	2.734	-0.6194	large	2.7033	-0.6194	large	2.6409	-0.3964	medium	2.6112	-0.3964	medium	0.9888	0	negligible	2.9314	-0.8672	large	1.002	0.3221	medium	0.9903	0.0743	negligible	0.989	0.1239	small	1.0096	-0.1591	small	0.954	-0.0265
Q8IWV1281	TSFM	Elongation factor Ts, mitochondrial OS=Homo sapiens OX=9606 GN=TSFM PE=1 SV=2	524042	683547	193062	984269	1.15395e+06	1.58829e+06	1.70988e+06	648518	0.0624	0.1384	0.4017	large	0.7667	0.1828	small	2.7144	-0.518	large	0.5324	0.2438	small	3.5405	-0.7008	large	0.6945	0.0609	negligible	0.1961	0.7618	large	0.4541	0.579	large	0.4304	0.9141	large	0.1129	1.4017	large	1.5177	-0.1524	small	0.4283	0.2322	small	0.391	0.4644
Q9Y2R4	DDX52	Probable ATP-dependent RNA helicase DDX52 OS=Homo sapiens OX=9606 GN=DDX52 PE=1 SV=4	798830	944621	297760	878608	445294	586568	289090	719719	0.1819	0.2815	0.195	large	0.8457	0.4466	medium	2.6828	-0.6568	large	0.9092	-0.0525	negligible	3.1724	-1.1034	large	1.0751	-0.4991	medium	0.3389	0.6042	large	1.7939	-0.5517	large	1.6104	-0.6042	large	1.03	-0.0263	negligible	1.2208	-0.289	small	0.9455	0.2498	small	0.9969	-0.2998
Q9H7B2	RPF2	Ribosome production factor 2 homolog OS=Homo sapiens OX=9606 GN=RPF2 PE=1 SV=2	2.85912e+06	1.29974e+06	1.06897e+06	539295	1.52059e+06	1.27769e+06	1.65983e+06	824378	0.303	0.3982	0.0842	medium	2.1998	-0.6157	large	2.6746	-1.0098	large	5.3016	-0.9606	large	1.2159	-0.3941	medium	2.4101	-0.3448	medium	1.9822	0.0493	negligible	1.8803	-0.6896	large	1.0173	-0.0493	negligible	0.644	0.3448	medium	0.6542	-0.0493	negligible	0.9638	0.2351	small	1.3834	-0.9404
Q8IWV654	APRT	Adenine phosphoribosyltransferase OS=Homo sapiens OX=9606 GN=APRT PE=1 SV=2	9.92074e+06	1.00449e+07	3.71571e+06	6.67946e+06	1.06154e+07	1.02312e+07	5.32065e+06	7.51161e+06	0.0157	0.0683	0.6425	large	0.9876	0.1183	small	2.6699	-1.0644	large	1.4853	-1.0249	large	2.7033	-1.1826	large	1.5038	-1.1432	large	0.5563	0.0394	negligible	0.9346	0.8673	large	0.9818	0.2759	small	0.6984	-0.1183	small	0.8892	0.5519	large	0.9241	0.3788	medium	0.9101	0.2841
Q8IWV463	HEATR5B	HEAT repeat-containing protein 5B OS=Homo sapiens OX=9606 GN=HEATR5B PE=1 SV=2	6.61043e+06	8.36742e+06	2.48534e+06	2.91594e+06	6.99574e+06	7.57225e+06	3.57592e+06	3.26823e+06	0.0108	0.0644	0.705	large	0.79	0.9981	large	2.6598	-1.0415	large	2.267	-0.8245	large	3.3667	-2.0396	large	2.8695	-1.8226	large	0.8523	0.217	small	0.9449	0.4774	medium	1.105	-0.3906	medium	0.695	-0.0434	negligible	0.8922	-0.217	small	0.8081	0.5201	large	0.7358	1.6347
Q9C0C9	UBE2O	(E3-independent) E2 ubiquitin-conjugating enzyme OS=Homo sapiens OX=9606 GN=UBE2O PE=1 SV=3	1.85337e+06	676054	710921	676648	663060	653185	742986	735787	0.8994	0.9097	-0.26	negligible	2.7415	-0.399	medium	2.607	-0.399	medium	2.739	-0.525	large	0.951	0	negligible	0.9991	-0.126	small	1.0507	-0.126	small	2.7952	-0.42	medium	1.035	-0.105	small	0.9568	-0.021	negligible	0.9196	0.084	negligible	1.0361	-0.8417	large	1.1145	-1.6032
Q8IWV48	RMDN3	Regulator of microtubule dynamics protein 3 OS=Homo sapiens OX=9606 GN=RMDN3 PE=1 SV=2	606907	789708	236436	257155	535713	825660	253534	173973	0.0049	0.0644	0.8317	large	0.7685	0.8043	large	2.5669	-1.7235	large	2.3601	-1.2639	large	3.34	-2.5277	large	3.0709	-2.0681	large	0.9194	0.4596	medium	1.1329	-0.2872	small	0.9565	-0.0574	negligible	0.9326	0.0574	negligible	1.4781	-1.0915	large	0.9095	0.7092	large	0.6114	2.7277
O95870	ABHD16A	Phosphatidylserine lipase ABHD16A OS=Homo sapiens OX=9606 GN=ABHD16A PE=1 SV=3	876625	534597	342290	265752	314117	305860	241521	695680	0.3338	0.4238	0.0617	medium	1.6398	-0.4623	medium	2.5611	-0.3893	medium	3.2987	-0.7056	large	1.5618	0.073	negligible	2.0116	-0.2433	small	1.288	-0.3163	medium	2.7908	-0.584	large	1.7478	-0.3893	medium	1.4172	-0.6326	large	0.382	0.3407	medium	1.0268	-0.2828	small	1.1096	-0.7778
Q8IWV295	TMEM165	Transmembrane protein 165 OS=Homo sapiens OX=9606 GN=TMEM165 PE=1 SV=1	1.15621e+06	1.06849e+06	453197	560702	1.16714e+06	1.05283e+06	731139	744812	0.0085	0.0644	0.7442	large	1.0821	-0.3728	medium	2.5512	-2.0038	large	2.0621	-2.0038	large	2.3577	-1.631	large	1.9056	-1.631	large	0.8083	0	negligible	0.9906	0.0932	negligible	1.0149	-0.3728	medium	0.6199	-0.0466	negligible	0.7528	0.3262	medium	0.6624	0.5377	large	0.2677	2.3302
Q8IWV1029	TBL1X	F-box-like/WD repeat-containing protein TBL1X OS=Homo sapiens OX=9606 GN=TBL1X PE=1 SV=3	2.07823e+06	2.07945e+06	820876	1.57965e+06	2.24148e+06	2.21238e+06	1.38174e+06	1.47461e+06	0.0383	0.1057	0.4892	large	0.9994	0	negligible	2.5317	-1.0883	large	1.3156	-0.9893	large	2.5332	-1.0883	large	1.3164	-0.9893	large	0.5197	0.0989	negligible	0.9272	0.2638	small	0.9399	0.066	negligible	0.5941	-0.066	negligible	1.0712	0.3298	medium	0.7366	1.032	large	0.6451	1.2702
P62328	TMSB4X	Thymosin beta-4 OS=Homo sapiens OX=9606 GN=TMSB4X PE=1 SV=2	1.16585e+07	3.70869e+06	4.6358e+06	1.07772e+06	9.39046e+06	4.07397e+06	5.36231e+06	5.92164e+06	0.3679	0.4546	0.0383	small	3.1436	-0.8172	large	2.5149	-0.8412	large	10.8178	-0.9374	large	0.8	-0.024	negligible	3.4412	-0.1202	small	4.3015	-0.0961	negligible	1.2415	-0.4567	medium	0.9103	0	negligible	0.8645	0.1202	small	0.182	0.4326	medium	1.047	-0.6124	large	1.0857	-0.7655
Q8IWV86	ATAD2	ATPase family AAA domain-containing protein 2 OS=Homo sapiens OX=9606 GN=ATAD2 PE=1 SV=1	2.19147e+06	1.56292e+06	873514	947514	1.7524e+06	1.53311e+06	736313	864781	0.0059	0.0644	0.8025	large	1.4022	-1.1138	large	2.5088	-2.3867	large	2.3129	-2.4927	large	1.7892	-1.2729	large	1.6495	-1.379	large	0.9219	-0.1061	small	1.2506	-0.3713	medium	1.0194	-0.053	negligible	1.1863	-0.4243	medium	1.0957	-0.1061	small	0.4809	1.2702	large	0.089	3.1177
Q8IWV340	SCYL2	SCY1-like protein 2 OS=Homo sapiens OX=9606 GN=SCYL2 PE=1 SV=1	511453	526656	205679	391665	561114	488921	396599	453063	0.009	0.0644	0.735	large	0.9711	-0.1831	small	2.4867	-1.7857	large	1.3058	-1.923	large	2.5606	-1.6025	large	1.3447	-1.7399	large	0.5251	-0.1374	small	0.9115	0.6868	large	1.0772	-0.3663	medium	0.5186	0.3663	medium	0.8645	1.0531	large	0.9312	0.4413	medium	1.8889	0.1261
Q8IWV1474	CNOT7	CCR4-NOT transcription complex subunit 7 OS=Homo sapiens OX=9606 GN=CNOT7 PE=1 SV=3	306046	258913	124111	184932	305085	248447	202789	289479	0.0933	0.1799	0.3267	large	1.182	-0.1436	small	2.4659	-1.1202	large	1.6549	-1.2064	large	2.0861	-0.9766	large	1.4	-1.0628	large	0.6711	-0.0862	negligible	1.0032	-0.0287	negligible	1.0421	-0.2585	small	0.612	0.5745	large	0.6388	0.8617	large	0.833	0.5293	large	0.8454	0.5557
Q8IWV588	PRKACA	cAMP-dependent protein kinase catalytic subunit alpha OS=Homo sapiens OX=9606 GN=PRKACA PE=1 SV=2	6.26475e+06	5.91517e+06	2.56296e+06	4.91469e+06	6.41427e+06	6.226e+06	4.302e+06	4.59752e+06	0.0137	0.0667	0.665	large	1.0591	-0.0407	negligible	2.4443	-1.4253	large	1.2747	-1.3031	large	2.3079	-1.3846	large	1.2036	-1.2624	large	0.5215	0.1222	small	0.9767	0.3665	medium	0.9501	0.2443	small	0.5958	-0.0407	negligible	1.069	0.2443	small	0.9087	0.8911	large	0.8029	1.475
Q8IWV990	PPP1R14B	Protein phosphatase 1 regulatory subunit 14B OS=Homo sapiens OX=9606 GN=PPP1R14B PE=1 SV=3	820308	1.74474e+06	335865	347938	2.9754e+06	4.71401e+06	1.03133e+06	1.32397e+06	0.035	0.1007	0.505	large	0.4702	0.268	small	2.4424	-0.7035	large	2.3576	-0.268	small	5.1948	-0.9715	large	5.0145	-0.536	large	0.9653	0.4355	medium	0.2757	0.7705	large	0.3701	0.9715	large	0.3257	0.9045	large	0.2628	0.2345	small	1.0242	-0.2041	small	0.8595	0.8573
Q8IWV331	AP3M1	AP-3 complex subunit mu-1 OS=Homo sapiens OX=9606 GN=AP3M1 PE=1 SV=1	1.31327e+06	1.24885e+06	538372	575526	1.56538e+06	1.24305e+06	616949	615346	0.0089	0.0644	0.7367	large	1.0516	-0.4134	medium	2.4393	-1.8832	large	2.2819	-1.8373	large	2.3197	-1.4698	large	2.1699	-1.4239	large	0.9354	0.0459	negligible	0.8389	0.4134	medium	1.0047	0.1378	small	0.8726	0.3215	medium	0.9353	0.2297	small	0.9801	0.1064	small	0.8079	1.3123
Q8IWV1574	BLVRB	Flavin reductase (NADPH) OS=Homo sapiens OX=9606 GN=BLVRB PE=1 SV=3	5.81315e+06	4.83647e+06	2.38961e+06	5.3616e+06	5.86106e+06	4.52955e+06	4.19094e+06	3.63632e+06	0.1106	0.1997	0.2942	large	1.2019	-0.3647	medium	2.4327	-1.2344	large	1.0842	-0.4769	medium	2.024	-0.8697	large	0.9021	-0.1122	small	0.4457	0.7575	large	0.9918	-0.1403	small	1.0678	-0.2244	small	0.5702	0.2525	small	1.4745	-0.5611	large	1.0023	-0.249	small	0.9614	-0.0311
Q8IWV374	POLDIP2	Polymerase delta-interacting protein 2 OS=Homo sapiens OX=9606 GN=POLDIP2 PE=1 SV=1	799891	1.01492e+06	332071	486944	928662	1.05155e+06	453042	587539	0.0094	0.0644	0.7275	large	0.7881	0.3612	medium	2.4088	-1.4449	large	1.6427	-1.4449	large	3.0563	-1.8061	large	2.0843	-1.8061	large	0.6819	0	negligible	0.8613	0.1355	small	0.9652	0.3161	medium	0.733	0	negligible	0.8288	0.4515	medium	0.9593	0.3656	medium	0.7455	1.5843
Q8IWV1365	HSPA1B	Heat shock 70 kDa protein 1B OS=Homo sapiens OX=9606 GN=HSPA1B PE=1 SV=1	2.17693e+06	1.96326e+06	908446	2.51201e+06	2.36991e+06	3.02258e+06	1.16747e+06	2.03637e+06	0.0751	0.1564	0.3675	large	1.1088	-0.3556	medium	2.3963	-0.7706	large	0.8666	0.0593	negligible	2.1611	-0.4149	medium	0.7816	0.4149	medium	0.3616	0.8298	large	0.9186	0.2667	small	0.6495	1.0966	large	0.7781	0.1185	small	1.2336	-0.1778	small	0.9145	0.5957	large	0.8261	0.9055
Q8IWV532	A2M	Alpha-2-macroglobulin OS=Homo sapiens OX=9606 GN=A2M PE=1 SV=3	1.69254e+07	1.32511e+07	7.10812e+06	6.42567e+06	2.25086e+07	1.69088e+07	6.77676e+06	6.24663e+06	0.012	0.0644	0.6867	large	1.2773	-0.2948	small	2.3811	-1.3053	large	2.634	-1.6843	large	1.8642	-1.0106	large	2.0622	-1.3896	large	1.1062	-0.379	medium	0.752	0.1263	small	0.7837	0.379	medium	1.0489	-0.2526	small	1.0287	0.0842	negligible	0.9329	0.6956	large	0.5906	2.4114
O95363	FARS2	Phenylalanine--tRNA ligase, mitochondrial OS=Homo sapiens OX=9606 GN=FARS2 PE=1 SV=1	415764	378577	174878	403040	386552	390359	231712	309633	0.141	0.2377	0.2467	large	1.0982	-0.4345	medium	2.3775	-1.1406	large	1.0316	-0.353	medium	2.1648	-0.7061	large	0.9393	0.0815	negligible	0.4339	0.7875	large	1.0756	-0.353	medium	0.9698	0.4073	medium	0.7547	0.1086	small	1.3017	-0.1086	small	1.1027	-0.4264	medium	0.9222	0.4264
Q8IWV974	GNL3	Guanine nucleotide-binding protein-like 3 OS=Homo sapiens OX=9606 GN=GNL3 PE=1 SV=2	1.96175e+06	2.12725e+06	827395	1.7663e+06	1.73467e+06	2.10756e+06	946822	1.21988e+06	0.0342	0.0998	0.5092	large	0.9222	0.1682	small	2.371	-1.2112	large	1.1107	-0.5383	large	2.571	-1.3794	large	1.2044	-0.7065	large	0.4684	0.6729	large	1.1309	-0.3364	medium	1.0093	0.0673	negligible	0.8739	-0.0673	negligible	1.4479	-0.4037	medium	1.0866	-0.3111	medium	1.2049	-0.4068
Q8IWV134	RNF2	E3 ubiquitin-protein ligase RING2 OS=Homo sapiens OX=9606 GN=RNF2 PE=1 SV=1	2.22484e+07	1.508e+07	9.3894e+06	9.60354e+06	1.89669e+07	1.15927e+07	8.92285e+06	7.62215e+06	0.0066	0.0644	0.7858	large	1.4754	-0.5602	large	2.3695	-2.0373	large	2.3167	-2.1391	large	1.6061	-1.477	large	1.5703	-1.5789	large	0.9777	-0.1019	small	1.173	-0.4075	medium	1.3008	-0.6621	large	1.0523	-0.5093	large	1.26	-0.5602	large	1.0212	0	negligible	0.7926	1.5079
Q8IWV691	SLC2A1	Solute carrier family 2, facilitated glucose transporter member 1 OS=Homo sapiens OX=9606 GN=SLC2A1 PE=1 SV=2	1.06019e+06	987755	448003	842043	1.07196e+06	1.01211e+06	792835	861416	0.0174	0.0712	0.625	large	1.0733	0.154	small	2.3665	-1.3472	large	1.2591	-1.3472	large	2.2048	-1.5011	large	1.173	-1.5011	large	0.532	0	negligible	0.989	0.1925	small	0.9759	-0.0385	negligible	0.5651	0.0385	negligible	0.9775	0.4234	medium	1.0147	-0.068	negligible	0.8805	2.6536
Q8IWV795	POLR2M	DNA-directed RNA polymerase II subunit GRINL1A, isoforms 4/5 OS=Homo sapiens OX=9606 GN=POLR2M PE=1 SV=1	1.93679e+06	1.65241e+06	824900	1.00735e+06	1.62232e+06	1.49245e+06	1.24116e+06	1.37142e+06	0.0212	0.076	0.5917	large	1.1721	-0.1475	small	2.3479	-1.7336	large	1.9227	-1.6599	large	2.0032	-1.5861	large	1.6404	-1.5123	large	0.8189	0.0738	negligible	1.1938	-0.3689	medium	1.1072	-0.5902	large	0.6646	0.2213	small	0.7345	0.5902	large	0.9071	0.2832	small	0.7446	1.0763
P04264	KRT1	Keratin, type II cytoskeletal 1 OS=Homo sapiens OX=9606 GN=KRT1 PE=1 SV=6	2.87467e+07	1.35741e+07	1.2244e+07	9.13226e+06	1.92389e+07	1.6197e+07	1.14662e+07	2.6722e+07	0.5792	0.64	-0.0833	negligible	2.1178	-0.6114	large	2.3478	-0.6114	large	3.1478	-0.7699	large	1.1086	0	negligible	1.4864	-0.1585	small	1.3407	-0.1585	small	1.4942	-0.4756	medium	0.8381	0.0453	negligible	1.0678	-0.1132	small	0.3418	0.4529	medium	0.8426	0.76	large	1.187	-1.3933
Q8IWV541	TBC1D4	TBC1 domain family member 4 OS=Homo sapiens OX=9606 GN=TBC1D4 PE=1 SV=2	1.85024e+06	2.1285e+06	797961	1.40662e+06	2.05602e+06	2.34946e+06	950781	1.12807e+06	0.0123	0.0649	0.6833	large	0.8693	0.1675	small	2.3187	-1.5079	large	1.3154	-1.1309	large	2.6674	-1.6754	large	1.5132	-1.2984	large	0.5673	0.377	medium	0.8999	0.0419	negligible	0.906	0.2094	small	0.8393	0.0419	negligible	1.2469	-0.2094	small	1.1508	-0.0393	negligible	0.8643	1.5713
Q8IXH7	NELFCD	Negative elongation factor C/D OS=Homo sapiens OX=9606 GN=NELFCD PE=1 SV=2	688850	752594	297411	625233	608591	629806	521336	706214	0.1558	0.2531	0.2267	large	0.9153	0.4825	medium	2.3162	-0.4556	medium	1.1018	-0.4556	medium	2.5305	-0.9381	large	1.2037	-0.9381	large	0.4757	0	negligible	1.1319	-0.3216	medium	1.195	-0.3216	medium	0.5705	-0.268	small	0.8853	0.5897	large	0.925	0.1515	small	0.9227	0.3896
Q8IWV1249	MAK16	Protein MAK16 homolog OS=Homo sapiens OX=9606 GN=MAK16 PE=1 SV=2	604476	607441	261326	500684	609285	653023	461129	486573	0.0585	0.1332	0.4133	large	0.9951	0.3693	medium	2.3131	-0.5231	large	1.2073	-0.4924	medium	2.3245	-0.8924	large	1.2132	-0.8616	large	0.5219	0.0308	negligible	0.9921	0.6155	large	0.9302	0.277	small	0.5667	-0.0615	negligible	1.029	0.0923	negligible	0.6816	0.8015	large	0.0496	0.8987
Q8IWV736	NECAP1	Adaptin ear-binding coat-associated protein 1 OS=Homo sapiens OX=9606 GN=NECAP1 PE=1 SV=2	531128	539499	231841	473004	537389	524992	306590	352348	0.0186	0.0723	0.6133	large	0.9845	-0.1137	small	2.2909	-1.5162	large	1.1229	-1.1751	large	2.327	-1.4025	large	1.1406	-1.0613	large	0.4901	0.3411	medium	0.9883	0	negligible	1.0276	-0.0758	negligible	0.7562	0	negligible	1.3424	-0.2274	small	1.023	-0.0865	negligible	0.8128	0.8073
Q8IWV206	NECAP2	Adaptin ear-binding coat-associated protein 2 OS=Homo sapiens OX=9606 GN=NECAP2 PE=1 SV=1	2.82678e+06	1.70837e+06	1.25648e+06	829195	2.27177e+06	1.58819e+06	712265	655216	0.0075	0.0644	0.7642	large	1.6547	-0.5339	large	2.2498	-1.8929	large	3.4091	-2.1841	large	1.3596	-1.359	large	2.0603	-1.6502	large	1.5153	-0.2912	small	1.2443	-0.5824	large	1.0757	-0.3883	medium	1.7641	-0.6795	large	1.2655	-0.1941	small	0.4459	1.5831	large	0.4537	1.4032
Q6ZTN6	ANKRD13D	Ankyrin repeat domain-containing protein 13D OS=Homo sapiens OX=9606 GN=ANKRD13D PE=1 SV=3	176969	208709	79056.9	157273	171116	207788	137241	169667	0.2546	0.3541	0.1233	medium	0.8479	0.6545	large	2.2385	-0.1762	small	1.1252	-0.1762	small	2.64	-0.8307	large	1.327	-0.8307	large	0.5027	0	negligible	1.0342	0.1259	small	1.0044	-0.1007	small	0.576	-0.1259	small	0.9269	0.4028	medium	1.2648	-1.2935	large	1.165	-0.8955
Q8IWV789	VIM	Vimentin OS=Homo sapiens OX=9606 GN=VIM PE=1 SV=4	9.65679e+08	7.07334e+08	4.32561e+08	4.12893e+08	8.63715e+08	6.78474e+08	3.99349e+08	3.61664e+08	0.021	0.0756	0.5933	large	1.3652	-0.7762	large	2.2325	-1.5524	large	2.3388	-1.4045	large	1.6352	-0.7762	large	1.7131	-0.6283	large	1.0476	0.1478	small	1.1181	-0.2587	small	1.0425	-0.0739	negligible	1.0832	-0.0739	negligible	1.1416	-0.5544	large	1.1353	-0.529	large	0.8937	0.7934
Q8IWV1045	SOD1	Superoxide dismutase [Cu-Zn] OS=Homo sapiens OX=9606 GN=SOD1 PE=1 SV=2	4.3982e+06	4.5789e+06	1.97367e+06	2.35514e+06	4.80304e+06	3.69389e+06	3.00023e+06	3.31998e+06	0.0394	0.1072	0.4842	large	0.9605	-0.1641	small	2.2284	-1.1486	large	1.8675	-1.083	large	2.32	-0.9845	large	1.9442	-0.9189	large	0.838	0.0656	negligible	0.9157	0.2954	small	1.2396	-0.0656	negligible	0.6578	-0.0328	negligible	0.7094	0.2625	small	1.0652	-0.3588	medium	0.9843	0.5638
Q8IWV1081	DLGAP5	Disks large-associated protein 5 OS=Homo sapiens OX=9606 GN=DLGAP5 PE=1 SV=2	1.18306e+06	1.01987e+06	534953	913872	1.15837e+06	987763	708410	943946	0.0427	0.1124	0.47	large	1.16	-0.4856	medium	2.2115	-1.6512	large	1.2946	-1.1332	large	1.9065	-1.1655	large	1.116	-0.6475	large	0.5854	0.518	large	1.0213	-0.518	large	1.0325	0.0324	negligible	0.7551	0.1619	small	0.9681	0.518	large	0.9606	0.2041	small	0.8312	1.1081
Q8IWV482	DCP1A	mRNA-decapping enzyme 1A OS=Homo sapiens OX=9606 GN=DCP1A PE=1 SV=3	1.21577e+06	1.15666e+06	552831	793573	1.09305e+06	1.08796e+06	735001	658410	0.011	0.0644	0.7017	large	1.0511	0.1726	small	2.1992	-1.7693	large	1.532	-1.5967	large	2.0922	-1.9419	large	1.4575	-1.7693	large	0.6966	0.1726	small	1.1123	-0.4315	medium	1.0631	-0.5178	large	0.7522	0	negligible	1.2053	-0.0863	negligible	1.0751	-0.6496	large	0.8988	1.0068
Q8IWV233	ZC3H4	Zinc finger CCCH domain-containing protein 4 OS=Homo sapiens OX=9606 GN=ZC3H4 PE=1 SV=3	164791	150426	75570.7	121228	159032	188481	94225	121977	0.0078	0.0644	0.7575	large	1.0955	-0.2872	small	2.1806	-2.0103	large	1.3593	-1.5316	large	1.9905	-1.7231	large	1.2409	-1.2445	large	0.6234	0.4786	medium	1.0362	-0.1915	small	0.7981	0.8137	large	0.802	0.0479	negligible	0.9939	0.2872	small	0.8952	0.7258	large	0.8063	1.9959
Q8IWV1267	GPAM	Glycerol-3-phosphate acyltransferase 1, mitochondrial OS=Homo sapiens OX=9606 GN=GPAM PE=1 SV=3	432828	482656	199289	151482	465226	419411	235778	288380	0.061	0.1368	0.4058	large	0.8968	0.0306	negligible	2.1719	-1.0702	large	2.8573	-1.162	large	2.4219	-1.1008	large	3.1862	-1.1925	large	1.3156	-0.0917	negligible	0.9304	-0.0917	negligible	1.1508	-0.5504	large	0.8452	-0.0612	negligible	0.5253	0.3364	medium	0.9456	0.5412	large	0.9841	0.5187
Q8IWV584	TBC1D13	TBC1 domain family member 13 OS=Homo sapiens OX=9606 GN=TBC1D13 PE=1 SV=3	2.75484e+06	2.98144e+06	1.3093e+06	2.01718e+06	3.07138e+06	2.4678e+06	1.91845e+06	2.01273e+06	0.0136	0.0667	0.6658	large	0.924	0.2446	small	2.1041	-1.3863	large	1.3657	-1.3455	large	2.2771	-1.631	large	1.478	-1.5902	large	0.6491	0.0408	negligible	0.8969	0.4077	medium	1.2081	-0.5708	large	0.6825	-0.0408	negligible	1.0022	0.1223	small	0.9587	0.2185	small	0.8504	0.9366
Q8IWV642	DBN1	Drebrin OS=Homo sapiens OX=9606 GN=DBN1 PE=1 SV=4	1.75381e+06	1.73253e+06	845235	1.12717e+06	1.79211e+06	2.34589e+06	1.06993e+06	1.11342e+06	0.0151	0.0674	0.6483	large	1.0123	-0.318	medium	2.0749	-1.5104	large	1.5559	-0.6359	large	2.0498	-1.1924	large	1.5371	-0.318	medium	0.7499	0.8744	large	0.9786	0.318	medium	0.7385	0.8744	large	0.79	0.159	small	1.0123	-0.3975	medium	1.0237	-0.0711	negligible	0.6145	1.2804
Q8IWV1392	STK39	STE20/SPS1-related proline-alanine-rich protein kinase OS=Homo sapiens OX=9606 GN=STK39 PE=1 SV=3	2.34622e+06	2.92546e+06	1.13125e+06	1.82456e+06	3.09318e+06	3.20946e+06	2.23589e+06	2.3757e+06	0.0796	0.1624	0.3567	large	0.802	0.2645	small	2.074	-0.4996	medium	1.2859	-0.4408	medium	2.586	-0.764	large	1.6034	-0.7053	large	0.62	0.0588	negligible	0.7585	0.5877	large	0.9115	0.5583	large	0.506	0.1469	small	0.768	0.4114	medium	1.023	0.1291	small	1.0445	-0.1937
Q8IWV329	PUS7	Pseudouridylate synthase 7 homolog OS=Homo sapiens OX=9606 GN=PUS7 PE=1 SV=2	3.53102e+06	3.47029e+06	1.70641e+06	2.41123e+06	3.54863e+06	3.13433e+06	2.16391e+06	2.31277e+06	0.0089	0.0644	0.7367	large	1.0175	-0.4134	medium	2.0693	-1.9751	large	1.4644	-1.9291	large	2.0337	-1.5617	large	1.4392	-1.5157	large	0.7077	0.0459	negligible	0.995	0	negligible	1.1072	-0.3675	medium	0.7886	-0.1378	small	1.0426	0.1378	small	0.9632	0.1439	small	0.897	1.2593
Q8IWV283	RAB5B	Ras-related protein Rab-5B OS=Homo sapiens OX=9606 GN=RAB5B PE=1 SV=1	2.47336e+06	2.32235e+06	1.19567e+06	1.66946e+06	2.42738e+06	2.1195e+06	1.61416e+06	1.7517e+06	0.0084	0.0644	0.7467	large	1.065	-0.4683	medium	2.0686	-2.2478	large	1.4815	-1.9668	large	1.9423	-1.7795	large	1.3911	-1.4985	large	0.7162	0.281	small	1.0189	-0.0468	negligible	1.0957	-0.2341	small	0.7407	0.1405	small	0.953	0.3278	medium	0.9887	0.7016	large	0.6994	2.8651
Q8IWV455	STAG2	Cohesin subunit SA-2 OS=Homo sapiens OX=9606 GN=STAG2 PE=1 SV=3	2.21989e+06	1.79078e+06	1.08149e+06	1.16197e+06	2.08021e+06	1.76411e+06	1.06654e+06	1.1241e+06	0.0107	0.0644	0.7067	large	1.2396	-0.5222	large	2.0526	-2.0889	large	1.9105	-1.7408	large	1.6559	-1.5667	large	1.5412	-1.2185	large	0.9307	0.3482	medium	1.0671	-0.3046	medium	1.0151	0.0435	negligible	1.014	0.0435	negligible	1.0337	0.0435	negligible	1.1213	-0.4536	medium	0.7771	1.0722
Q8IWV732	MAFG	Transcription factor MafG OS=Homo sapiens OX=9606 GN=MAFG PE=1 SV=1	1.05055e+06	963154	518133	696614	1.08887e+06	895261	762751	777619	0.0185	0.0719	0.615	large	1.0907	-0.6458	large	2.0276	-1.5954	large	1.5081	-1.6334	large	1.8589	-0.9497	large	1.3826	-0.9877	large	0.7438	-0.038	negligible	0.9648	0.1519	small	1.0758	0.038	negligible	0.6793	0.038	negligible	0.8958	0.3799	medium	0.9155	0.8218	large	1.012	0.2054
Q8IWV339	DDX20	Probable ATP-dependent RNA helicase DDX20 OS=Homo sapiens OX=9606 GN=DDX20 PE=1 SV=2	610517	554567	302387	368655	523857	585899	257018	277710	0.009	0.0644	0.735	large	1.1009	-0.4121	medium	2.019	-2.1062	large	1.6561	-1.8315	large	1.834	-1.6941	large	1.5043	-1.4194	large	0.8202	0.2747	small	1.1654	-0.7784	large	0.9465	0.4121	medium	1.1765	0.2289	small	1.3275	-0.1374	small	0.9419	0.4154	medium	0.9217	0.7349
Q8IWV251	POLR1C	DNA-directed RNA polymerases I and III subunit RPAC1 OS=Homo sapiens OX=9606 GN=POLR1C PE=1 SV=1	5.311e+06	5.11194e+06	2.6356e+06	2.62759e+06	4.80178e+06	4.82312e+06	3.44446e+06	3.82421e+06	0.008	0.0644	0.7542	large	1.0389	-0.2852	small	2.0151	-2.1392	large	2.0212	-2.2818	large	1.9396	-1.854	large	1.9455	-1.9966	large	1.003	-0.1426	small	1.106	-0.7606	large	1.0599	-0.6655	large	0.7652	-0.1902	small	0.6871	0.1902	small	0.963	0.25	small	0.723	1.7083
Q8IWV1422	SF3B6	Splicing factor 3B subunit 6 OS=Homo sapiens OX=9606 GN=SF3B6 PE=1 SV=1	2.73895e+06	2.5907e+06	1.36071e+06	2.56305e+06	2.58237e+06	2.84206e+06	2.02485e+06	2.44001e+06	0.084	0.1678	0.3467	large	1.0572	-0.2333	small	2.0129	-1.1373	large	1.0686	-0.4957	medium	1.9039	-0.904	large	1.0108	-0.2624	small	0.5309	0.6415	large	1.0606	-0.2916	small	0.9116	0.6415	large	0.672	0.3499	medium	1.0504	-0.1166	small	0.8727	0.9242	large	0.933	0.3891
Q8IWV890	THUMPD1	THUMP domain-containing protein 1 OS=Homo sapiens OX=9606 GN=THUMPD1 PE=1 SV=2	2.38657e+06	2.6388e+06	1.18645e+06	2.17921e+06	5.0707e+06	6.17133e+06	5.60758e+06	2.21048e+06	0.0271	0.0868	0.5492	large	0.9044	0.1755	small	2.0115	-0.7021	large	1.0952	-0.2106	small	2.2241	-0.8776	large	1.2109	-0.3861	medium	0.5444	0.4915	medium	0.4707	0.8425	large	0.4276	1.0882	large	0.2116	1.4744	large	0.9859	0.1755	small	0.8506	0.1029	small	0.5774	0.8487
Q8IWV835	RBFOX2	RNA binding protein fox-1 homolog 2 OS=Homo sapiens OX=9606 GN=RBFOX2 PE=1 SV=3	559730	491816	279419	377529	413017	475164	359659	376421	0.0232	0.0794	0.5758	large	1.1381	-0.579	large	2.0032	-2.0991	large	1.4826	-1.1581	large	1.7601	-1.52	large	1.3027	-0.579	large	0.7401	0.941	large	1.3552	-1.1219	large	1.035	0.1448	small	0.7769	0.4705	medium	1.0029	-0.0724	negligible	0.9673	0.3821	medium	0.8932	0.6448
Q8IWV517	PHAX	Phosphorylated adapter RNA export protein OS=Homo sapiens OX=9606 GN=PHAX PE=1 SV=1	386256	423382	193159	298223	425818	469033	325434	381017	0.0117	0.0644	0.6908	large	0.9123	0.763	large	1.9997	-0.9326	large	1.2952	-1.0174	large	2.1919	-1.6956	large	1.4197	-1.7804	large	0.6477	-0.0848	negligible	0.9071	0.6782	large	0.9027	0.4663	medium	0.5935	0.2967	small	0.7827	1.1022	large	0.639	0.523	large	0.4793	0.5728
Q8IWV1192	COPE	Coatomer subunit epsilon OS=Homo sapiens OX=9606 GN=COPE PE=1 SV=3	767797	880630	384319	441751	808626	805198	536153	706189	0.0526	0.1256	0.4325	large	0.8719	0.4067	medium	1.9978	-0.6883	large	1.7381	-0.7822	large	2.2914	-1.0951	large	1.9935	-1.189	large	0.87	-0.0939	negligible	0.9495	0.4693	medium	1.0937	0	negligible	0.7168	-0.0313	negligible	0.6255	0.5632	large	0.8702	0.5731	large	0.8544	0.8597
Q8IWV172	SIGMAR1	Sigma non-opioid intracellular receptor 1 OS=Homo sapiens OX=9606 GN=SIGMAR1 PE=1 SV=1	2.11731e+06	1.91037e+06	1.05995e+06	1.25752e+06	1.88358e+06	1.85509e+06	940255	1.15052e+06	0.0071	0.0644	0.7725	large	1.1083	-0.6918	large	1.9975	-2.372	large	1.6837	-2.2732	large	1.8023	-1.6802	large	1.5192	-1.5813	large	0.8429	0.0988	negligible	1.1241	-0.593	large	1.0298	-0.2965	small	1.1273	-0.3459	medium	1.093	0.2471	small	0.9757	0.4959	medium	0.7384	2.2091
Q8IWV82	ACTN1	Alpha-actinin-1 OS=Homo sapiens OX=9606 GN=ACTN1 PE=1 SV=2	1.19347e+08	1.04689e+08	5.98191e+07	6.39983e+07	1.24938e+08	1.00331e+08	5.8453e+07	5.14978e+07	0.0059	0.0644	0.8025	large	1.14	-0.4243	medium	1.9951	-1.9093	large	1.8648	-1.3259	large	1.7501	-1.485	large	1.6358	-0.9016	large	0.9347	0.5834	large	0.9553	0.5304	large	1.0434	0.2121	small	1.0234	-0.3713	medium	1.2427	-0.9016	large	0.9676	0.3176	medium	0.787	0.8575
Q8IWV375	OSBPL8	Oxysterol-binding protein-related protein 8 OS=Homo sapiens OX=9606 GN=OSBPL8 PE=1 SV=3	312042	301033	157417	241222	334733	293619	242354	256127	0.0094	0.0644	0.7267	large	1.0366	-0.0451	negligible	1.9823	-1.7132	large	1.2936	-1.7583	large	1.9123	-1.6681	large	1.2479	-1.7132	large	0.6526	-0.0451	negligible	0.9322	0.5861	large	1.0252	0.0451	negligible	0.6495	0.3607	medium	0.9418	0.8115	large	0.9958	0.2031	small	0.8814	1.5843
Q8IWV901	NAP1L4	Nucleosome assembly protein 1-like 4 OS=Homo sapiens OX=9606 GN=NAP1L4 PE=1 SV=1	5.77272e+06	4.7297e+06	2.91513e+06	2.87024e+06	6.23126e+06	4.44081e+06	3.2245e+06	3.92416e+06	0.0281	0.0888	0.5433	large	1.2205	0.3139	medium	1.9803	-0.8022	large	2.0112	-0.8371	large	1.6225	-1.1161	large	1.6478	-1.151	large	1.0156	-0.0349	negligible	0.9264	0.9417	large	1.0651	-0.1046	small	0.9041	0.0349	negligible	0.7314	0.5232	large	1.0589	-0.1716	small	1.0441	-0.1225
Q8IWV1601	OTUB2	Ubiquitin thioesterase OTUB2 OS=Homo sapiens OX=9606 GN=OTUB2 PE=1 SV=2	7.00488e+06	7.33727e+06	3.54e+06	4.79078e+06	5.5006e+06	4.96303e+06	4.63324e+06	3.76005e+06	0.119	0.2111	0.28	large	0.9547	0.0833	negligible	1.9788	-0.8611	large	1.4622	-0.6389	large	2.0727	-0.9444	large	1.5315	-0.7222	large	0.7389	0.2222	small	1.2735	-0.5	large	1.4784	-0.6944	large	0.764	0.0556	negligible	1.2741	-0.5833	large	0.9772	0.1389	small	0.9681	0.2083
Q8IWV1257	SQLE	Squalene monooxygenase OS=Homo sapiens OX=9606 GN=SQLE PE=1 SV=3	853564	831939	438646	641024	894951	882127	477205	611906	0.0596	0.1348	0.41	large	1.026	0.0614	negligible	1.9459	-0.8899	large	1.3316	-0.8899	large	1.8966	-0.9513	large	1.2978	-0.9513	large	0.6843	0	negligible	0.9538	0.3375	medium	0.9431	0.1227	small	0.9192	0.0307	negligible	1.0476	0.3682	medium	0.9543	0.4788	medium	0.8417	0.7183
Q8IWV628	WASH4P	Putative WAS protein family homolog 4 OS=Homo sapiens OX=9606 GN=WASH4P PE=5 SV=1	365401	347466	188257	240337	381081	339712	218354	264471	0.0148	0.0674	0.6525	large	1.0516	0.04	negligible	1.941	-1.4794	large	1.5204	-1.5194	large	1.8457	-1.5194	large	1.4457	-1.5594	large	0.7833	-0.04	negligible	0.9589	0.3599	medium	1.0228	-0.3199	medium	0.8622	0.08	negligible	0.9087	0.5198	large	0.9001	0.4734	medium	0.7731	1.8504
Q8IWV1499	CNIH1	Protein cornichon homolog 1 OS=Homo sapiens OX=9606 GN=CNIH1 PE=1 SV=1	74704.7	136771	38559.4	68660.7	384182	556538	88506.6	186928	0.0984	0.1865	0.3167	large	0.5462	0.1711	small	1.9374	-0.3136	medium	1.088	0.2281	small	3.547	-0.4847	medium	1.992	0.057	negligible	0.5616	0.5418	large	0.1945	0.7413	large	0.2458	0.998	large	0.4357	0.8554	large	0.3673	0.0855	negligible	0.8188	0.4995	medium	0.7988	0.4087
Q8IWV610	ANP32E	Acidic leucine-rich nuclear phosphoprotein 32 family member E OS=Homo sapiens OX=9606 GN=ANP32E PE=1 SV=1	2.46909e+07	2.58443e+07	1.27601e+07	2.2652e+07	2.66833e+07	2.93577e+07	1.88818e+07	2.16663e+07	0.0145	0.0674	0.6558	large	0.9554	-0.0804	negligible	1.935	-1.4866	large	1.09	-0.8437	large	2.0254	-1.4062	large	1.1409	-0.7634	large	0.5633	0.6428	large	0.9253	0.2812	small	0.8803	0.8437	large	0.6758	0.3214	medium	1.0455	0	negligible	0.9713	0.4092	medium	1.0203	-0.2182
Q8IWV922	RBMX	RNA-binding motif protein, X chromosome OS=Homo sapiens OX=9606 GN=RBMX PE=1 SV=3	2.35406e+06	1.86344e+06	1.21654e+06	1.49507e+06	1.92123e+06	1.65179e+06	1.30296e+06	1.58086e+06	0.0296	0.0914	0.5342	large	1.2633	-0.6907	large	1.935	-1.6576	large	1.5745	-1.5195	large	1.5317	-0.967	large	1.2464	-0.8288	large	0.8137	0.1381	small	1.2253	-0.3453	medium	1.1281	-0.518	large	0.9337	0.0345	negligible	0.9457	0.1381	small	1.0281	-0.1007	small	0.7197	1.3088
Q8IWV325	CNOT1	CCR4-NOT transcription complex subunit 1 OS=Homo sapiens OX=9606 GN=CNOT1 PE=1 SV=2	2.78743e+07	2.51397e+07	1.44085e+07	1.60588e+07	2.84061e+07	2.3446e+07	1.63471e+07	1.64633e+07	0.0089	0.0644	0.7358	large	1.1088	-0.4586	medium	1.9346	-1.9261	large	1.7358	-1.8344	large	1.7448	-1.4675	large	1.5655	-1.3758	large	0.8972	0.0917	negligible	0.9813	0.2293	small	1.0722	-0.1376	small	0.8814	0	negligible	0.9754	0.0917	negligible	1.0526	-0.0378	negligible	0.2755	1.5491
Q8IWV50	RPL9P9	60S ribosomal protein L9 OS=Homo sapiens OX=9606 GN=RPL9P9 PE=1 SV=1	7.40701e+07	7.33219e+07	3.83357e+07	5.67621e+07	8.31238e+07	9.74846e+07	5.91393e+07	5.519e+07	0.005	0.0644	0.8308	large	1.0102	-0.1146	small	1.9321	-2.235	large	1.3049	-1.5473	large	1.9126	-2.1204	large	1.2917	-1.4327	large	0.6754	0.6877	large	0.8911	0.4585	medium	0.7521	1.2608	large	0.6482	0.9742	large	1.0285	-0.1719	small	1.0204	-0.105	small	0.2444	2.2044
P49023	PXN	Paxillin OS=Homo sapiens OX=9606 GN=PXN PE=1 SV=3	2.45282e+06	1967871	1.27701e+06	2.59324e+06	2.48934e+06	1.34618e+06	1.73215e+06	2.13989e+06	0.353	0.4419	0.0483	small	1.2464	-0.3383	medium	1.9208	-0.8698	large	0.9459	0.0966	negligible	1.541	-0.5315	large	0.7588	0.4349	medium	0.4924	0.9665	large	0.9853	-0.2175	small	1.4618	-0.0725	negligible	0.7372	0.2658	small	1.2119	-0.3624	medium	1.0472	0.0634	negligible	1.2369	-0.9506
Q8IWV1003	TBC1D9	TBC1 domain family member 9 OS=Homo sapiens OX=9606 GN=TBC1D9 PE=2 SV=2	1.82864e+06	2.13525e+06	955112	957207	1.89188e+06	1.93391e+06	1.47563e+06	1.25434e+06	0.0362	0.1027	0.4992	large	0.8564	0.5995	large	1.9146	-0.9326	large	1.9104	-0.7327	large	2.2356	-1.5321	large	2.2307	-1.3322	large	0.9978	0.1998	small	0.9666	0.2664	small	1.1041	-0.4663	medium	0.6473	0.1665	small	0.7631	-0.0999	negligible	1.1062	-0.5837	large	0.8882	0.9404
O15155	BET1	BET1 homolog OS=Homo sapiens OX=9606 GN=BET1 PE=1 SV=1	1.04097e+06	1.07491e+06	545608	658597	1.21818e+06	744439	834588	890459	0.2018	0.3005	0.1733	large	0.9684	-0.1037	small	1.9079	-0.6481	large	1.5806	-0.7518	large	1.9701	-0.5444	large	1.6321	-0.6481	large	0.8284	-0.1037	small	0.8545	0.3889	medium	1.4439	-0.3629	medium	0.6537	0.1815	small	0.7396	0.4148	medium	0.9306	0.582	large	0.883	0.5587
Q8IWV231	ME1	NADP-dependent malic enzyme OS=Homo sapiens OX=9606 GN=ME1 PE=1 SV=1	3.32332e+06	3.89125e+06	1.7425e+06	2.8601e+06	3.31725e+06	3.89667e+06	1.94806e+06	2.31796e+06	0.0078	0.0644	0.7575	large	0.854	0.335	medium	1.9072	-1.9146	large	1.162	-1.3402	large	2.2331	-2.2496	large	1.3605	-1.6752	large	0.6092	0.5744	large	1.0018	-0.3829	medium	0.9986	0	negligible	0.8945	0	negligible	1.2339	-0.0957	negligible	0.8877	1.0073	large	0.7423	1.8315
Q8IWV1372	NOP16	Nucleolar protein 16 OS=Homo sapiens OX=9606 GN=NOP16 PE=1 SV=2	1.00797e+06	886466	531751	652426	752005	827784	587111	687241	0.0764	0.1584	0.3642	large	1.1371	-0.4434	medium	1.8956	-1.3006	large	1.545	-1.3006	large	1.6671	-0.8572	large	1.3587	-0.8572	large	0.815	0	negligible	1.3404	-0.9459	large	1.0709	-0.2365	small	0.9057	-0.0591	negligible	0.9493	0.1182	small	0.9167	0.3748	medium	0.8028	0.7964
Q8IWV22	SPAST	Spastin OS=Homo sapiens OX=9606 GN=SPAST PE=1 SV=1	498822	502946	263469	278860	1.19069e+06	953377	355546	463062	0.0043	0.0644	0.855	large	0.9918	0.3714	medium	1.8933	-1.857	large	1.7888	-1.9189	large	1.9089	-2.2283	large	1.8036	-2.2902	large	0.9448	-0.0619	negligible	0.4189	1.2999	large	0.5275	1.0523	large	0.741	0.6809	large	0.6022	1.5475	large	0.8995	0.7685	large	0.8714	1.1047
Q8IWV298	POLR2J	DNA-directed RNA polymerase II subunit RPB11-a OS=Homo sapiens OX=9606 GN=POLR2J PE=1 SV=1	1.41869e+06	1.39212e+06	751103	1.04423e+06	1.54699e+06	1.31105e+06	1.05438e+06	919024	0.0085	0.0644	0.7442	large	1.0191	-0.1398	small	1.8888	-1.8174	large	1.3586	-1.631	large	1.8534	-1.6776	large	1.3331	-1.4912	large	0.7193	0.1864	small	0.9171	0.3728	medium	1.0618	-0.3728	medium	0.7124	0.2796	small	1.1362	-0.3728	medium	0.9349	0.2622	small	0.7397	2.0105
Q8IWV1343	AAMP	Angio-associated migratory cell protein OS=Homo sapiens OX=9606 GN=AAMP PE=1 SV=2	3.38104e+06	2.71854e+06	1.7933e+06	1.92386e+06	3.06662e+06	2.29372e+06	1.92731e+06	2.77277e+06	0.0721	0.1525	0.375	large	1.2437	-0.5963	large	1.8854	-1.3715	large	1.7574	-1.1628	large	1.5159	-0.7752	large	1.4131	-0.5665	large	0.9321	0.2087	small	1.1025	-0.328	medium	1.1852	-0.1491	small	0.9305	-0.0298	negligible	0.6938	0.4472	medium	0.9235	0.3284	medium	0.8506	0.7937
Q9NV88	INTS9	Integrator complex subunit 9 OS=Homo sapiens OX=9606 GN=INTS9 PE=1 SV=2	537464	473468	286311	245423	563327	240620	401227	373721	0.1318	0.2271	0.26	large	1.1352	-0.4658	medium	1.8772	-1.0138	large	2.1899	-0.7946	large	1.6537	-0.548	large	1.9292	-0.3288	medium	1.1666	0.2192	small	0.9541	-0.0548	negligible	1.9677	-0.6302	large	0.7136	0.1918	small	0.6567	-0.1096	small	0.8819	0.4399	medium	1.066	-0.5621
Q8IWV630	PLCG1	1-phosphatidylinositol 4,5-bisphosphate phosphodiesterase gamma-1 OS=Homo sapiens OX=9606 GN=PLCG1 PE=1 SV=1	2.06663e+06	2.29083e+06	1.10282e+06	1.16338e+06	1.96279e+06	2.4129e+06	933264	1.07224e+06	0.0149	0.0674	0.6508	large	0.9021	0.3191	medium	1.8739	-1.1169	large	1.7764	-1.1967	large	2.0773	-1.436	large	1.9691	-1.5158	large	0.9479	-0.0798	negligible	1.0529	-0.359	medium	0.9494	0.1197	small	1.1817	-0.3989	medium	1.085	0	negligible	0.9673	0.5417	large	0.8779	1.875
Q8IWV794	CTNNA1	Catenin alpha-1 OS=Homo sapiens OX=9606 GN=CTNNA1 PE=1 SV=1	625018	433703	336755	400984	524717	475098	335835	343205	0.0211	0.0757	0.5925	large	1.4411	-0.7015	large	1.856	-1.6246	large	1.5587	-1.0339	large	1.2879	-0.9231	large	1.0816	-0.3323	medium	0.8398	0.5908	large	1.1912	-0.3692	medium	0.9129	-0.0369	negligible	1.0027	-0.3692	medium	1.1684	-0.6277	large	0.8676	0.0284	negligible	0.5941	0.9943
Q9UK73	FEM1B	Protein fem-1 homolog B OS=Homo sapiens OX=9606 GN=FEM1B PE=1 SV=1	496777	262322	268295	2.37873e+06	2.15551e+06	162636	201176	733608	0.3755	0.4603	0.0333	small	1.8938	-0.3836	medium	1.8516	-0.5514	large	0.2088	-0.024	negligible	0.9777	-0.1678	small	0.1103	0.3596	medium	0.1128	0.5274	large	0.2305	-0.1199	small	1.6129	-0.0959	negligible	1.3336	-0.1918	small	3.2425	0.1199	small	0.898	1.0741	large	1.1913	-0.9974
Q8IWV260	PPIC	Peptidyl-prolyl cis-trans isomerase C OS=Homo sapiens OX=9606 GN=PPIC PE=1 SV=1	2.57338e+06	2.51874e+06	1.39266e+06	1.67003e+06	2.54715e+06	2.31647e+06	1.71519e+06	1.88499e+06	0.0081	0.0644	0.7517	large	1.0217	-0.1419	small	1.8478	-1.9865	large	1.5409	-2.1284	large	1.8086	-1.8446	large	1.5082	-1.9865	large	0.8339	-0.1419	small	1.0103	0	negligible	1.0873	-0.8041	large	0.812	-0.0473	negligible	0.886	0.473	medium	0.9611	0.5519	large	0.7796	1.6951
O94915	FRYL	Protein furry homolog-like OS=Homo sapiens OX=9606 GN=FRYL PE=1 SV=2	149431	243114	80867.3	286972	93844.8	180758	186796	240927	0.1924	0.292	0.1833	large	0.6147	0.6781	large	1.8478	-0.1565	small	0.5207	0.4434	medium	3.0063	-0.8346	large	0.8472	-0.2347	small	0.2818	0.5999	large	1.5923	-0.3391	medium	1.345	-0.3651	medium	0.4329	0.1304	small	1.1911	0.2087	small	0.9961	0	negligible	1.0272	-0.7737
Q8IWV121	RASA1	Ras GTPase-activating protein 1 OS=Homo sapiens OX=9606 GN=RASA1 PE=1 SV=1	2.32353e+06	2.21049e+06	1.25888e+06	1.2457e+06	2.02123e+06	1.85469e+06	1.32603e+06	1.45414e+06	0.0063	0.0644	0.7917	large	1.0511	-0.5164	large	1.8457	-2.3754	large	1.8652	-2.6336	large	1.7559	-1.859	large	1.7745	-2.1172	large	1.0106	-0.2582	small	1.1496	-0.4648	medium	1.1918	-0.6713	large	0.9494	-0.2066	small	0.8567	0.6197	large	1.0066	0.0444	negligible	0.7902	1.7321
Q8IWV1131	DNAJC7	DnaJ homolog subfamily C member 7 OS=Homo sapiens OX=9606 GN=DNAJC7 PE=1 SV=2	1.56386e+07	1.50391e+07	8.50818e+06	9.94355e+06	1.36024e+07	1.61327e+07	1.11967e+07	1.37247e+07	0.048	0.1203	0.4492	large	1.0399	-0.0318	negligible	1.8381	-1.2703	large	1.5727	-0.8257	large	1.7676	-1.2386	large	1.5125	-0.794	large	0.8556	0.4446	medium	1.1497	-0.0635	negligible	0.9322	0.4764	medium	0.7599	0.5716	large	0.7245	0.3493	medium	0.5831	0.0842	negligible	0.6969	0.1263
Q8IWV759	PNO1	RNA-binding protein PNO1 OS=Homo sapiens OX=9606 GN=PNO1 PE=1 SV=1	4.85826e+06	4.93085e+06	2.64349e+06	3.19676e+06	5.98196e+06	6.63463e+06	2.82206e+06	2.97542e+06	0.0197	0.074	0.6042	large	0.9853	0.0749	negligible	1.8378	-1.3112	large	1.5197	-1.049	large	1.8653	-1.3861	large	1.5425	-1.1239	large	0.8269	0.2622	small	0.8122	0	negligible	0.7432	0.3746	medium	0.9367	0	negligible	1.0744	0.1499	small	0.7551	0.0971	negligible	1.3323	0.0728
Q8IWV77	NOS3	Nitric oxide synthase, endothelial OS=Homo sapiens OX=9606 GN=NOS3 PE=1 SV=4	6.308e+06	7.92988e+06	3.4483e+06	4.20974e+06	9.43641e+06	9.1123e+06	4.91453e+06	3.53172e+06	0.0057	0.0644	0.8075	large	0.7955	0.6447	large	1.8293	-1.3968	large	1.4984	-1.2893	large	2.2997	-2.0414	large	1.8837	-1.934	large	0.8191	0.1074	small	0.6685	1.3968	large	0.8702	0.3761	medium	0.7017	0.6984	large	1.192	0.1074	small	1.0306	-0.239	small	0.91	1.3148
Q8IWV877	NEDD4L	E3 ubiquitin-protein ligase NEDD4-like OS=Homo sapiens OX=9606 GN=NEDD4L PE=1 SV=2	6.50294e+06	6.4908e+06	3.55812e+06	6.19881e+06	5.83319e+06	6.70705e+06	3.92152e+06	4.85658e+06	0.0265	0.086	0.5533	large	1.0019	0	negligible	1.8276	-1.3754	large	1.0491	-0.7406	large	1.8242	-1.3754	large	1.0471	-0.7406	large	0.574	0.6348	large	1.1148	-0.4585	medium	0.9678	0.4232	medium	0.9073	0.1058	small	1.2764	-0.2116	small	0.8152	0.323	medium	1.1527	-0.2423
Q8IWV477	AGA	N(4)-(beta-N-acetylglucosaminyl)-L-asparaginase OS=Homo sapiens OX=9606 GN=AGA PE=1 SV=2	647303	643802	355454	382778	741814	622485	360376	455986	0.0109	0.0644	0.7033	large	1.0054	-0.2164	small	1.8211	-1.6877	large	1.6911	-1.8175	large	1.8112	-1.4713	large	1.6819	-1.6011	large	0.9286	-0.1298	small	0.8726	0.3029	medium	1.0342	-0.3895	medium	0.9863	0	negligible	0.8395	0.4327	medium	0.9301	0.9635	large	0.8965	1.1628
P35527	KRT9	Keratin, type I cytoskeletal 9 OS=Homo sapiens OX=9606 GN=KRT9 PE=1 SV=3	1.49019e+07	6.72734e+06	8.24266e+06	3.10994e+06	8.14053e+06	7.75762e+06	7.76836e+06	9.28866e+06	0.2848	0.3829	0.0983	medium	2.2151	-0.8191	large	1.8079	-0.4468	medium	4.7917	-1.1666	large	0.8162	0.3723	medium	2.1632	-0.3475	medium	2.6504	-0.7198	large	1.8306	-0.6454	large	0.8672	0.0993	negligible	1.0611	-0.1738	small	0.3348	0.7198	large	1.1593	-0.5902	large	1.562	-1.1242
Q8IWV526	PPIP5K2	Inositol hexakisphosphate and diphosphoinositol-pentakisphosphate kinase 2 OS=Homo sapiens OX=9606 GN=PPIP5K2 PE=1 SV=3	863827	809736	479742	506829	822835	734013	538971	501070	0.0119	0.0644	0.6892	large	1.0668	-0.465	medium	1.8006	-1.9024	large	1.7044	-1.7333	large	1.6879	-1.4374	large	1.5976	-1.2683	large	0.9466	0.1691	small	1.0498	-0.2537	small	1.1032	-0.0846	negligible	0.8901	0.0846	negligible	1.0115	-0.1691	small	1.0644	-0.5274	large	0.8089	1.822
O15392	BIRC5	Baculoviral IAP repeat-containing protein 5 OS=Homo sapiens OX=9606 GN=BIRC5 PE=1 SV=3	447280	629382	249069	208569	493173	681376	482564	464790	0.4717	0.5462	-0.025	negligible	0.7107	0.3259	medium	1.7958	-0.0931	negligible	2.1445	-0.0466	negligible	2.5269	-0.4191	medium	3.0176	-0.3725	medium	1.1942	0.0466	negligible	0.9069	0.2328	small	0.9237	0.4191	medium	0.5161	0.0931	negligible	0.4487	0.2794	small	1.0955	-0.7179	large	1.3014	-1.4359
Q8IWV1072	AATF	Protein AATF OS=Homo sapiens OX=9606 GN=AATF PE=1 SV=1	843630	704003	472482	624785	728743	641557	404205	561082	0.0417	0.1107	0.4742	large	1.1983	-0.5526	large	1.7855	-1.3002	large	1.3503	-1.0076	large	1.49	-0.7476	large	1.1268	-0.4551	medium	0.7562	0.2925	small	1.1577	-0.2275	small	1.0973	-0.325	medium	1.1689	-0.4226	medium	1.1135	-0.195	small	0.8333	0.3578	medium	0.5635	1.3337
P16435	POR	NADPH--cytochrome P450 reductase OS=Homo sapiens OX=9606 GN=POR PE=1 SV=2	4.22451e+06	3.91744e+06	2.37391e+06	4.20281e+06	4.1738e+06	2.42307e+06	4.27521e+06	4.10613e+06	0.1226	0.2157	0.2742	large	1.0784	-0.664	large	1.7796	-0.8576	large	1.0052	0	negligible	1.6502	-0.1937	small	0.9321	0.664	large	0.5648	0.8576	large	1.0121	-0.0553	negligible	1.6167	-0.2767	small	0.5553	1.0236	large	1.0235	-0.415	medium	0.85	0.5821	large	0.9046	0.2911
Q8IWV721	ERLIN1	Erlin-1 OS=Homo sapiens OX=9606 GN=ERLIN1 PE=1 SV=2	1.09642e+06	1.01463e+06	619375	716852	1.02776e+06	964050	603972	643787	0.0181	0.0716	0.6183	large	1.0806	-0.0763	negligible	1.7702	-1.5642	large	1.5295	-0.9157	large	1.6382	-1.4879	large	1.4154	-0.8394	large	0.864	0.6486	large	1.0668	-0.1526	small	1.0525	-0.496	medium	1.0255	-0.2289	small	1.1135	-0.5723	large	1.072	-0.4132	medium	0.9071	0.8263
Q9UKZ1	CNOT11	CCR4-NOT transcription complex subunit 11 OS=Homo sapiens OX=9606 GN=CNOT11 PE=1 SV=1	352330	261944	200615	278875	359150	267603	262051	372995	0.7736	0.8058	-0.1842	negligible	1.3451	-0.3032	medium	1.7562	-0.3899	medium	1.2634	-0.3682	medium	1.3057	-0.0866	negligible	0.9393	-0.065	negligible	0.7194	0.0217	negligible	0.981	0.0866	negligible	0.9789	0.0433	negligible	0.7656	-0.0217	negligible	0.7477	0.3682	medium	1.2894	-1.5305	large	1.3347	-1.9807
O14617	AP3D1	AP-3 complex subunit delta-1 OS=Homo sapiens OX=9606 GN=AP3D1 PE=1 SV=1	1.63322e+06	1.56495e+06	930864	1.07198e+06	1.59573e+06	1.47179e+06	912503	936591	0.4658	0.5415	-0.0217	negligible	1.0436	-0.3031	medium	1.7545	-0.6762	large	1.5236	-0.6996	large	1.6812	-0.3731	medium	1.4599	-0.3964	medium	0.8684	-0.0233	negligible	1.0235	-0.2798	small	1.0633	-0.1399	small	1.0201	-0.1866	small	1.1446	0.1399	small	0.7637	0.5757	large	1.8945	-0.8275
Q9P1F3	ABRACL	Costars family protein ABRACL OS=Homo sapiens OX=9606 GN=ABRACL PE=1 SV=1	6.44481e+06	6.80815e+06	3.6809e+06	6.94642e+06	6.78279e+06	7.37052e+06	4.48458e+06	5.49493e+06	0.2423	0.3423	0.1342	medium	0.9466	0.1773	small	1.7509	-0.7346	large	0.9278	-0.1773	small	1.8496	-0.9119	large	0.9801	-0.3546	medium	0.5299	0.5573	large	0.9502	0	negligible	0.9237	0.2026	small	0.8208	0.3546	medium	1.2642	-0.2026	small	0.9203	0.38	medium	1.5125	-0.38
Q6PD62	CTR9	RNA polymerase-associated protein CTR9 homolog OS=Homo sapiens OX=9606 GN=CTR9 PE=1 SV=1	950796	929286	547973	1.37225e+06	1.01683e+06	1.55718e+06	1.03686e+06	1.08783e+06	0.3692	0.4555	0.0375	small	1.0231	-0.3123	medium	1.7351	-0.1922	small	0.6929	0.2402	small	1.6959	0.1201	small	0.6772	0.5526	large	0.3993	0.4324	medium	0.9351	0.048	negligible	0.5968	0.937	large	0.5285	0.4805	medium	1.2615	0.1201	small	2.0219	-0.68	large	1.0245	-0.3526
Q8IWV1022	SPCS2	Signal peptidase complex subunit 2 OS=Homo sapiens OX=9606 GN=SPCS2 PE=1 SV=3	3.01539e+06	2.666e+06	1.73967e+06	2.2512e+06	2.67748e+06	2.6694e+06	1.80009e+06	2.07134e+06	0.0377	0.1051	0.4917	large	1.1311	-0.4628	medium	1.7333	-1.6199	large	1.3395	-1.2893	large	1.5325	-1.1571	large	1.1843	-0.8265	large	0.7728	0.3306	medium	1.1262	-0.7604	large	0.9987	-0.0661	negligible	0.9664	0.0331	negligible	1.0868	0	negligible	1.247	-0.4338	medium	0.6355	0.7591
Q8IWV64	GCLC	Glutamate--cysteine ligase catalytic subunit OS=Homo sapiens OX=9606 GN=GCLC PE=1 SV=2	7.02854e+06	6.20473e+06	4.0615e+06	3.63666e+06	6.7598e+06	5.55504e+06	4.16717e+06	4.10089e+06	0.0054	0.0644	0.8183	large	1.1328	-0.8848	large	1.7305	-2.8756	large	1.9327	-2.765	large	1.5277	-1.9908	large	1.7062	-1.8802	large	1.1168	0.1106	small	1.0398	-0.3318	medium	1.117	-0.4424	medium	0.9746	0.6636	large	0.8868	0.1106	small	0.9008	0.7735	large	0.7319	1.4105
Q8IWV358	FKBP2	Peptidyl-prolyl cis-trans isomerase FKBP2 OS=Homo sapiens OX=9606 GN=FKBP2 PE=1 SV=2	2.8177e+06	2.83796e+06	1.63794e+06	1.78165e+06	3.03743e+06	2.80782e+06	1.80093e+06	2.03366e+06	0.0093	0.0644	0.73	large	0.9929	0.1361	small	1.7203	-1.5423	large	1.5815	-1.5423	large	1.7326	-1.6784	large	1.5929	-1.6784	large	0.9193	0	negligible	0.9277	0.6804	large	1.0107	-0.1361	small	0.9095	0.0454	negligible	0.8761	0.4082	medium	1.005	0.0459	negligible	0.9455	2.1095
Q8IWV803	OSBPL11	Oxysterol-binding protein-related protein 11 OS=Homo sapiens OX=9606 GN=OSBPL11 PE=1 SV=2	665724	703829	387593	529807	740362	673650	554810	617057	0.0216	0.0767	0.5883	large	0.9459	0.3674	medium	1.7176	-0.9184	large	1.2565	-1.1388	large	1.8159	-1.2858	large	1.3285	-1.5062	large	0.7316	-0.2204	small	0.8992	0.8082	large	1.0448	-0.1837	small	0.6986	0.1102	small	0.8586	0.7347	large	1.5296	-0.52	large	0.6972	0.3284
Q8IWV303	FTSJ3	pre-rRNA 2'-O-ribose RNA methyltransferase FTSJ3 OS=Homo sapiens OX=9606 GN=FTSJ3 PE=1 SV=2	921080	820995	538336	564942	1.01289e+06	830274	537143	563110	0.0086	0.0644	0.7417	large	1.1219	-0.6956	large	1.711	-1.855	large	1.6304	-1.7622	large	1.5251	-1.1593	large	1.4532	-1.0666	large	0.9529	0.0927	negligible	0.9094	0.1855	small	0.9888	0.371	medium	1.0022	-0.2319	small	1.0033	-0.0464	negligible	1.1199	-0.7714	large	0.7095	1.3714
Q8IWV1541	PSMB10	Proteasome subunit beta type-10 OS=Homo sapiens OX=9606 GN=PSMB10 PE=1 SV=1	2.12646e+06	2.29313e+06	1.25331e+06	1.23854e+06	2.14834e+06	2.27562e+06	1.30473e+06	1.34033e+06	0.1055	0.1943	0.3033	large	0.9273	0.0565	negligible	1.6967	-0.9319	large	1.7169	-0.706	large	1.8297	-0.9884	large	1.8515	-0.7625	large	1.0119	0.2259	small	0.9898	-0.0282	negligible	1.0077	-0.0565	negligible	0.9606	0.113	small	0.9241	-0.1412	small	0.8576	0.7269	large	0.9173	0.3259
Q8IWV364	MPC2	Mitochondrial pyruvate carrier 2 OS=Homo sapiens OX=9606 GN=MPC2 PE=1 SV=1	725645	598229	428721	388806	776705	654564	475993	481868	0.0093	0.0644	0.7283	large	1.213	-0.3618	medium	1.6926	-1.7636	large	1.8663	-2.035	large	1.3954	-1.4019	large	1.5386	-1.6732	large	1.1027	-0.2713	small	0.9343	0.2261	small	0.9139	-0.1357	small	0.9007	0.1357	small	0.8069	0.3166	medium	0.9302	0.6128	large	0.8269	1.8821
O60216	RAD21	Double-strand-break repair protein rad21 homolog OS=Homo sapiens OX=9606 GN=RAD21 PE=1 SV=2	2.11469e+06	2.26376e+06	1.25281e+06	2.03524e+06	1.87294e+06	2.5195e+06	1.7137e+06	2.15343e+06	0.1551	0.2525	0.2275	large	0.9341	0.4291	medium	1.688	-0.3754	medium	1.039	-0.0805	negligible	1.8069	-0.8045	large	1.1123	-0.5095	large	0.6156	0.295	small	1.1291	-0.1073	small	0.8985	0.2682	small	0.7311	-0.1341	small	0.9451	0.3486	medium	1.0247	0.022	negligible	0.928	0.4185
Q8IWV1254	DNAJA3	DnaJ homolog subfamily A member 3, mitochondrial OS=Homo sapiens OX=9606 GN=DNAJA3 PE=1 SV=2	692024	581296	410976	523374	546965	592182	407248	462828	0.059	0.1339	0.4117	large	1.1905	-0.2151	small	1.6839	-1.2906	large	1.3222	-0.6453	large	1.4144	-1.0755	large	1.1107	-0.4302	medium	0.7852	0.6453	large	1.2652	-0.2766	small	0.9816	0.2151	small	1.0092	0.0615	negligible	1.1308	-0.2458	small	1.0322	-0.5054	large	0.9738	0.1444
Q8IWV157	RRAGC	Ras-related GTP-binding protein C OS=Homo sapiens OX=9606 GN=RRAGC PE=1 SV=1	7.08142e+06	7.09357e+06	4.21319e+06	5.01584e+06	6.96871e+06	6.26828e+06	4.49224e+06	4.85431e+06	0.0069	0.0644	0.7783	large	0.9983	-0.2003	small	1.6808	-2.403	large	1.4118	-2.0025	large	1.6837	-2.2028	large	1.4142	-1.8023	large	0.84	0.4005	medium	1.0162	-0.2003	small	1.1317	-0.7009	large	0.9379	0	negligible	1.0333	0.3004	medium	1.0301	-0.2872	small	0.886	1.3402
Q8IWV651	HNRNPA3	Heterogeneous nuclear ribonucleoprotein A3 OS=Homo sapiens OX=9606 GN=HNRNPA3 PE=1 SV=2	1.80647e+08	1.53709e+08	1.08141e+08	1.09158e+08	1.50192e+08	1.49707e+08	1.0403e+08	1.00584e+08	0.0156	0.0683	0.6433	large	1.1753	-0.7499	large	1.6705	-1.6971	large	1.6549	-1.5392	large	1.4214	-0.9472	large	1.4081	-0.7893	large	0.9907	0.1579	small	1.2028	-0.7499	large	1.0267	-0.1973	small	1.0395	-0.2763	small	1.0853	-0.7499	large	1.0088	-0.131	small	0.8384	1.2113
Q8IWV1377	ABCF3	ATP-binding cassette sub-family F member 3 OS=Homo sapiens OX=9606 GN=ABCF3 PE=1 SV=2	1.04153e+06	1.02456e+06	627700	983262	910137	1.11106e+06	898851	987174	0.0775	0.1599	0.3617	large	1.0166	0.059	negligible	1.6593	-1.2096	large	1.0593	-0.5015	large	1.6322	-1.2686	large	1.042	-0.5605	large	0.6384	0.708	large	1.1444	-0.6195	large	0.9221	0	negligible	0.6983	0.177	small	0.996	0.0885	negligible	1.0821	-0.2056	small	0.8955	0.4798
Q8IWV760	DNAJC19	Mitochondrial import inner membrane translocase subunit TIM14 OS=Homo sapiens OX=9606 GN=DNAJC19 PE=1 SV=3	842638	849857	508236	648302	1.00411e+06	961038	948920	785206	0.0198	0.0742	0.6033	large	0.9915	0.1123	small	1.658	-1.0479	large	1.2998	-1.1601	large	1.6722	-1.1601	large	1.3109	-1.2724	large	0.784	-0.1123	small	0.8392	0.6736	large	0.8843	0.2994	small	0.5356	1.4221	large	0.8256	0.4491	medium	1.0786	0.1925	small	0.8578	0.3127
Q8IWV1598	CYTH2	Cytohesin-2 OS=Homo sapiens OX=9606 GN=CYTH2 PE=1 SV=2	396673	460157	239412	333687	441648	403812	337334	400845	0.1175	0.2088	0.2825	large	0.862	0.4452	medium	1.6569	-0.5287	large	1.1888	-0.6957	large	1.922	-0.9739	large	1.379	-1.1409	large	0.7175	-0.167	small	0.8982	0.5009	large	1.1395	-0.5009	large	0.7097	0.0835	negligible	0.8325	0.6957	large	0.8739	0.5839	large	0.9886	0.3036
Q8IWV807	EDC3	Enhancer of mRNA-decapping protein 3 OS=Homo sapiens OX=9606 GN=EDC3 PE=1 SV=1	2.01223e+07	1.5242e+07	1.21888e+07	9.72287e+06	2.00858e+07	1.62832e+07	1.1216e+07	7.51079e+06	0.022	0.0777	0.585	large	1.3202	-0.6952	large	1.6509	-1.2806	large	2.0696	-1.3903	large	1.2505	-0.5854	large	1.5676	-0.6952	large	1.2536	-0.1098	small	1.0018	-0.0732	negligible	0.9361	-0.0732	negligible	1.0867	0.0366	negligible	1.2945	-0.622	large	1.1	-0.2437	small	0.8592	0.5687
Q8IWV1004	RHOC	Rho-related GTP-binding protein RhoC OS=Homo sapiens OX=9606 GN=RHOC PE=1 SV=1	1.21172e+06	1.9526e+06	736549	871617	2.64434e+06	2.46662e+06	1.74337e+06	1.94506e+06	0.0363	0.1031	0.4983	large	0.6206	0.7654	large	1.6451	-0.1664	small	1.3902	0.1664	small	2.651	-0.9318	large	2.2402	-0.599	large	0.845	0.3328	medium	0.4582	1.2646	large	0.7916	0.7654	large	0.4225	0.8985	large	0.4481	0.4659	medium	1.104	-0.4113	medium	0.9167	0.8542
Q8IWV1498	FKBP11	Peptidyl-prolyl cis-trans isomerase FKBP11 OS=Homo sapiens OX=9606 GN=FKBP11 PE=1 SV=1	3.63452e+06	3.52903e+06	2.21414e+06	3.12177e+06	3.72606e+06	3.66868e+06	2.89545e+06	3.22629e+06	0.0984	0.1865	0.3167	large	1.0299	-0.2566	small	1.6415	-0.998	large	1.1643	-0.7699	large	1.5939	-0.7413	large	1.1305	-0.5132	large	0.7093	0.2281	small	0.9754	0.1141	small	0.9619	0.1426	small	0.7647	-0.0285	negligible	0.9676	0.057	negligible	1.0106	-0.2958	small	0.8756	0.364
Q8IWV1537	NAA38	N-alpha-acetyltransferase 38, NatC auxiliary subunit OS=Homo sapiens OX=9606 GN=NAA38 PE=1 SV=1	993601	982250	606060	944889	936480	1.15223e+06	670365	840391	0.1046	0.1932	0.305	large	1.0116	-0.1979	small	1.6394	-0.9613	large	1.0516	-0.311	medium	1.6207	-0.7634	large	1.0395	-0.1131	small	0.6414	0.6503	large	1.061	-0.3958	medium	0.8525	0.622	large	0.9041	0.0848	negligible	1.1243	-0.1979	small	1.1013	-0.6978	large	1.0426	-0.2326
Q8IWV1085	H1-10	Histone H1.10 OS=Homo sapiens OX=9606 GN=H1-10 PE=1 SV=1	8.72276e+06	8.02602e+06	5.321e+06	7.34779e+06	8.93781e+06	8.33094e+06	7.76362e+06	8.40306e+06	0.0431	0.1128	0.4683	large	1.0868	-0.7758	large	1.6393	-0.8728	large	1.1871	-1.196	large	1.5084	-0.097	negligible	1.0923	-0.4202	medium	0.7242	-0.3233	medium	0.9759	0.4202	medium	0.9634	0.5819	large	0.6854	-0.1293	small	0.8744	1.0667	large	0.9126	0.1307	small	0.8133	0.9409
Q8IZ83	ALDH16A1	Aldehyde dehydrogenase family 16 member A1 OS=Homo sapiens OX=9606 GN=ALDH16A1 PE=1 SV=2	1.3415e+06	1.3191e+06	819728	1.55899e+06	1.37875e+06	1.37356e+06	971021	1.18849e+06	0.1476	0.2455	0.2375	large	1.017	-0.108	small	1.6365	-0.8638	large	0.8605	-0.054	negligible	1.6092	-0.7558	large	0.8461	0.054	negligible	0.5258	0.8098	large	0.973	0.054	negligible	0.9604	0.1889	small	0.8442	-0.054	negligible	1.3117	-0.4049	medium	1.0408	-0.2114	small	1.1523	-0.9247
P62304	SNRPE	Small nuclear ribonucleoprotein E OS=Homo sapiens OX=9606 GN=SNRPE PE=1 SV=1	4.06756e+06	4.38745e+06	2.48745e+06	4.05454e+06	3.84315e+06	3.82312e+06	3.53306e+06	4.32819e+06	0.5351	0.6002	-0.06	negligible	0.9271	0.3892	medium	1.6352	-0.2747	small	1.0032	-0.0229	negligible	1.7638	-0.6639	large	1.0821	-0.4121	medium	0.6135	0.2518	small	1.0584	0.1374	small	1.1476	-0.5494	large	0.704	0.0687	negligible	0.9368	0.435	medium	1.5773	-0.594	large	6.3853	-1.2819
Q8IWV519	ARF5	ADP-ribosylation factor 5 OS=Homo sapiens OX=9606 GN=ARF5 PE=1 SV=2	8.52644e+07	9.20426e+07	5.21829e+07	7.62327e+07	8.91737e+07	9.05613e+07	7.20326e+07	7.28082e+07	0.0119	0.0644	0.6892	large	0.9264	0.4228	medium	1.634	-1.522	large	1.1185	-1.2683	large	1.7638	-1.9447	large	1.2074	-1.6911	large	0.6845	0.2537	small	0.9562	0.1268	small	1.0164	-0.2114	small	0.7244	0.0846	negligible	1.047	0.1691	small	0.9963	-0.1224	small	0.801	2.754
Q8IWV964	PCBP3	Poly(rC)-binding protein 3 OS=Homo sapiens OX=9606 GN=PCBP3 PE=1 SV=2	1.65152e+06	3.6226e+06	1.01226e+06	1.94976e+06	3.89413e+06	4.43105e+06	1.72231e+06	1.90189e+06	0.0329	0.0972	0.5158	large	0.4559	0.8468	large	1.6315	-0.542	large	0.847	0.271	small	3.5787	-1.3888	large	1.858	-0.5759	large	0.5192	0.813	large	0.4241	1.1856	large	0.8175	0.3726	medium	0.5877	0.7452	large	1.0252	-0.0677	negligible	0.7407	0.5011	large	0.6893	0.7015
Q8IWV395	KHDRBS1	KH domain-containing, RNA-binding, signal transduction-associated protein 1 OS=Homo sapiens OX=9606 GN=KHDRBS1 PE=1 SV=1	3.27897e+07	2.84027e+07	2.01647e+07	2.08437e+07	3.33494e+07	3.4339e+07	2.02683e+07	1.88323e+07	0.0098	0.0644	0.7208	large	1.1545	-0.1784	small	1.6261	-1.5613	large	1.5731	-1.2045	large	1.4085	-1.3829	large	1.3627	-1.026	large	0.9674	0.3569	medium	0.9832	0.223	small	0.8271	0.4015	medium	0.9949	0.0892	negligible	1.1068	-0.7138	large	0.8884	0.0342	negligible	0.843	0.684
Q8IWV76	ARF6	ADP-ribosylation factor 6 OS=Homo sapiens OX=9606 GN=ARF6 PE=1 SV=2	7.41259e+06	6.85383e+06	4.57087e+06	5.02589e+06	7.69384e+06	6.2166e+06	4.82575e+06	4.88966e+06	0.0057	0.0644	0.81	large	1.0815	-0.5948	large	1.6217	-2.4874	large	1.4749	-2.217	large	1.4995	-1.8926	large	1.3637	-1.6222	large	0.9095	0.2704	small	0.9634	0.3785	medium	1.1025	-0.3785	medium	0.9472	0.3244	medium	1.0279	0.1081	small	1.0097	-0.1213	small	0.8122	1.1318
Q68E01	INTS3	Integrator complex subunit 3 OS=Homo sapiens OX=9606 GN=INTS3 PE=1 SV=1	1.59044e+06	1.7496e+06	983944	2.42906e+06	1.46668e+06	1.99792e+06	1.23715e+06	1.57928e+06	0.2479	0.3476	0.1292	medium	0.909	0.1263	small	1.6164	-0.4546	medium	0.6548	0.101	small	1.7782	-0.5809	large	0.7203	-0.0253	negligible	0.4051	0.5557	large	1.0844	-0.4546	medium	0.8757	0.3284	medium	0.7953	-0.101	small	1.5381	-0.2273	small	0.7238	0.5122	large	1.022	-0.2328
Q8IWV204	HNRNPAB	Heterogeneous nuclear ribonucleoprotein A/B OS=Homo sapiens OX=9606 GN=HNRNPAB PE=1 SV=2	7.20345e+06	6.42479e+06	4.4583e+06	5.09983e+06	6.11427e+06	5.50236e+06	3.98649e+06	4.9268e+06	0.0075	0.0644	0.765	large	1.1212	-0.2431	small	1.6157	-2.188	large	1.4125	-1.9449	large	1.4411	-1.9449	large	1.2598	-1.7018	large	0.8742	0.2431	small	1.1781	-0.5348	large	1.1676	-0.6321	large	1.1184	-0.389	medium	1.0351	0	negligible	1.0919	-0.4037	medium	0.8519	1.2845
Q8IWV1206	DNAJC13	DnaJ homolog subfamily C member 13 OS=Homo sapiens OX=9606 GN=DNAJC13 PE=1 SV=5	1.14535e+06	906529	710239	964442	1.08741e+06	1.0954e+06	838573	914133	0.0539	0.127	0.4283	large	1.2634	-0.6547	large	1.6126	-1.5275	large	1.1876	-0.7793	large	1.2764	-0.8729	large	0.94	-0.1247	small	0.7364	0.7482	large	1.0533	-0.3117	medium	0.8276	0.53	large	0.847	0.3117	medium	1.055	-0.2182	small	0.9509	0.5361	large	0.8089	0.6925
Q8IWV524	UFM1	Ubiquitin-fold modifier 1 OS=Homo sapiens OX=9606 GN=UFM1 PE=1 SV=1	5.03226e+06	5.2716e+06	3.12503e+06	3.7156e+06	5.2664e+06	4.70446e+06	4.00506e+06	4.39613e+06	0.0119	0.0644	0.6883	large	0.9546	0.5489	large	1.6103	-1.5621	large	1.3544	-1.351	large	1.6869	-2.111	large	1.4188	-1.8999	large	0.8411	0.2111	small	0.9555	0.2533	small	1.1206	-0.6755	large	0.7803	0.2111	small	0.8452	0.38	medium	0.9822	0.244	small	0.7775	1.7078
Q8IWV1199	SCAF4	SR-related and CTD-associated factor 4 OS=Homo sapiens OX=9606 GN=SCAF4 PE=1 SV=3	1.58222e+06	1.3867e+06	986376	909350	1.65771e+06	1.45158e+06	964474	930215	0.0534	0.1266	0.43	large	1.141	-0.4059	medium	1.6041	-1.1239	large	1.7399	-0.9054	large	1.4058	-0.718	large	1.5249	-0.4995	medium	1.0847	0.2185	small	0.9545	0.4059	medium	0.9553	0.0937	negligible	1.0227	0.4059	medium	0.9776	-0.1561	small	0.7214	0.6466	large	0.7369	0.4388
Q8IWV57	SERPINC1	Antithrombin-III OS=Homo sapiens OX=9606 GN=SERPINC1 PE=1 SV=1	3.80198e+06	3.91171e+06	2.37364e+06	2.33395e+06	7.33244e+06	7.00526e+06	3.14813e+06	3.64074e+06	0.0052	0.0644	0.8225	large	0.9719	0.1678	small	1.6018	-1.7903	large	1.629	-1.7343	large	1.648	-1.9581	large	1.676	-1.9021	large	1.017	0.0559	negligible	0.5185	1.1189	large	0.5584	1.063	large	0.754	0.7832	large	0.6411	1.2867	large	0.8884	0.3869	medium	0.3314	2.1281
Q8IWV1566	DDI2	Protein DDI1 homolog 2 OS=Homo sapiens OX=9606 GN=DDI2 PE=1 SV=1	298510	319119	186696	234845	338094	291636	216446	275396	0.1092	0.1981	0.2967	large	0.9354	0.3654	medium	1.5989	-0.5621	large	1.2711	-0.7026	large	1.7093	-0.9275	large	1.3589	-1.068	large	0.795	-0.1405	small	0.8829	0.281	small	1.0942	-0.6745	large	0.8626	-0.281	small	0.8528	0.3373	medium	0.844	0.4243	medium	0.9113	0.1697
Q8IWV1269	RPL23	60S ribosomal protein L23 OS=Homo sapiens OX=9606 GN=RPL23 PE=1 SV=1	8.93596e+07	8.82286e+07	5.60936e+07	7.92861e+07	9.75264e+07	9.0005e+07	7.54651e+07	8.57748e+07	0.0618	0.1376	0.4033	large	1.0128	0.1221	small	1.593	-0.7628	large	1.1271	-0.9154	large	1.5729	-0.8849	large	1.1128	-1.0375	large	0.7075	-0.1526	small	0.9163	0.4577	medium	0.9803	-0.1831	small	0.7433	-0.1221	small	0.9244	0.3967	medium	0.9689	0.3346	medium	0.8953	0.6022
Q8IWV1125	NCDN	Neurochondrin OS=Homo sapiens OX=9606 GN=NCDN PE=1 SV=1	984925	762514	618861	604448	800304	706960	624542	620938	0.0466	0.118	0.4542	large	1.2917	-0.3828	medium	1.5915	-1.2123	large	1.6295	-1.3399	large	1.2321	-0.8295	large	1.2615	-0.9571	large	1.0238	-0.1276	small	1.2307	-0.2871	small	1.0786	-0.4147	medium	0.9909	-0.1276	small	0.9734	-0.0638	negligible	0.9207	0.4417	medium	0.8439	0.53
Q8IWV936	BRIX1	Ribosome biogenesis protein BRX1 homolog OS=Homo sapiens OX=9606 GN=BRIX1 PE=1 SV=2	3.98814e+06	3.7304e+06	2.50789e+06	3.69602e+06	4.02333e+06	3.85859e+06	3.38969e+06	3.4948e+06	0.0306	0.0932	0.5283	large	1.0691	-0.4805	medium	1.5902	-1.4071	large	1.079	-0.9266	large	1.4875	-0.9266	large	1.0093	-0.4462	medium	0.6785	0.4805	medium	0.9913	0.3089	medium	0.9668	0.2059	small	0.7399	0.0686	negligible	1.0576	-0.0343	negligible	1.1795	-0.604	large	1.0004	0.1438
Q8IWV223	HSPA13	Heat shock 70 kDa protein 13 OS=Homo sapiens OX=9606 GN=HSPA13 PE=1 SV=1	1.27693e+06	1.36972e+06	806083	851426	1.33357e+06	1.3596e+06	886336	1.03686e+06	0.0077	0.0644	0.7592	large	0.9323	0.5283	large	1.5841	-1.4889	large	1.4998	-1.585	large	1.6992	-2.0172	large	1.6087	-2.1133	large	0.9467	-0.0961	negligible	0.9575	0.6244	large	1.0074	0.1441	small	0.9095	0.2882	small	0.8212	0.7685	large	0.8862	0.482	medium	0.614	2.217
Q8IWV727	XDH	Xanthine dehydrogenase/oxidase OS=Homo sapiens OX=9606 GN=XDH PE=1 SV=4	1.90901e+06	1.80366e+06	1.20733e+06	1.58543e+06	1.92272e+06	1.69759e+06	1.576e+06	1.61501e+06	0.0183	0.0718	0.6167	large	1.0584	-0.571	large	1.5812	-1.8273	large	1.2041	-1.5989	large	1.4939	-1.2563	large	1.1376	-1.0279	large	0.7615	0.2284	small	0.9929	0.0761	negligible	1.0625	-0.0761	negligible	0.7661	0.3426	medium	0.9817	0.4949	medium	0.8916	0.3923	medium	0.8495	1.1468
Q8IWV262	SEL1L	Protein sel-1 homolog 1 OS=Homo sapiens OX=9606 GN=SEL1L PE=1 SV=3	585491	606385	370869	320907	557400	727638	378133	281229	0.0081	0.0644	0.7517	large	0.9655	0.0946	negligible	1.5787	-1.4662	large	1.8245	-1.7027	large	1.635	-1.5608	large	1.8896	-1.7973	large	1.1557	-0.2365	small	1.0504	-0.2365	small	0.8334	0.1419	small	0.9808	0.1419	small	1.1411	-0.5203	large	0.9908	-0.0774	negligible	0.8692	1.1225
Q96EZ8	MCRS1	Microspherule protein 1 OS=Homo sapiens OX=9606 GN=MCRS1 PE=1 SV=1	325311	300366	206384	252712	393275	328095	231330	269326	0.161	0.2588	0.22	large	1.083	-0.2135	small	1.5762	-0.6138	large	1.2873	-0.9608	large	1.4554	-0.4003	medium	1.1886	-0.7473	large	0.8167	-0.3469	medium	0.8272	0.0801	negligible	0.9155	0.1868	small	0.8922	-0.2135	small	0.9383	0.427	medium	1.0526	-0.0879	negligible	1.1966	-0.9966
Q8IWV421	BLMH	Bleomycin hydrolase OS=Homo sapiens OX=9606 GN=BLMH PE=1 SV=1	4.02828e+06	6.42743e+06	2.55567e+06	2.30336e+06	6.31798e+06	7.58528e+06	2.31256e+06	1.83702e+06	0.0102	0.0644	0.7142	large	0.6267	0.3086	medium	1.5762	-0.8817	large	1.7489	-0.9258	large	2.515	-1.1903	large	2.7905	-1.2344	large	1.1095	-0.0441	negligible	0.6376	0.485	medium	0.8474	0.7936	large	1.1051	-0.2204	small	1.2539	-0.3527	medium	0.906	0.9962	large	0.9633	0.8651
Q8IWV867	HERC4	Probable E3 ubiquitin-protein ligase HERC4 OS=Homo sapiens OX=9606 GN=HERC4 PE=1 SV=1	1.33067e+06	1.61163e+06	845904	2.5286e+06	1.55428e+06	1.51824e+06	2.52936e+06	2.0461e+06	0.0254	0.0834	0.5608	large	0.8257	0.7113	large	1.5731	0.1778	small	0.5262	1.6005	large	1.9052	-0.5335	large	0.6374	0.8892	large	0.3345	1.4227	large	0.8561	0.4979	medium	1.0615	-0.2845	small	0.3344	1.6005	large	1.2358	-0.3912	medium	0.9231	0.3985	medium	0.5143	1.0246
Q8IWV879	ISOC1	Isochorismatase domain-containing protein 1 OS=Homo sapiens OX=9606 GN=ISOC1 PE=1 SV=3	2028085	1.79866e+06	1.2934e+06	1.2244e+06	2.05545e+06	1.52293e+06	1.37219e+06	1.5674e+06	0.0266	0.0862	0.5525	large	1.1276	-0.7047	large	1.568	-1.4094	large	1.6564	-1.6208	large	1.3906	-0.7047	large	1.469	-0.9161	large	1.0564	-0.2114	small	0.9867	0.0352	negligible	1.1811	-0.458	medium	0.9426	-0.0705	negligible	0.7812	0.4933	medium	0.7899	0.1069	small	0.7971	0.4809
Q8IWV228	DDX21	Nucleolar RNA helicase 2 OS=Homo sapiens OX=9606 GN=DDX21 PE=1 SV=5	4.28244e+07	3.77417e+07	2.74452e+07	2.6356e+07	4.18688e+07	3.8566e+07	2.87859e+07	2.60617e+07	0.0078	0.0644	0.7575	large	1.1347	-0.7658	large	1.5604	-2.2496	large	1.6248	-2.0581	large	1.3752	-1.4838	large	1.432	-1.2923	large	1.0413	0.1915	small	1.0228	0	negligible	0.9786	0.0957	negligible	0.9534	0.4308	medium	1.0113	-0.1436	small	0.9473	0.3283	medium	0.545	2.3453
Q8IWV344	MORF4L1	Mortality factor 4-like protein 1 OS=Homo sapiens OX=9606 GN=MORF4L1 PE=1 SV=2	1.27778e+07	1.18658e+07	8.1913e+06	8.11105e+06	1.25468e+07	1.09882e+07	5.95396e+06	6.77468e+06	0.0091	0.0644	0.7333	large	1.0769	-0.2282	small	1.5599	-1.4606	large	1.5754	-1.7345	large	1.4486	-1.2324	large	1.4629	-1.5062	large	1.0099	-0.2739	small	1.0184	-0.2739	small	1.0799	-0.0913	negligible	1.3758	-0.8672	large	1.1973	-0.1369	small	1.0197	-0.1536	small	0.7294	0.8297
P82664	MRPS10	28S ribosomal protein S10, mitochondrial OS=Homo sapiens OX=9606 GN=MRPS10 PE=1 SV=2	600438	601560	385002	666620	573975	729211	436463	562309	0.205	0.3037	0.17	large	0.9981	-0.1294	small	1.5596	-0.802	large	0.9007	-0.1035	small	1.5625	-0.6727	large	0.9024	0.0259	negligible	0.5775	0.6985	large	1.0461	-0.2846	small	0.8249	0.5433	large	0.8821	0.1811	small	1.1855	-0.1294	small	0.8825	0.3561	medium	1.0441	-0.089
Q8IWV747	ARL2	ADP-ribosylation factor-like protein 2 OS=Homo sapiens OX=9606 GN=ARL2 PE=1 SV=4	3.0616e+06	2.99346e+06	1.97069e+06	1.79564e+06	3.08543e+06	2.93408e+06	726448	1.9687e+06	0.0191	0.073	0.6092	large	1.0228	0	negligible	1.5536	-1.018	large	1.705	-1.2819	large	1.519	-1.018	large	1.6671	-1.2819	large	1.0975	-0.2639	small	0.9923	0.2262	small	1.0202	0.1508	small	2.7128	-0.5278	large	0.9121	0.377	medium	0.9285	0.2905	small	0.8561	0.7658
Q9BT73	PSMG3	Proteasome assembly chaperone 3 OS=Homo sapiens OX=9606 GN=PSMG3 PE=1 SV=1	1.8544e+06	1.91425e+06	1.19433e+06	1.54912e+06	1.87566e+06	1.79256e+06	1.50877e+06	1.80754e+06	0.3617	0.4494	0.0425	small	0.9687	0.4818	medium	1.5527	-0.265	small	1.1971	-0.2168	small	1.6028	-0.7467	large	1.2357	-0.6985	large	0.771	0.0482	negligible	0.9887	0.2891	small	1.0679	-0.4336	medium	0.7916	-0.2168	small	0.857	0.265	small	0.9229	0.3403	medium	1.7559	-1.0209
Q8IWV523	RAB31	Ras-related protein Rab-31 OS=Homo sapiens OX=9606 GN=RAB31 PE=1 SV=1	5.94662e+06	6.01644e+06	3.8465e+06	3.74601e+06	6.08331e+06	5.9688e+06	4.01247e+06	4.74555e+06	0.0119	0.0644	0.6883	large	0.9884	-0.1689	small	1.546	-1.6466	large	1.5875	-1.6044	large	1.5641	-1.4777	large	1.6061	-1.4355	large	1.0268	0.0422	negligible	0.9775	0.2111	small	1.008	0.1689	small	0.9586	0	negligible	0.7894	0.5489	large	1.197	-0.8086	large	0.7032	1.314
Q8IWV744	ADD2	Beta-adducin OS=Homo sapiens OX=9606 GN=ADD2 PE=1 SV=3	364108	364803	235925	293019	418634	438622	301158	329063	0.019	0.0729	0.61	large	0.9981	-0.3397	medium	1.5433	-1.5097	large	1.2426	-0.9436	large	1.5463	-1.17	large	1.245	-0.6039	large	0.8052	0.5661	large	0.8698	0.4152	medium	0.8317	0.8681	large	0.7834	0.5661	large	0.8905	0.2642	small	1.0491	-0.5665	large	0.9152	0.4316
Q8IWV706	U2AF2	Splicing factor U2AF 65 kDa subunit OS=Homo sapiens OX=9606 GN=U2AF2 PE=1 SV=4	1.34655e+07	1.38748e+07	8.72753e+06	9.92265e+06	1.41857e+07	1.32017e+07	1.11019e+07	1.06578e+07	0.0177	0.0712	0.6225	large	0.9705	0	negligible	1.5429	-1.5345	large	1.3571	-1.1892	large	1.5898	-1.5345	large	1.3983	-1.1892	large	0.8796	0.3453	medium	0.9492	0.3836	medium	1.051	-0.3069	medium	0.7861	0.422	medium	0.931	-0.1151	small	0.9953	-0.0383	negligible	0.3275	1.646
Q8IWV29	PSMB3	Proteasome subunit beta type-3 OS=Homo sapiens OX=9606 GN=PSMB3 PE=1 SV=2	2.77046e+07	2.25085e+07	1.79787e+07	1.86387e+07	2.90139e+07	2.28074e+07	1.95694e+07	1.88406e+07	0.0046	0.0644	0.8417	large	1.2309	-0.8293	large	1.541	-2.9025	large	1.4864	-2.784	large	1.252	-2.0732	large	1.2076	-1.9548	large	0.9646	0.1185	small	0.9549	0.3554	medium	0.9869	0	negligible	0.9187	0.8293	large	0.9893	0.7108	large	0.8124	0.3136	medium	0.37	2.6135
Q8N6K7	SAMD3	Sterile alpha motif domain-containing protein 3 OS=Homo sapiens OX=9606 GN=SAMD3 PE=1 SV=2	2.93833e+06	3.15923e+06	1.90944e+06	1.87211e+06	3.48296e+06	2.65573e+06	1.64437e+06	1.58957e+06	0.2634	0.3637	0.1158	medium	0.9301	-0.0501	negligible	1.5388	-0.4763	medium	1.5695	-0.5765	large	1.6545	-0.4261	medium	1.6875	-0.5264	large	1.0199	-0.1003	small	0.8436	0.376	medium	1.1896	-0.2256	small	1.1612	-0.0501	negligible	1.1777	0	negligible	1.0305	-0.2734	small	1.1356	-0.9568
Q8IWV665	ABCB1	ATP-dependent translocase ABCB1 OS=Homo sapiens OX=9606 GN=ABCB1 PE=1 SV=3	4.26953e+06	4.20781e+06	2.77603e+06	3.73767e+06	3.79406e+06	3.81754e+06	3.26757e+06	3.67634e+06	0.0162	0.0696	0.6375	large	1.0147	-0.0783	negligible	1.538	-2.0748	large	1.1423	-1.1744	large	1.5158	-1.9965	large	1.1258	-1.0961	large	0.7427	0.9004	large	1.1253	-1.0178	large	1.1022	-0.6264	large	0.8496	0.274	small	1.0167	-0.274	small	1.2116	-0.2046	small	0.733	1.1402
Q8IWV537	TMEM109	Transmembrane protein 109 OS=Homo sapiens OX=9606 GN=TMEM109 PE=1 SV=1	1.70418e+07	1.76734e+07	1.10987e+07	1.06922e+07	1.69903e+07	1.69908e+07	1.25555e+07	1.05832e+07	0.0122	0.0649	0.6842	large	0.9643	0.0839	negligible	1.5355	-1.5518	large	1.5939	-1.6776	large	1.5924	-1.6357	large	1.6529	-1.7615	large	1.038	-0.1258	small	1.003	-0.1678	small	1.0402	-0.0839	negligible	0.884	0.3355	medium	1.0103	0	negligible	0.895	1.04	large	0.7723	2.1668
P25440	BRD2	Bromodomain-containing protein 2 OS=Homo sapiens OX=9606 GN=BRD2 PE=1 SV=2	1.30385e+06	1.14596e+06	850515	1.04344e+06	1.13181e+06	1.11548e+06	821529	917908	0.174	0.2732	0.2042	large	1.1378	0.1321	small	1.533	-0.687	large	1.2496	-0.2114	small	1.3474	-0.8191	large	1.0983	-0.3435	medium	0.8151	0.4756	medium	1.152	0.0264	negligible	1.0273	-0.0264	negligible	1.0353	-0.2114	small	1.1368	-0.2642	small	0.9038	0.3582	medium	0.8095	0.5478
Q8IWV456	NOC3L	Nucleolar complex protein 3 homolog OS=Homo sapiens OX=9606 GN=NOC3L PE=1 SV=1	2.49899e+06	2.05918e+06	1.63076e+06	1.72207e+06	2.36033e+06	2.0592e+06	1.81636e+06	1.77384e+06	0.0107	0.0644	0.7067	large	1.2136	-0.9139	large	1.5324	-2.0889	large	1.4512	-2.176	large	1.2627	-1.175	large	1.1958	-1.2621	large	0.947	-0.087	negligible	1.0587	-0.2176	small	1	0.087	negligible	0.8978	0.2176	small	0.9708	0.3482	medium	1.0702	-0.4436	medium	0.8433	1.2904
P46939	UTRN	Utrophin OS=Homo sapiens OX=9606 GN=UTRN PE=1 SV=2	2.2294e+06	2.30295e+06	1.45742e+06	2.58899e+06	2.09884e+06	2.20726e+06	1.45673e+06	1.74868e+06	0.373	0.4584	0.035	small	0.9681	0.096	negligible	1.5297	-0.5519	large	0.8611	-0.096	negligible	1.5802	-0.6478	large	0.8895	-0.192	small	0.5629	0.4559	medium	1.0622	-0.3359	medium	1.0434	-0.12	small	1.0005	-0.2399	small	1.4805	-0.2159	small	1.0867	-0.2871	small	0.9933	-0.2871
Q8IWV1299	CORO1C	Coronin-1C OS=Homo sapiens OX=9606 GN=CORO1C PE=1 SV=1	8.50611e+06	6.82898e+06	5.58259e+06	7.05865e+06	9.66391e+06	1.03547e+07	5.69101e+06	6.20275e+06	0.065	0.142	0.3942	large	1.2456	-0.3028	medium	1.5237	-1.0296	large	1.2051	-0.3028	medium	1.2233	-0.7268	large	0.9675	0	negligible	0.7909	0.7268	large	0.8802	0.3028	medium	0.6595	0.6359	large	0.9809	0.2725	small	1.138	-0.4845	medium	0.8692	0.2797	small	0.8209	0.8646
Q8IWV626	RAB3GAP1	Rab3 GTPase-activating protein catalytic subunit OS=Homo sapiens OX=9606 GN=RAB3GAP1 PE=1 SV=3	1.29689e+06	1.2821e+06	853819	909864	1.27006e+06	1.37184e+06	915778	993654	0.0148	0.0674	0.6517	large	1.0115	-0.0799	negligible	1.5189	-1.6374	large	1.4254	-1.4377	large	1.5016	-1.5575	large	1.4091	-1.3578	large	0.9384	0.1997	small	1.0211	-0.0399	negligible	0.9346	0.2396	small	0.9323	0.2396	small	0.9157	0.2796	small	1.1625	-0.6068	large	0.7746	1.2136
P30260	CDC27	Cell division cycle protein 27 homolog OS=Homo sapiens OX=9606 GN=CDC27 PE=1 SV=2	3.93178e+06	3.8804e+06	2.59024e+06	2.82466e+06	3.87059e+06	3.36764e+06	3.60767e+06	3.65547e+06	0.161	0.2588	0.22	large	1.0132	-0.2936	small	1.5179	-1.1743	large	1.3919	-0.9341	large	1.4981	-0.8807	large	1.3738	-0.6405	large	0.917	0.2402	small	1.0158	-0.2402	small	1.1523	-0.2402	small	0.718	0.4003	medium	0.7727	0.0801	negligible	0.8799	0.5153	large	0.9556	-0.1718
Q8IWV208	EFL1	Elongation factor-like GTPase 1 OS=Homo sapiens OX=9606 GN=EFL1 PE=1 SV=2	2.02599e+06	2.03818e+06	1.33478e+06	1.34367e+06	2.32418e+06	1.94239e+06	1.36277e+06	1.46001e+06	0.0075	0.0644	0.7633	large	0.994	0	negligible	1.5178	-1.5989	large	1.5078	-1.7927	large	1.527	-1.5989	large	1.5169	-1.7927	large	0.9934	-0.1938	small	0.8717	0.8237	large	1.0493	-0.1454	small	0.9795	0.0485	negligible	0.9203	0.4361	medium	1.0135	-0.3691	medium	0.9117	0.8389
Q8IWV1350	XXYLT1	Xyloside xylosyltransferase 1 OS=Homo sapiens OX=9606 GN=XXYLT1 PE=1 SV=1	1.22152e+06	1.15914e+06	805755	1.09615e+06	1.73048e+06	1.76924e+06	1.18786e+06	1.33627e+06	0.0731	0.1539	0.3725	large	1.0538	0	negligible	1.516	-0.5951	large	1.1144	-0.4761	medium	1.4386	-0.5951	large	1.0575	-0.4761	medium	0.7351	0.119	small	0.7059	0.6546	large	0.6552	0.8629	large	0.6783	0.6546	large	0.8203	0.5653	large	1.0414	-0.3347	medium	1.0754	-0.8753
Q8IWV1275	NUFIP2	FMR1-interacting protein NUFIP2 OS=Homo sapiens OX=9606 GN=NUFIP2 PE=1 SV=1	4.78448e+06	4.59139e+06	3.17021e+06	4.29991e+06	3.91057e+06	4.06455e+06	3.41995e+06	3.72222e+06	0.0618	0.1376	0.4033	large	1.0421	-0.1831	small	1.5092	-1.3731	large	1.1127	-0.7628	large	1.4483	-1.19	large	1.0678	-0.5798	large	0.7373	0.6103	large	1.2235	-0.7934	large	1.1296	-0.6713	large	0.927	-0.1221	small	1.1552	-0.2441	small	0.977	0.3697	medium	0.9407	0.5654
Q8IWV1176	SMS	Spermine synthase OS=Homo sapiens OX=9606 GN=SMS PE=1 SV=2	3.47996e+06	3.62362e+06	2.31071e+06	2.78808e+06	4.04711e+06	4.10432e+06	2.8391e+06	2.46451e+06	0.0509	0.1231	0.4383	large	0.9604	0.4718	medium	1.506	-0.4718	medium	1.2482	-0.5347	large	1.5682	-0.9435	large	1.2997	-1.0064	large	0.8288	-0.0629	negligible	0.8599	0.5032	large	0.8829	0.346	medium	0.8139	-0.0629	negligible	1.1313	0.1573	small	0.7788	0.3523	medium	0.699	0.5536
Q8IWV183	HSD17B10	3-hydroxyacyl-CoA dehydrogenase type-2 OS=Homo sapiens OX=9606 GN=HSD17B10 PE=1 SV=3	1.86794e+07	1.59971e+07	1.24317e+07	1.31496e+07	1.80112e+07	1.58801e+07	1.19607e+07	1.30535e+07	0.0073	0.0644	0.7683	large	1.1677	-0.7346	large	1.5026	-2.2526	large	1.4205	-1.9098	large	1.2868	-1.5181	large	1.2165	-1.1753	large	0.9454	0.3428	medium	1.0371	-0.1469	small	1.0074	-0.049	negligible	1.0394	-0.2938	small	1.0074	-0.0979	negligible	1.15	-0.2173	small	0.5219	1.6514
Q8IWV446	CNN3	Calponin-3 OS=Homo sapiens OX=9606 GN=CNN3 PE=1 SV=1	7.98159e+07	7.63751e+07	5.32308e+07	5.59363e+07	7.74266e+07	6.53039e+07	5.93413e+07	6.25111e+07	0.0106	0.0644	0.7083	large	1.0451	-0.3928	medium	1.4994	-1.964	large	1.4269	-1.964	large	1.4348	-1.5712	large	1.3654	-1.5712	large	0.9516	0	negligible	1.0309	-0.1309	small	1.1695	-0.5674	large	0.897	-0.1309	small	0.8948	0.5674	large	1.0871	-0.8524	large	0.8381	1.4917
Q8IWV392	MTCH1	Mitochondrial carrier homolog 1 OS=Homo sapiens OX=9606 GN=MTCH1 PE=1 SV=1	2.70748e+06	2.6418e+06	1.80768e+06	1.73327e+06	2.96181e+06	2.76534e+06	1.88261e+06	2.03975e+06	0.0097	0.0644	0.7217	large	1.0249	-0.0447	negligible	1.4978	-1.6977	large	1.5621	-1.7871	large	1.4614	-1.653	large	1.5242	-1.7424	large	1.0429	-0.0894	negligible	0.9141	0.3574	medium	0.9553	0	negligible	0.9602	0.134	small	0.8497	0.6702	large	0.9578	0.4843	medium	0.8238	1.626
Q8IWV1386	ATE1	Arginyl-tRNA--protein transferase 1 OS=Homo sapiens OX=9606 GN=ATE1 PE=1 SV=2	554100	647023	370113	621538	577129	694262	386984	528782	0.0785	0.161	0.3592	large	0.8564	0.3533	medium	1.4971	-0.8539	large	0.8915	-0.1767	small	1.7482	-1.2072	large	1.041	-0.53	large	0.5955	0.6772	large	0.9601	-0.1767	small	0.932	0.2355	small	0.9564	0.1472	small	1.1754	-0.1472	small	1.0345	-0.1542	small	0.9812	0.1542
Q8IWV127	MAPK14	Mitogen-activated protein kinase 14 OS=Homo sapiens OX=9606 GN=MAPK14 PE=1 SV=3	5.54131e+06	5.32674e+06	3.70412e+06	3.65287e+06	5.6566e+06	5.05078e+06	3.80842e+06	3.62753e+06	0.0064	0.0644	0.79	large	1.0403	-0.36	medium	1.496	-2.1088	large	1.517	-2.2631	large	1.4381	-1.7488	large	1.4582	-1.9031	large	1.014	-0.1543	small	0.9796	0.2057	small	1.0546	-0.6172	large	0.9726	0.2572	small	1.007	-0.0514	negligible	0.8488	0.4774	medium	0.34	2.1264
Q8IWV12	LONP1	Lon protease homolog, mitochondrial OS=Homo sapiens OX=9606 GN=LONP1 PE=1 SV=2	2.81281e+07	2.33987e+07	1.88201e+07	1.91936e+07	2.5394e+07	2.09754e+07	1.81296e+07	1.78832e+07	0.0036	0.0644	0.8842	large	1.2021	-0.6925	large	1.4946	-2.4932	large	1.4655	-2.6317	large	1.2433	-1.8006	large	1.2191	-1.9391	large	0.9805	-0.1385	small	1.1077	-0.7618	large	1.1155	-1.2466	large	1.0381	-1.3158	large	1.0733	-1.3851	large	0.9365	0.5276	large	0.5998	2.169
Q8IWV509	FERMT2	Fermitin family homolog 2 OS=Homo sapiens OX=9606 GN=FERMT2 PE=1 SV=1	1.44965e+08	1.30047e+08	9.70042e+07	9.41349e+07	1.38803e+08	1.23237e+08	1.03661e+08	9.8692e+07	0.0116	0.0644	0.6925	large	1.1147	-0.2975	small	1.4944	-1.7002	large	1.54	-1.7852	large	1.3406	-1.4027	large	1.3815	-1.4877	large	1.0305	-0.085	negligible	1.0444	-0.0425	negligible	1.0553	-0.5526	large	0.9358	-0.17	small	0.9538	0	negligible	0.9257	0.4427	medium	0.7582	0.8853
Q9H8H3	METTL7A	Putative methyltransferase-like protein 7A OS=Homo sapiens OX=9606 GN=METTL7A PE=1 SV=1	385050	502584	257722	233422	567973	584878	442205	484373	0.2932	0.3912	0.0917	medium	0.7661	0.5441	large	1.494	0.0247	negligible	1.6496	0.0247	negligible	1.9501	-0.5194	large	2.1531	-0.5194	large	1.1041	0	negligible	0.6779	0.5688	large	0.8593	0.3957	medium	0.5828	0.2968	small	0.4819	0.4204	medium	1.0195	-0.1996	small	1.0765	-0.7984
Q8IWV731	RPS24	40S ribosomal protein S24 OS=Homo sapiens OX=9606 GN=RPS24 PE=1 SV=1	6.24073e+07	5.60902e+07	4.17805e+07	4.99173e+07	5.79395e+07	4.822e+07	4.3774e+07	4.79984e+07	0.0185	0.0722	0.6142	large	1.1126	-0.5692	large	1.4937	-1.7835	large	1.2502	-1.5178	large	1.3425	-1.2143	large	1.1237	-0.9486	large	0.837	0.2656	small	1.0771	-0.4174	medium	1.1632	-0.5312	large	0.9545	-0.2277	small	1.04	-0.0379	negligible	1.2933	-0.149	small	0.6099	1.0428
Q8IWV837	TRNT1	CCA tRNA nucleotidyltransferase 1, mitochondrial OS=Homo sapiens OX=9606 GN=TRNT1 PE=1 SV=2	1.17153e+07	1.14458e+07	7.85717e+06	7.83138e+06	1.10836e+07	1.05123e+07	9.09516e+06	9.2969e+06	0.0234	0.0796	0.575	large	1.0235	-0.6146	large	1.491	-1.6993	large	1.4959	-1.7716	large	1.4567	-1.0847	large	1.4615	-1.157	large	1.0033	-0.0723	negligible	1.057	-0.5785	large	1.0888	-0.1446	small	0.8639	-0.1085	small	0.8424	0.47	medium	0.9344	0.2769	small	0.918	0.1615
Q8IWV821	VDAC2	Voltage-dependent anion-selective channel protein 2 OS=Homo sapiens OX=9606 GN=VDAC2 PE=1 SV=2	4.85228e+07	4.23338e+07	3.26224e+07	3.72138e+07	4.66446e+07	3.89759e+07	3.73578e+07	3.90893e+07	0.0228	0.0788	0.5792	large	1.1462	-0.8357	large	1.4874	-1.8167	large	1.3039	-1.5623	large	1.2977	-0.981	large	1.1376	-0.7267	large	0.8766	0.2543	small	1.0403	-0.2543	small	1.0862	-0.436	medium	0.8732	0.109	small	0.952	0.1453	small	0.8229	0.6002	large	0.6664	0.9253
Q8IWV184	SEPHS1	Selenide, water dikinase 1 OS=Homo sapiens OX=9606 GN=SEPHS1 PE=1 SV=2	8.4604e+06	7.59482e+06	5.69999e+06	5.88646e+06	8.79053e+06	7.65167e+06	5.22959e+06	5.74217e+06	0.0073	0.0644	0.7692	large	1.114	-0.6378	large	1.4843	-2.2076	large	1.4373	-2.0114	large	1.3324	-1.5699	large	1.2902	-1.3736	large	0.9683	0.1962	small	0.9624	0.2453	small	0.9926	-0.0491	negligible	1.0899	0.0981	negligible	1.0251	0.1962	small	0.9948	0.2164	small	0.5592	1.9041
Q8IWV644	GLB1	Beta-galactosidase OS=Homo sapiens OX=9606 GN=GLB1 PE=1 SV=2	1.12117e+06	1.09005e+06	755586	791563	937379	1.00544e+06	741372	659755	0.0152	0.0676	0.6475	large	1.0285	0.0397	negligible	1.4838	-1.3498	large	1.4164	-1.0719	large	1.4427	-1.3895	large	1.3771	-1.1116	large	0.9545	0.2779	small	1.1961	-0.794	large	1.0842	-0.3573	medium	1.0192	-0.2382	small	1.1998	-0.9925	large	0.9758	0	negligible	0.8629	1.0611
Q8IWV1174	LRRC47	Leucine-rich repeat-containing protein 47 OS=Homo sapiens OX=9606 GN=LRRC47 PE=1 SV=1	3.84486e+06	3.85294e+06	2.59979e+06	3.15104e+06	3.92034e+06	3.75085e+06	2.557e+06	3.43109e+06	0.0509	0.1231	0.4383	large	0.9979	0.0944	negligible	1.4789	-0.8492	large	1.2202	-0.9435	large	1.482	-0.9435	large	1.2228	-1.0379	large	0.8251	-0.0944	negligible	0.9807	0.2831	small	1.0272	-0.2831	small	1.0167	-0.346	medium	0.9184	0.346	medium	0.6984	0.6872	large	0.6865	0.5854
Q8IWV624	MORF4L2	Mortality factor 4-like protein 2 OS=Homo sapiens OX=9606 GN=MORF4L2 PE=1 SV=1	3.37789e+06	3.47321e+06	2.28662e+06	2.6963e+06	3.13636e+06	3.80042e+06	2.35389e+06	2.38111e+06	0.0148	0.0674	0.6525	large	0.9726	0.08	negligible	1.4772	-1.4794	large	1.2528	-1.0796	large	1.5189	-1.5594	large	1.2881	-1.1595	large	0.8481	0.3998	medium	1.077	-0.1599	small	0.9139	0.3199	medium	0.9714	0.04	negligible	1.1324	-0.1999	small	1.0577	-0.7192	large	0.8576	1.5343
Q8IWV75	TMEM65	Transmembrane protein 65 OS=Homo sapiens OX=9606 GN=TMEM65 PE=1 SV=2	1.17805e+07	1.03062e+07	7.99678e+06	7.63081e+06	1.164e+07	1.03066e+07	7.77899e+06	8.45162e+06	0.0057	0.0644	0.8075	large	1.1431	-1.0744	large	1.4732	-2.5249	large	1.5438	-2.7935	large	1.2888	-1.4505	large	1.3506	-1.7191	large	1.048	-0.2686	small	1.0121	-0.3223	medium	1	0	negligible	1.028	-0.2149	small	0.9029	0.6447	large	0.8636	1.0668	large	0.8493	1.6002
Q8IWV1120	NIBAN2	Protein Niban 2 OS=Homo sapiens OX=9606 GN=NIBAN2 PE=1 SV=3	4.60815e+06	4.6968e+06	3.13227e+06	4.18374e+06	4.51597e+06	4.48693e+06	3.68573e+06	4.03246e+06	0.0466	0.118	0.4542	large	0.9811	0.1914	small	1.4712	-1.308	large	1.1014	-0.8933	large	1.4995	-1.4994	large	1.1226	-1.0847	large	0.7487	0.4147	medium	1.0204	-0.4466	medium	1.0468	-0.5105	large	0.8498	0	negligible	1.0375	0.2552	small	0.7981	0.4772	medium	0.7953	0.7045
Q8IWV1119	VPS26B	Vacuolar protein sorting-associated protein 26B OS=Homo sapiens OX=9606 GN=VPS26B PE=1 SV=2	3.73012e+06	4.59709e+06	2.53728e+06	3.73423e+06	3.3883e+06	3.9391e+06	3.31033e+06	3.56928e+06	0.0464	0.118	0.455	large	0.8114	0.3831	medium	1.4701	-1.0536	large	0.9989	-0.3512	medium	1.8118	-1.4367	large	1.2311	-0.7343	large	0.6795	0.7024	large	1.1009	-0.6705	large	1.167	0	negligible	0.7665	0.0958	negligible	1.0462	0.1916	small	0.9341	0.4131	medium	0.8154	0.6884
Q8IWV574	LPCAT3	Lysophospholipid acyltransferase 5 OS=Homo sapiens OX=9606 GN=LPCAT3 PE=1 SV=1	1.95127e+06	1.99072e+06	1.32748e+06	1.40357e+06	2.02839e+06	1.95993e+06	1.6226e+06	1.60414e+06	0.0133	0.0663	0.67	large	0.9802	0.1231	small	1.4699	-1.5181	large	1.3902	-1.5592	large	1.4996	-1.6412	large	1.4183	-1.6823	large	0.9458	-0.041	negligible	0.962	0.2052	small	1.0157	-0.2052	small	0.8181	0.2462	small	0.875	0.2462	small	0.9791	-0.2281	small	0.8391	0.9449
Q8IWV327	POLR2L	DNA-directed RNA polymerases I, II, and III subunit RPABC5 OS=Homo sapiens OX=9606 GN=POLR2L PE=1 SV=1	5.26899e+06	4.64017e+06	3.58671e+06	3.4691e+06	5.61504e+06	4.46175e+06	3.493e+06	3.27603e+06	0.0089	0.0644	0.7367	large	1.1355	-0.3215	medium	1.469	-1.5617	large	1.5188	-1.7913	large	1.2937	-1.2402	large	1.3376	-1.4698	large	1.0339	-0.2297	small	0.9384	0.1837	small	1.04	-0.1837	small	1.0268	-0.1837	small	1.0589	-0.3675	medium	0.9916	0.3337	medium	0.8147	1.4459
Q96EY7	PTCD3	Pentatricopeptide repeat domain-containing protein 3, mitochondrial OS=Homo sapiens OX=9606 GN=PTCD3 PE=1 SV=3	650673	708673	443364	578072	638780	764910	661430	694647	0.6339	0.6872	-0.1117	negligible	0.9182	0.4471	medium	1.4676	-0.1118	small	1.1256	-0.0671	negligible	1.5984	-0.5589	large	1.2259	-0.5142	large	0.767	0.0447	negligible	1.0186	0.0671	negligible	0.9265	0.0671	negligible	0.6703	0.1565	small	0.8322	0.3353	medium	0.9027	0.689	large	1.6274	-1.5157
Q05639	EEF1A2	Elongation factor 1-alpha 2 OS=Homo sapiens OX=9606 GN=EEF1A2 PE=1 SV=1	4.04084e+06	3.97841e+06	2.75367e+06	3.58782e+06	3.91676e+06	4.09478e+06	3.78343e+06	4.45585e+06	0.584	0.6433	-0.0858	negligible	1.0157	0.181	small	1.4674	-0.181	small	1.1263	-0.2262	small	1.4448	-0.3619	medium	1.1089	-0.4072	medium	0.7675	-0.0452	negligible	1.0317	0.0905	negligible	0.9716	0.1583	small	0.7278	0	negligible	0.8052	0.656	large	1.0591	-0.077	negligible	1.3521	-1.5011
Q8IWV335	U2AF1	Splicing factor U2AF 35 kDa subunit OS=Homo sapiens OX=9606 GN=U2AF1 PE=1 SV=3	1.09591e+07	1.17163e+07	7.47235e+06	8.87718e+06	1.03622e+07	1.08831e+07	8.67032e+06	7.69485e+06	0.009	0.0644	0.7342	large	0.9354	-0.0457	negligible	1.4666	-2.0572	large	1.2345	-1.6915	large	1.568	-2.0115	large	1.3198	-1.6457	large	0.8417	0.3657	medium	1.0576	-0.5486	large	1.0766	-0.1829	small	0.8618	0.5486	large	1.1537	-0.4572	medium	0.975	0.298	small	0.864	1.2252
Q8IWV601	PSAT1	Phosphoserine aminotransferase OS=Homo sapiens OX=9606 GN=PSAT1 PE=1 SV=2	1.11979e+08	1.06906e+08	7.6391e+07	7.80869e+07	1.08811e+08	8.79998e+07	7.85834e+07	8.17876e+07	0.0142	0.0674	0.6592	large	1.0475	-0.2422	small	1.4659	-1.7764	large	1.434	-1.6149	large	1.3995	-1.5342	large	1.3691	-1.3727	large	0.9783	0.1615	small	1.0291	-0.1211	small	1.2148	-0.9286	large	0.9721	-0.0807	negligible	0.9548	0.1615	small	1.0189	-0.3156	medium	0.8784	0.9467
P51398	DAP3	28S ribosomal protein S29, mitochondrial OS=Homo sapiens OX=9606 GN=DAP3 PE=1 SV=1	2.28549e+06	2.5921e+06	1.56e+06	1.50441e+06	2.46138e+06	2.39202e+06	3.35372e+06	3.62563e+06	0.1363	0.2317	0.2533	large	0.8817	0.4637	medium	1.4651	-0.3273	medium	1.5192	0.0546	negligible	1.6616	-0.791	large	1.723	-0.4092	medium	1.037	0.3819	medium	0.9285	0.1364	small	1.0836	-0.0818	negligible	0.4652	0.8456	large	0.4149	1.0093	large	1.1986	-0.6924	large	1.0522	-0.238
Q8IWV492	TMED2	Transmembrane emp24 domain-containing protein 2 OS=Homo sapiens OX=9606 GN=TMED2 PE=1 SV=1	1.14742e+07	9.44725e+06	7.83538e+06	8.02319e+06	9.74938e+06	8.19984e+06	7.50277e+06	8.06535e+06	0.0112	0.0644	0.6992	large	1.2146	-0.6016	large	1.4644	-1.9338	large	1.4301	-1.547	large	1.2057	-1.3322	large	1.1775	-0.9454	large	0.9766	0.3868	medium	1.1769	-0.6876	large	1.1521	-1.2462	large	1.0443	-0.6446	large	0.9948	-0.0859	negligible	0.9541	0.4021	medium	0.9409	0.5876
O95453	PARN	Poly(A)-specific ribonuclease PARN OS=Homo sapiens OX=9606 GN=PARN PE=1 SV=1	4.95449e+06	4.63917e+06	3.38494e+06	3.33361e+06	3.99255e+06	2.89237e+06	3.35172e+06	2.89333e+06	0.1312	0.2267	0.2608	large	1.068	0.1097	small	1.4637	-0.1919	small	1.4862	-0.6031	large	1.3705	-0.3016	medium	1.3916	-0.7128	large	1.0154	-0.4112	medium	1.2409	0.0548	negligible	1.6039	-1.0966	large	1.0099	-0.3016	medium	1.1522	-0.2467	small	1.0352	-0.2467	small	0.9856	0.3454
Q8IWV1482	EMC7	ER membrane protein complex subunit 7 OS=Homo sapiens OX=9606 GN=EMC7 PE=1 SV=1	6.96606e+06	5.80565e+06	4.76122e+06	4.22388e+06	6.01052e+06	5.03083e+06	4.05703e+06	5.69174e+06	0.095	0.1821	0.3233	large	1.1999	-0.5731	large	1.4631	-1.0888	large	1.6492	-1.1748	large	1.2194	-0.5158	large	1.3745	-0.6017	large	1.1272	-0.086	negligible	1.159	-0.3725	medium	1.154	-0.5158	large	1.1736	-0.2579	small	0.7421	0.5158	large	0.7879	0.7907	large	0.8963	0.2718
Q8IWV834	PSME4	Proteasome activator complex subunit 4 OS=Homo sapiens OX=9606 GN=PSME4 PE=1 SV=2	1.53421e+06	1.35707e+06	1.04907e+06	1.10444e+06	1.26572e+06	1.22591e+06	974563	992063	0.0232	0.0794	0.5758	large	1.1305	-0.3619	medium	1.4625	-1.6286	large	1.3891	-1.2305	large	1.2936	-1.2667	large	1.2287	-0.8686	large	0.9499	0.3981	medium	1.2121	-0.5429	large	1.107	-0.6514	large	1.0764	-0.2533	small	1.1133	-0.3619	medium	0.842	0.1912	small	0.6994	0.5975
Q8IWV62	TMEM33	Transmembrane protein 33 OS=Homo sapiens OX=9606 GN=TMEM33 PE=1 SV=2	4.2956e+06	4.45408e+06	2.9468e+06	2.97486e+06	4.22792e+06	3.92587e+06	2.83765e+06	3.18074e+06	0.0053	0.0644	0.8217	large	0.9644	-0.2791	small	1.4577	-2.5675	large	1.444	-2.2884	large	1.5115	-2.2884	large	1.4972	-2.0093	large	0.9906	0.2791	small	1.016	-0.4465	medium	1.1345	-0.6698	large	1.0385	-0.5023	large	0.9353	0.5023	large	0.895	0.4586	medium	0.6057	2.0637
Q9Y6W5	WASF2	Actin-binding protein WASF2 OS=Homo sapiens OX=9606 GN=WASF2 PE=1 SV=3	1.61953e+06	1.5207e+06	1.11119e+06	1.35119e+06	1.55099e+06	1.35781e+06	1.28871e+06	1.39576e+06	0.2965	0.3931	0.0892	medium	1.065	-0.1729	small	1.4575	-0.9138	large	1.1986	-0.6174	large	1.3685	-0.7409	large	1.1255	-0.4445	medium	0.8224	0.2964	small	1.0442	0.0494	negligible	1.12	-0.247	small	0.8622	0.2964	small	0.9681	0.247	small	1.0331	-0.3725	medium	0.7621	0.1397
O43196	MSH5	MutS protein homolog 5 OS=Homo sapiens OX=9606 GN=MSH5 PE=1 SV=1	2.38877e+06	1.78813e+06	1.63972e+06	1.67537e+06	1.71188e+06	1.78091e+06	1.9911e+06	1.75649e+06	0.2332	0.333	0.1425	large	1.3359	-0.6618	large	1.4568	-1.1963	large	1.4258	-1.0945	large	1.0905	-0.5345	large	1.0673	-0.4327	medium	0.9787	0.1018	small	1.3954	-0.7382	large	1.0041	-0.1273	small	0.8235	0.5091	large	0.9538	0.4582	medium	1.0021	-0.121	small	0.9902	0.0303
Q8IWV145	PTP4A1	Protein tyrosine phosphatase type IVA 1 OS=Homo sapiens OX=9606 GN=PTP4A1 PE=1 SV=2	1.8591e+06	1.72829e+06	1.27688e+06	847404	1.75538e+06	1.64867e+06	1.24535e+06	1.18677e+06	0.0067	0.0644	0.7817	large	1.0757	-0.5549	large	1.456	-2.1691	large	2.1939	-2.7239	large	1.3535	-1.6142	large	2.0395	-2.1691	large	1.5068	-0.5549	large	1.0591	-0.6053	large	1.0483	-0.6053	large	1.0253	-0.1009	small	0.714	0.3027	medium	0.9848	0.0653	negligible	0.975	0.6853
Q8IWV975	GTPBP3	tRNA modification GTPase GTPBP3, mitochondrial OS=Homo sapiens OX=9606 GN=GTPBP3 PE=1 SV=2	1.69672e+06	1.79332e+06	1.16786e+06	1.39421e+06	1.75722e+06	1.7715e+06	1.39332e+06	1.46789e+06	0.0342	0.0998	0.5092	large	0.9461	-0.1346	small	1.4528	-1.2784	large	1.217	-1.2112	large	1.5356	-1.1439	large	1.2863	-1.0766	large	0.8376	0.0673	negligible	0.9656	-0.1346	small	1.0123	0.0336	negligible	0.8382	0	negligible	0.9498	0.1009	small	1.007	-0.1429	small	0.966	0.4286
Q8IWV1260	TIMM10	Mitochondrial import inner membrane translocase subunit Tim10 OS=Homo sapiens OX=9606 GN=TIMM10 PE=1 SV=1	5.4323e+06	4.59011e+06	3.73932e+06	3.26914e+06	4.75715e+06	4.37006e+06	3.63911e+06	4.18854e+06	0.0601	0.1357	0.4083	large	1.1835	-0.5516	large	1.4528	-1.1951	large	1.6617	-1.3176	large	1.2275	-0.6435	large	1.4041	-0.7661	large	1.1438	-0.1226	small	1.1419	-0.3371	medium	1.0504	-0.4903	medium	1.0275	-0.3064	medium	0.7805	0.2758	small	0.8431	0.1667	small	0.9098	0.4049
Q8IWV1585	ISY1	Pre-mRNA-splicing factor ISY1 homolog OS=Homo sapiens OX=9606 GN=ISY1 PE=1 SV=3	723182	793873	497808	800993	679886	819573	514323	551564	0.115	0.2061	0.2867	large	0.911	-0.0279	negligible	1.4527	-1.0326	large	0.9029	-0.1954	small	1.5947	-1.0047	large	0.9911	-0.1674	small	0.6215	0.8372	large	1.0637	-0.3907	medium	0.9686	0.3628	medium	0.9679	0.307	medium	1.4522	-0.3349	medium	0.6589	0.2059	small	0.5761	0.2574
Q8IWV362	BAG2	BAG family molecular chaperone regulator 2 OS=Homo sapiens OX=9606 GN=BAG2 PE=1 SV=1	897620	937276	617913	722526	790619	1.02643e+06	606058	721314	0.0093	0.0644	0.7283	large	0.9577	0.3166	medium	1.4527	-1.8541	large	1.2423	-0.9949	large	1.5168	-2.1706	large	1.2972	-1.3114	large	0.8552	0.8592	large	1.1353	-0.407	medium	0.9131	0.0904	negligible	1.0196	0.1357	small	1.0017	-0.3618	medium	1.0025	-0.1328	small	0.7164	1.9926
Q86XW9	NME9	Thioredoxin domain-containing protein 6 OS=Homo sapiens OX=9606 GN=NME9 PE=2 SV=1	848062	974059	584087	689254	982333	882313	788508	850908	0.179	0.2787	0.1983	large	0.8706	0.4738	medium	1.4519	-0.2896	small	1.2304	-0.3159	medium	1.6677	-0.7634	large	1.4132	-0.7897	large	0.8474	-0.0263	negligible	0.8633	0.7108	large	1.104	-0.2369	small	0.7407	-0.0263	negligible	0.81	0.5528	large	0.7434	0.8045	large	1.0929	-0.4023
Q8IWV248	PPP4C	Serine/threonine-protein phosphatase 4 catalytic subunit OS=Homo sapiens OX=9606 GN=PPP4C PE=1 SV=1	8.80053e+06	9.17153e+06	6.06153e+06	7.15798e+06	9.53148e+06	9.11811e+06	6.93129e+06	7.4299e+06	0.008	0.0644	0.7533	large	0.9595	0.3797	medium	1.4519	-1.4712	large	1.2295	-1.2814	large	1.5131	-1.8509	large	1.2813	-1.661	large	0.8468	0.1898	small	0.9233	0.7119	large	1.0059	0.1424	small	0.8745	-0.1424	small	0.9634	0.4271	medium	0.9847	0.1691	small	0.3121	1.8179
P61165	TMEM258	Transmembrane protein 258 OS=Homo sapiens OX=9606 GN=TMEM258 PE=1 SV=1	1.42188e+06	1.34013e+06	981761	1.22788e+06	1.213e+06	1.07519e+06	1.04888e+06	1.26537e+06	0.2624	0.363	0.1167	medium	1.061	-0.1254	small	1.4483	-0.6771	large	1.158	-0.2508	small	1.365	-0.5517	large	1.0914	-0.1254	small	0.7996	0.4263	medium	1.1722	-0.5517	large	1.2464	-0.8777	large	0.936	-0.1003	small	0.9704	-0.0752	negligible	0.7328	1.0219	large	0.955	-0.0829
Q8IWV1324	RAP1B	Ras-related protein Rap-1b OS=Homo sapiens OX=9606 GN=RAP1B PE=1 SV=1	3.71119e+06	2.66066e+06	2.56482e+06	2.65501e+06	3.35845e+06	2.11846e+06	2.80617e+06	2.67118e+06	0.0692	0.1487	0.3825	large	1.3948	-1.1098	large	1.447	-1.4098	large	1.3978	-1.3198	large	1.0374	-0.2999	small	1.0021	-0.21	small	0.966	0.09	negligible	1.105	-0.4199	medium	1.2559	-0.27	small	0.914	0.5699	large	0.9939	0.24	small	0.5353	0.5032	large	0.6521	0.2188
P13645	KRT10	Keratin, type I cytoskeletal 10 OS=Homo sapiens OX=9606 GN=KRT10 PE=1 SV=6	2.4248e+07	1.64686e+07	1.67643e+07	1.62572e+07	1.96982e+07	1.72485e+07	2.04829e+07	3.12236e+07	0.8216	0.8452	-0.2108	negligible	1.4724	-0.2142	small	1.4464	-0.2999	small	1.4915	-0.2142	small	0.9824	-0.0857	negligible	1.013	0	negligible	1.0312	0.0857	negligible	1.231	0.0857	negligible	0.9548	-0.0214	negligible	0.8185	0.3641	medium	0.5207	0.4284	medium	1.1049	-0.3935	medium	1.0844	-0.2248
Q8IWV989	GTF2A1	Transcription initiation factor IIA subunit 1 OS=Homo sapiens OX=9606 GN=GTF2A1 PE=1 SV=1	2.11372e+06	1.91671e+06	1.46187e+06	1.79328e+06	2.01121e+06	2.16794e+06	1.3593e+06	1.65782e+06	0.035	0.1007	0.505	large	1.1028	-0.5025	large	1.4459	-1.4071	large	1.1787	-0.804	large	1.3111	-0.9045	large	1.0688	-0.3015	medium	0.8152	0.603	large	1.051	-0.1005	small	0.8841	0.6365	large	1.0755	0.0335	negligible	1.0817	-0.1005	small	0.9919	0.1355	small	0.8338	1.9416
Q8IWV1528	METAP1	Methionine aminopeptidase 1 OS=Homo sapiens OX=9606 GN=METAP1 PE=1 SV=2	5.22073e+06	5.80353e+06	3.61254e+06	2.83371e+06	6.36984e+06	5.79382e+06	5.09857e+06	2.92448e+06	0.1037	0.1924	0.3067	large	0.8996	0.1415	small	1.4452	-0.5944	large	1.8424	-0.3963	medium	1.6065	-0.736	large	2.048	-0.5378	large	1.2748	0.1981	small	0.8196	0.7077	large	1.0017	0.0566	negligible	0.7085	0.368	medium	0.969	-0.2265	small	1.0907	-0.4524	medium	0.9562	0.4241
Q8IWV1099	COX14	Cytochrome c oxidase assembly protein COX14 OS=Homo sapiens OX=9606 GN=COX14 PE=1 SV=1	1.11443e+06	996576	772167	992106	1.0318e+06	971996	943380	805737	0.0439	0.1136	0.465	large	1.1183	-0.29	small	1.4432	-1.6112	large	1.1233	-0.6767	large	1.2906	-1.3212	large	1.0045	-0.3867	medium	0.7783	0.9345	large	1.0801	-0.2578	small	1.0253	-0.4511	medium	0.8185	0.4189	medium	1.2313	-0.6123	large	0.9616	-0.0749	negligible	0.8687	0.5991
P08240	SRPRA	Signal recognition particle receptor subunit alpha OS=Homo sapiens OX=9606 GN=SRPRA PE=1 SV=2	1.1734e+07	1.07535e+07	8.1336e+06	1.08381e+07	1.09718e+07	1.02792e+07	1.16867e+07	1.13451e+07	0.4894	0.5617	-0.035	negligible	1.0912	-0.2549	small	1.4427	-0.5097	large	1.0827	-0.3939	medium	1.3221	-0.2549	small	0.9922	-0.139	small	0.7505	0.1158	small	1.0695	-0.4634	medium	1.0461	-0.4634	medium	0.696	0.6255	large	0.9553	0.1158	small	1.1987	-0.1068	small	1.7001	-0.9074
Q99627	COPS8	COP9 signalosome complex subunit 8 OS=Homo sapiens OX=9606 GN=COPS8 PE=1 SV=1	1.2684e+06	1.16784e+06	879616	1.20807e+06	1.30811e+06	1.31465e+06	714655	1.1767e+06	0.9688	0.9712	-0.3233	negligible	1.0861	0.082	negligible	1.442	-0.1229	small	1.0499	-0.1024	small	1.3277	-0.2049	small	0.9667	-0.1844	small	0.7281	0.0205	negligible	0.9696	0.041	negligible	0.8883	0.0205	negligible	1.2308	-0.1024	small	1.0267	0.2459	small	1.4304	-0.3397	medium	3.1895	-1.99
Q8IWV861	BIRC6	Baculoviral IAP repeat-containing protein 6 OS=Homo sapiens OX=9606 GN=BIRC6 PE=1 SV=3	824108	745167	572833	556021	705611	783751	551295	537799	0.025	0.0828	0.5633	large	1.1059	-0.214	small	1.4387	-1.4268	large	1.4822	-1.4624	large	1.3008	-1.2127	large	1.3402	-1.2484	large	1.0302	-0.0357	negligible	1.1679	-0.8917	large	0.9508	-0.0357	negligible	1.0391	-0.107	small	1.0339	-0.0357	negligible	1.0114	-0.0889	negligible	0.8537	0.6516
Q13868	EXOSC2	Exosome complex component RRP4 OS=Homo sapiens OX=9606 GN=EXOSC2 PE=1 SV=2	1.93278e+06	2.05698e+06	1.34449e+06	1.96163e+06	1.9989e+06	1.78702e+06	1.74106e+06	1.72616e+06	0.1886	0.2875	0.1875	large	0.9396	-0.1046	small	1.4375	-0.9414	large	0.9853	-0.3138	medium	1.5299	-0.8368	large	1.0486	-0.2092	small	0.6854	0.6276	large	0.9669	0.1046	small	1.1511	-0.4707	medium	0.7722	0.183	small	1.1364	-0.3399	medium	1.0859	-0.1961	small	1.1406	-0.4576
Q8IWV774	ESD	S-formylglutathione hydrolase OS=Homo sapiens OX=9606 GN=ESD PE=1 SV=2	2.67436e+07	3.73315e+07	1.87023e+07	2.32627e+07	3.27008e+07	3.71594e+07	2.37311e+07	2.61537e+07	0.0206	0.0754	0.5967	large	0.7164	0.7052	large	1.43	-0.9278	large	1.1496	-0.4825	medium	1.9961	-1.633	large	1.6048	-1.1876	large	0.804	0.4454	medium	0.8178	0.7423	large	1.0046	0.1485	small	0.7881	0.334	medium	0.8895	0.0371	negligible	0.9702	0.1828	small	0.8618	1.5352
Q8IWV1567	PSIP1	PC4 and SFRS1-interacting protein OS=Homo sapiens OX=9606 GN=PSIP1 PE=1 SV=1	2.03109e+07	1.71359e+07	1.42156e+07	1.73534e+07	1.53732e+07	1.43608e+07	1.392e+07	1.27235e+07	0.1097	0.1983	0.2958	large	1.1853	-0.4213	medium	1.4288	-1.1235	large	1.1704	-0.7303	large	1.2054	-0.7022	large	0.9875	-0.309	medium	0.8192	0.3932	medium	1.3212	-0.7865	large	1.1932	-0.5899	large	1.0212	-0.1685	small	1.3639	-0.5337	large	1.0133	0	negligible	0.9584	0.3793
Q8IWV556	WDR1	WD repeat-containing protein 1 OS=Homo sapiens OX=9606 GN=WDR1 PE=1 SV=4	1.45137e+08	1.29383e+08	1.01711e+08	1.09638e+08	1.45251e+08	1.19572e+08	9.84242e+07	1.03165e+08	0.0128	0.0654	0.6758	large	1.1218	-0.4968	medium	1.427	-1.9457	large	1.3238	-1.3247	large	1.2721	-1.4489	large	1.1801	-0.828	large	0.9277	0.621	large	0.9992	-0.0828	negligible	1.0821	-0.3726	medium	1.0334	0.0414	negligible	1.0627	-0.4968	medium	0.9264	0.5018	large	0.8296	0.6093
Q8IWV500	DDOST	Dolichyl-diphosphooligosaccharide--protein glycosyltransferase 48 kDa subunit OS=Homo sapiens OX=9606 GN=DDOST PE=1 SV=4	4.73283e+07	4.51581e+07	3.31801e+07	3.87573e+07	4.46009e+07	4.55419e+07	3.56996e+07	3.80093e+07	0.0114	0.0644	0.695	large	1.0481	-0.2561	small	1.4264	-1.8779	large	1.2211	-1.5364	large	1.361	-1.6218	large	1.1652	-1.2804	large	0.8561	0.3414	medium	1.0612	-0.128	small	0.9916	0.0427	negligible	0.9294	-0.0427	negligible	1.0197	0.128	small	0.958	0.6211	large	0.9153	1.124
P83876	TXNL4A	Thioredoxin-like protein 4A OS=Homo sapiens OX=9606 GN=TXNL4A PE=1 SV=1	1.01271e+06	980382	710974	749852	943502	968684	913079	752118	0.1352	0.2308	0.255	large	1.033	-0.355	medium	1.4244	-1.065	large	1.3505	-0.9558	large	1.3789	-0.71	large	1.3074	-0.6008	large	0.9482	0.1092	small	1.0734	-0.5462	large	1.0121	0.0273	negligible	0.7787	0.1365	small	0.997	-0.2185	small	0.9229	0.4058	medium	1.0556	-0.0902
Q8WUX9	CHMP7	Charged multivesicular body protein 7 OS=Homo sapiens OX=9606 GN=CHMP7 PE=1 SV=1	798514	893486	560695	602585	741873	748033	566485	590508	0.321	0.4126	0.0708	medium	0.8937	0.0734	negligible	1.4242	-0.6847	large	1.3251	-0.3912	medium	1.5935	-0.758	large	1.4828	-0.4646	medium	0.9305	0.2934	small	1.0763	-0.2934	small	1.1944	-0.3912	medium	0.9898	-0.1956	small	1.0205	-0.1467	small	1.0779	-0.747	large	1.0385	-0.8023
Q9UI10	EIF2B4	Translation initiation factor eIF-2B subunit delta OS=Homo sapiens OX=9606 GN=EIF2B4 PE=1 SV=2	1.71192e+06	1.65758e+06	1.20323e+06	1.36785e+06	1.68479e+06	1.47534e+06	1.57713e+06	1.57721e+06	0.3279	0.419	0.0658	medium	1.0328	-0.0488	negligible	1.4228	-0.7316	large	1.2515	-0.756	large	1.3776	-0.6828	large	1.2118	-0.7072	large	0.8796	-0.0244	negligible	1.0161	0.0488	negligible	1.1235	-0.2439	small	0.7629	0.1951	small	0.8673	0.439	medium	0.9954	0.2022	small	1.0362	-0.4801
Q8IU81	IRF2BP1	Interferon regulatory factor 2-binding protein 1 OS=Homo sapiens OX=9606 GN=IRF2BP1 PE=1 SV=1	460741	697007	324039	725565	390585	681418	509754	510217	0.1583	0.256	0.2233	large	0.661	0.4012	medium	1.4219	-0.5616	large	0.635	0.214	small	2.151	-0.9628	large	0.9606	-0.1872	small	0.4466	0.7756	large	1.1796	-0.5884	large	1.0229	0.0535	negligible	0.6357	0.2942	small	1.4221	-0.1872	small	0.8959	0.1902	small	0.8579	0.1057
Q7RTV0	PHF5A	PHD finger-like domain-containing protein 5A OS=Homo sapiens OX=9606 GN=PHF5A PE=1 SV=1	5.59147e+06	4.78779e+06	3.93294e+06	4.60471e+06	7.67478e+06	4.73247e+06	4.81248e+06	4.30324e+06	0.5491	0.6136	-0.0675	negligible	1.1679	-0.2281	small	1.4217	-0.4334	medium	1.2143	-0.365	medium	1.2174	-0.2053	small	1.0398	-0.1369	small	0.8541	0.0684	negligible	0.7286	0.3422	medium	1.0117	0	negligible	0.8172	0.2053	small	1.0701	-0.0456	negligible	1.1842	-0.6206	large	1.0801	-0.4137
P37198	NUP62	Nuclear pore glycoprotein p62 OS=Homo sapiens OX=9606 GN=NUP62 PE=1 SV=3	5.96621e+06	4.09253e+06	4.197e+06	4.25759e+06	4.35629e+06	4.94901e+06	6.61989e+06	4.71723e+06	0.3567	0.4458	0.0458	small	1.4578	-0.6515	large	1.4215	-0.7239	large	1.4013	-0.6515	large	0.9751	-0.0724	negligible	0.9612	0	negligible	0.9858	0.0724	negligible	1.3696	-0.555	large	0.8269	0.5309	large	0.634	0.748	large	0.9026	0.3378	medium	1.0927	-0.4995	medium	0.9598	0.7805
Q8IWV1126	CBX3	Chromobox protein homolog 3 OS=Homo sapiens OX=9606 GN=CBX3 PE=1 SV=4	3.8852e+07	3.82772e+07	2.73469e+07	2.34467e+07	3.48179e+07	3.82294e+07	2.56556e+07	2.34777e+07	0.0469	0.1183	0.4533	large	1.015	-0.0956	negligible	1.4207	-0.9564	large	1.657	-0.9882	large	1.3997	-0.8607	large	1.6325	-0.8926	large	1.1663	-0.0319	negligible	1.1159	-0.4463	medium	1.0013	-0.1594	small	1.0659	-0.3507	medium	0.9987	-0.4463	medium	0.9308	0.6362	large	0.9199	0.6362
P43243	MATR3	Matrin-3 OS=Homo sapiens OX=9606 GN=MATR3 PE=1 SV=2	2.13728e+07	1.47927e+07	1.50702e+07	1.57882e+07	1.61276e+07	1.43311e+07	1.29327e+07	1.60391e+07	0.2368	0.3365	0.1392	medium	1.4448	-0.94	large	1.4182	-0.7875	large	1.3537	-0.7367	large	0.9816	0.1524	small	0.9369	0.2032	small	0.9545	0.0508	negligible	1.3252	-0.5843	large	1.0322	-0.0254	negligible	1.1653	-0.4065	medium	0.9844	0.1524	small	0.6842	0.4601	medium	1.6791	-0.3248
Q8IWV1493	TFG	Protein TFG OS=Homo sapiens OX=9606 GN=TFG PE=1 SV=2	4.71065e+06	4.4535e+06	3.32228e+06	4.82042e+06	4.11431e+06	4.30277e+06	3.55406e+06	4.17579e+06	0.0967	0.184	0.32	large	1.0577	0.0286	negligible	1.4179	-1.1147	large	0.9772	-0.2001	small	1.3405	-1.1433	large	0.9239	-0.2287	small	0.6892	0.9147	large	1.1449	-0.5431	large	1.035	-0.2572	small	0.9348	-0.0286	negligible	1.1544	-0.1429	small	0.5906	0.0463	negligible	0.7043	0.139
Q8IWV1588	TOP2A	DNA topoisomerase 2-alpha OS=Homo sapiens OX=9606 GN=TOP2A PE=1 SV=3	3.50969e+07	2.82729e+07	2.47976e+07	2.2654e+07	3.01354e+07	2.74587e+07	2.67819e+07	2.12076e+07	0.1155	0.2063	0.2858	large	1.2414	-0.8088	large	1.4153	-1.0599	large	1.5493	-0.8646	large	1.1401	-0.251	small	1.248	-0.0558	negligible	1.0946	0.1952	small	1.1646	-0.3068	medium	1.0297	0.1673	small	0.9259	0.4741	medium	1.0682	-0.5578	large	0.9306	0.4631	medium	0.899	0.39
Q9H6Q4	CIAO3	Cytosolic iron-sulfur assembly component 3 OS=Homo sapiens OX=9606 GN=CIAO3 PE=1 SV=1	758220	809501	536789	564395	770413	614387	1.71577e+06	788760	0.7859	0.8147	-0.1908	negligible	0.9367	-0.0432	negligible	1.4125	-0.3672	medium	1.3434	-0.3456	medium	1.508	-0.324	medium	1.4343	-0.3024	medium	0.9511	0.0216	negligible	0.9842	-0.1296	small	1.3176	-0.0216	negligible	0.3129	0.6264	large	0.7155	0.2592	small	1.1263	-0.8076	large	1.339	-1.8277
Q8IWV309	RARS1	Arginine--tRNA ligase, cytoplasmic OS=Homo sapiens OX=9606 GN=RARS1 PE=1 SV=2	2.92464e+07	2.83665e+07	2.07073e+07	2.35595e+07	2.87528e+07	2.81236e+07	2.36759e+07	2.45374e+07	0.0087	0.0644	0.7408	large	1.031	-0.7408	large	1.4124	-2.3613	large	1.2414	-2.5465	large	1.3699	-1.6205	large	1.204	-1.8057	large	0.8789	-0.1852	small	1.0172	-0.6482	large	1.0086	-0.5556	large	0.8746	0.1389	small	0.9601	0.6945	large	0.9068	0.1656	small	0.2878	1.6559
O15067	PFAS	Phosphoribosylformylglycinamidine synthase OS=Homo sapiens OX=9606 GN=PFAS PE=1 SV=4	2.39152e+07	2.42831e+07	1.69608e+07	2.28392e+07	2.75552e+07	2.83725e+07	2.29565e+07	2.56375e+07	0.1482	0.2457	0.2367	large	0.9848	0.3777	medium	1.41	-0.4316	medium	1.0471	0.1349	small	1.4317	-0.8093	large	1.0632	-0.2428	small	0.7426	0.5665	large	0.8679	0.6205	large	0.8559	0.5396	large	0.7388	0.5126	large	0.8909	0	negligible	0.7624	1.121	large	0.9061	0.2607
Q8IWV652	PIR	Pirin OS=Homo sapiens OX=9606 GN=PIR PE=1 SV=1	5.34861e+06	4.81216e+06	3.79536e+06	3.59843e+06	5.24181e+06	3.84275e+06	3.30505e+06	3.7172e+06	0.0156	0.0683	0.6433	large	1.1115	-0.3157	medium	1.4093	-1.3419	large	1.4864	-1.4997	large	1.2679	-1.0261	large	1.3373	-1.184	large	1.0547	-0.1579	small	1.0204	0.0395	negligible	1.2523	-0.9077	large	1.1483	-0.592	large	0.968	0.0395	negligible	0.8548	0.2552	small	0.7505	1.0209
Q8IWV128	STARD13	StAR-related lipid transfer protein 13 OS=Homo sapiens OX=9606 GN=STARD13 PE=1 SV=2	3.709e+06	4.62764e+06	2.63529e+06	2.64545e+06	4.67391e+06	3.36745e+06	2.63381e+06	2.92749e+06	0.0065	0.0644	0.7883	large	0.8015	0.7685	large	1.4074	-1.8443	large	1.402	-1.3833	large	1.756	-2.6128	large	1.7493	-2.1517	large	0.9962	0.4611	medium	0.7936	0.8197	large	1.3742	-1.2296	large	1.0006	0.1537	small	0.9037	0.4611	medium	0.9668	-0.1295	small	0.858	1.2946
Q8IWV1129	RRAGA	Ras-related GTP-binding protein A OS=Homo sapiens OX=9606 GN=RRAGA PE=1 SV=1	6.34219e+06	5.87188e+06	4.50738e+06	3.87708e+06	6.06168e+06	5.05995e+06	4.97247e+06	5.26122e+06	0.0475	0.1198	0.4508	large	1.0801	-0.6679	large	1.4071	-1.4631	large	1.6358	-1.5903	large	1.3027	-0.7952	large	1.5145	-0.9224	large	1.1626	-0.1272	small	1.0463	-0.2863	small	1.1605	-0.2863	small	0.9065	0.3181	medium	0.7369	0.4453	medium	0.9727	0.0428	negligible	2.7245	-0.1285
Q8IWV561	FAM3C	Protein FAM3C OS=Homo sapiens OX=9606 GN=FAM3C PE=1 SV=1	4.04628e+06	4.12286e+06	2.87866e+06	2.92223e+06	4.00146e+06	3.75222e+06	2.75799e+06	2.85693e+06	0.0128	0.0654	0.6758	large	0.9814	0.1656	small	1.4056	-1.3661	large	1.3847	-1.4075	large	1.4322	-1.5317	large	1.4109	-1.5731	large	0.9851	-0.0414	negligible	1.0112	-0.2484	small	1.0988	-0.5796	large	1.0438	-0.5382	large	1.0229	-0.207	small	0.9142	0.518	large	0.5277	1.3814
P30825	SLC7A1	High affinity cationic amino acid transporter 1 OS=Homo sapiens OX=9606 GN=SLC7A1 PE=1 SV=1	919179	937461	655740	987735	920227	815781	664514	914046	0.2806	0.378	0.1017	medium	0.9805	-0.0249	negligible	1.4017	-0.9201	large	0.9306	-0.0746	negligible	1.4296	-0.8953	large	0.9491	-0.0497	negligible	0.6639	0.8455	large	0.9989	-0.2984	small	1.1492	-0.2736	small	0.9868	0.1989	small	1.0806	-0.0746	negligible	1.0779	-0.8244	large	1.0352	-0.5117
Q8IWV962	HDGFL2	Hepatoma-derived growth factor-related protein 2 OS=Homo sapiens OX=9606 GN=HDGFL2 PE=1 SV=1	1.29513e+08	1.31519e+08	9.24713e+07	1.07484e+08	1.56926e+08	1.41378e+08	1.02026e+08	1.07665e+08	0.0327	0.0968	0.5167	large	0.9848	0	negligible	1.4006	-1.1866	large	1.205	-0.5764	large	1.4223	-1.1866	large	1.2236	-0.5764	large	0.8603	0.6103	large	0.8253	0.4407	medium	0.9303	0.1356	small	0.9064	0.1017	small	0.9983	-0.2712	small	0.7383	0.1262	small	0.8034	-0.0252
O00762	UBE2C	Ubiquitin-conjugating enzyme E2 C OS=Homo sapiens OX=9606 GN=UBE2C PE=1 SV=1	3.35096e+06	3.50723e+06	2.39446e+06	2.03303e+06	4.46328e+06	3.78492e+06	4.7651e+06	2.50713e+06	0.1932	0.2926	0.1825	large	0.9554	0.2346	small	1.3995	-0.1303	small	1.6483	0.0782	negligible	1.4647	-0.365	medium	1.7251	-0.1564	small	1.1778	0.2085	small	0.7508	0.6517	large	0.9266	0.0261	negligible	0.5025	1.147	large	0.8109	0	negligible	0.9458	0.7084	large	1.0236	0.0966
Q8IWV1317	DDX42	ATP-dependent RNA helicase DDX42 OS=Homo sapiens OX=9606 GN=DDX42 PE=1 SV=1	1.01661e+07	9.39994e+06	7.26841e+06	8.88991e+06	9.3105e+06	9.37699e+06	7.22329e+06	9.03739e+06	0.0683	0.1472	0.385	large	1.0815	-0.6612	large	1.3987	-1.4427	large	1.1436	-0.9618	large	1.2933	-0.7814	large	1.0574	-0.3006	medium	0.8176	0.4809	medium	1.0919	-0.8115	large	1.0024	0.0902	negligible	1.0062	-0.1503	small	0.9837	-0.0902	negligible	0.7884	0.5482	large	0.8179	0.2969
Q8IWV1463	WDR82	WD repeat-containing protein 82 OS=Homo sapiens OX=9606 GN=WDR82 PE=1 SV=1	9.03657e+06	7.87246e+06	6.46134e+06	5.98587e+06	7.25752e+06	6.47901e+06	6.41252e+06	6.45207e+06	0.0925	0.1796	0.3283	large	1.1479	-0.2013	small	1.3986	-0.9778	large	1.5097	-1.0354	large	1.2184	-0.7765	large	1.3152	-0.834	large	1.0794	-0.0575	negligible	1.2451	-0.3739	medium	1.2151	-0.834	large	1.0076	-0.2588	small	0.9277	0.0288	negligible	1.0018	0.1228	small	0.8784	0.7984
Q8IWV1041	PWP1	Periodic tryptophan protein 1 homolog OS=Homo sapiens OX=9606 GN=PWP1 PE=1 SV=1	2.7243e+06	2.45447e+06	1.94813e+06	2.0827e+06	2.63541e+06	2.11329e+06	1.9277e+06	1.97324e+06	0.0392	0.1071	0.485	large	1.1099	-0.427	medium	1.3984	-1.2481	large	1.3081	-0.854	large	1.2599	-0.8211	large	1.1785	-0.427	medium	0.9354	0.3941	medium	1.0337	0.0328	negligible	1.1614	-0.4598	medium	1.0106	-0.1314	small	1.0555	-0.5584	large	0.9371	0.6944	large	0.9174	1.003
Q8IWV138	HSPA14	Heat shock 70 kDa protein 14 OS=Homo sapiens OX=9606 GN=HSPA14 PE=1 SV=1	2.45824e+06	2.59071e+06	1.76077e+06	2.00795e+06	2.63814e+06	2.79998e+06	2.05945e+06	2.11224e+06	0.0066	0.0644	0.785	large	0.9489	0.0508	negligible	1.3961	-1.8808	large	1.2243	-1.4233	large	1.4714	-1.9316	large	1.2902	-1.4742	large	0.8769	0.4575	medium	0.9318	0.5083	large	0.9253	0.915	large	0.855	0.6608	large	0.9506	0.1525	small	0.5114	0.9238	large	0.5014	1.886
Q8NI27	THOC2	THO complex subunit 2 OS=Homo sapiens OX=9606 GN=THOC2 PE=1 SV=2	703824	615007	504434	678208	547930	654297	543197	656660	0.2226	0.3217	0.1525	large	1.1444	-0.5121	large	1.3953	-1.1521	large	1.0378	-0.5633	large	1.2192	-0.6401	large	0.9068	-0.0512	negligible	0.7438	0.5889	large	1.2845	-0.7169	large	0.94	0.2304	small	0.9286	0.1792	small	1.0328	-0.0512	negligible	1.1277	-0.6433	large	1.0002	0.1608
Q9Y2X7	GIT1	ARF GTPase-activating protein GIT1 OS=Homo sapiens OX=9606 GN=GIT1 PE=1 SV=2	3.85577e+06	2.29232e+06	2.76354e+06	3.12498e+06	2.68512e+06	2.59898e+06	3.52336e+06	3.78406e+06	0.4717	0.5462	-0.025	negligible	1.682	-0.6984	large	1.3952	-0.745	large	1.2339	-0.6519	large	0.8295	-0.0466	negligible	0.7335	0.0466	negligible	0.8843	0.0931	negligible	1.436	-0.4423	medium	0.882	-0.1164	small	0.7844	0.4423	medium	0.8258	0.3027	medium	0.9798	0.1311	small	1.178	-1.0485
Q12769	NUP160	Nuclear pore complex protein Nup160 OS=Homo sapiens OX=9606 GN=NUP160 PE=1 SV=3	7.42315e+06	7.13865e+06	5.32255e+06	6.82716e+06	6.84001e+06	7.51269e+06	6.63312e+06	6.87707e+06	0.1296	0.2243	0.2633	large	1.0399	-0.3295	medium	1.3947	-1.2907	large	1.0873	-0.6042	large	1.3412	-0.9612	large	1.0456	-0.2746	small	0.7796	0.6865	large	1.0853	-0.5767	large	0.9502	0.3021	medium	0.8024	0.4394	medium	0.9927	0	negligible	0.8174	0.6071	large	0.9463	0.1518
Q8IWV1362	PUS1	Pseudouridylate synthase 1 homolog OS=Homo sapiens OX=9606 GN=PUS1 PE=1 SV=3	857791	928983	615948	638306	910249	872876	820705	850908	0.0744	0.1553	0.3692	large	0.9234	0.5342	large	1.3926	-0.5045	large	1.3439	-0.6825	large	1.5082	-1.0387	large	1.4554	-1.2167	large	0.965	-0.1781	small	0.9424	0.4748	medium	1.0643	-0.2374	small	0.7505	-0.1484	small	0.7501	0.6232	large	0.835	0.8916	large	0.7928	1.0121
Q8IWV756	PSMA2	Proteasome subunit alpha type-2 OS=Homo sapiens OX=9606 GN=PSMA2 PE=1 SV=2	4.34938e+07	4.04583e+07	3.12798e+07	3.90832e+07	4.10388e+07	3.87964e+07	3.64598e+07	3.74466e+07	0.0196	0.0737	0.605	large	1.075	-0.4125	medium	1.3905	-1.7251	large	1.1129	-1.3126	large	1.2934	-1.3126	large	1.0352	-0.9001	large	0.8003	0.4125	medium	1.0598	-0.4875	medium	1.0428	-0.6	large	0.8579	-0.225	small	1.0437	-0.3375	medium	0.9087	0.4729	medium	0.9968	0
C9JRZ8	AKR1B15	Aldo-keto reductase family 1 member B15 OS=Homo sapiens OX=9606 GN=AKR1B15 PE=1 SV=2	1.58235e+07	2.15204e+07	1.13972e+07	1.63685e+07	1.6718e+07	1.96479e+07	1.56433e+07	1.98954e+07	0.2869	0.385	0.0967	medium	0.7353	0.8432	large	1.3884	0.1984	small	0.9667	0.2728	small	1.8882	-0.6448	large	1.3147	-0.5704	large	0.6963	0.0744	negligible	0.9465	0.4712	medium	1.0953	-0.2232	small	0.7286	-0.0496	negligible	0.8227	0.6448	large	1.1435	-0.4687	medium	1.3168	-0.7444
Q8IWV838	HNRNPH2	Heterogeneous nuclear ribonucleoprotein H2 OS=Homo sapiens OX=9606 GN=HNRNPH2 PE=1 SV=1	4.41798e+06	4.28748e+06	3.18244e+06	3.8512e+06	3.76366e+06	3.63977e+06	2.87004e+06	3.50719e+06	0.0238	0.0808	0.5717	large	1.0304	-0.2161	small	1.3882	-1.7287	large	1.1472	-0.9004	large	1.3472	-1.5126	large	1.1133	-0.6843	large	0.8263	0.8283	large	1.1739	-0.7563	large	1.178	-0.8283	large	1.1088	-0.1441	small	1.0981	-0.5042	large	1.0768	-0.1728	small	0.9981	0.0216
Q8IWV399	EIF2B3	Translation initiation factor eIF-2B subunit gamma OS=Homo sapiens OX=9606 GN=EIF2B3 PE=1 SV=1	2.20206e+06	2.03161e+06	1.58753e+06	1.66823e+06	2.22091e+06	1.97518e+06	1.60292e+06	1.90383e+06	0.0098	0.0644	0.72	large	1.0839	-0.5345	large	1.3871	-2.049	large	1.32	-1.8263	large	1.2797	-1.5145	large	1.2178	-1.2918	large	0.9516	0.2227	small	0.9915	0.1336	small	1.0286	-0.3118	medium	0.9904	-0.0445	negligible	0.8762	0.6682	large	0.9833	0.5289	large	0.8863	1.0248
Q04695	KRT17	Keratin, type I cytoskeletal 17 OS=Homo sapiens OX=9606 GN=KRT17 PE=1 SV=2	118855	39523.7	85810	98055.1	51005.6	74379.7	83725.6	63499.8	0.3164	0.4084	0.0742	medium	3.0072	-0.9309	large	1.3851	-0.3429	medium	1.2121	-0.1715	small	0.4606	0.5879	large	0.4031	0.7594	large	0.8751	0.1715	small	2.3302	-0.7349	large	0.5314	0.245	small	1.0249	-0.049	negligible	1.5442	-0.5879	large	1.0779	-0.8544	large	1.3318	-1.19
Q8IWV381	EIF6	Eukaryotic translation initiation factor 6 OS=Homo sapiens OX=9606 GN=EIF6 PE=1 SV=1	3.31681e+07	3.37682e+07	2.39719e+07	2.94964e+07	3.03959e+07	3.21498e+07	2.57596e+07	2.6575e+07	0.0096	0.0644	0.7233	large	0.9822	-0.1792	small	1.3836	-2.2854	large	1.1245	-1.5684	large	1.4087	-2.1061	large	1.1448	-1.3891	large	0.8127	0.717	large	1.0912	-0.941	large	1.0503	-0.5825	large	0.9306	0.0448	negligible	1.1099	-0.3137	medium	0.7088	0.8303	large	0.4552	1.8494
Q9UHY7	ENOPH1	Enolase-phosphatase E1 OS=Homo sapiens OX=9606 GN=ENOPH1 PE=1 SV=1	1.45205e+06	1.51122e+06	1.04989e+06	1.37595e+06	1.4268e+06	1.32683e+06	1.5867e+06	1.62618e+06	0.1841	0.2837	0.1925	large	0.9608	0.4721	medium	1.3831	-0.2098	small	1.0553	-0.1049	small	1.4394	-0.682	large	1.0983	-0.5771	large	0.763	0.1049	small	1.0177	0.0787	negligible	1.139	-0.7607	large	0.6617	0.5771	large	0.8461	0.9443	large	0.8745	0.7122	large	0.9269	0.1899
Q8IWV723	H2AZ2	Histone H2A.V OS=Homo sapiens OX=9606 GN=H2AZ2 PE=1 SV=3	7.37047e+07	6.0375e+07	5.32938e+07	5.43736e+07	7.15404e+07	5.97139e+07	5.16165e+07	5.31509e+07	0.0182	0.0716	0.6175	large	1.2208	-0.8003	large	1.383	-1.7912	large	1.3555	-1.6388	large	1.1329	-0.9909	large	1.1104	-0.8384	large	0.9801	0.1524	small	1.0303	0.0381	negligible	1.0111	-0.0762	negligible	1.0325	0.2668	small	1.023	0.1524	small	1.0235	-0.0633	negligible	0.8134	0.9808
Q8IWV1064	NVL	Nuclear valosin-containing protein-like OS=Homo sapiens OX=9606 GN=NVL PE=1 SV=1	536910	487820	388635	431685	501374	513375	381575	434259	0.0409	0.1094	0.4775	large	1.1006	-0.5543	large	1.3815	-1.5	large	1.2438	-0.9456	large	1.2552	-0.9456	large	1.13	-0.3913	medium	0.9003	0.5543	large	1.0709	-0.3913	medium	0.9502	0.4239	medium	1.0185	0.1304	small	0.9941	-0.2935	small	1.0173	-0.3168	medium	0.9499	-0.1584
Q8IWV659	NOP14	Nucleolar protein 14 OS=Homo sapiens OX=9606 GN=NOP14 PE=1 SV=3	1.71334e+06	1.43037e+06	1.24027e+06	1.91817e+06	1.53571e+06	1.01447e+06	1.85253e+06	1.75152e+06	0.0159	0.069	0.64	large	1.1978	-0.825	large	1.3814	-0.4714	medium	0.8932	0.9821	large	1.1533	0.3536	medium	0.7457	1.8071	large	0.6466	1.4535	large	1.1157	-0.4714	medium	1.41	-0.4321	medium	0.6695	1.0607	large	1.0951	-0.6285	large	0.9967	0.1526	small	0.8822	0.9764
P00156	MT-CYB	Cytochrome b OS=Homo sapiens OX=9606 GN=MT-CYB PE=1 SV=2	185047	153654	133996	201864	145552	254066	88157.5	171687	0.8737	0.89	-0.2425	negligible	1.2043	0.1692	small	1.381	-0.0846	negligible	0.9167	0.0211	negligible	1.1467	-0.2537	small	0.7612	-0.148	small	0.6638	0.1057	small	1.2713	0.0211	negligible	0.6048	0	negligible	1.52	-0.2115	small	1.1758	0.2326	small	1.2163	-0.7597	large	1.4276	-1.7094
Q8IWV926	PCYT1A	Choline-phosphate cytidylyltransferase A OS=Homo sapiens OX=9606 GN=PCYT1A PE=1 SV=2	1.01506e+07	1.00678e+07	7.38431e+06	8.96783e+06	9.22331e+06	1.02088e+07	7.58972e+06	8.47731e+06	0.03	0.0924	0.5317	large	1.0082	-0.1033	small	1.3746	-1.481	large	1.1319	-1.1366	large	1.3634	-1.3777	large	1.1227	-1.0333	large	0.8234	0.3444	medium	1.1005	-0.4822	medium	0.9862	-0.1033	small	0.9729	-0.1033	small	1.0579	0.2067	small	0.8994	0.4419	medium	0.8575	1.1049
Q8IWV946	CSTF3	Cleavage stimulation factor subunit 3 OS=Homo sapiens OX=9606 GN=CSTF3 PE=1 SV=1	2.07011e+06	2.15543e+06	1.50676e+06	1.68809e+06	1.78493e+06	1.9172e+06	1.44372e+06	1.40231e+06	0.0315	0.0948	0.5233	large	0.9604	0.2048	small	1.3739	-0.8535	large	1.2263	-0.7169	large	1.4305	-1.0583	large	1.2768	-0.9218	large	0.8926	0.1366	small	1.1598	-0.7511	large	1.1243	-0.3073	medium	1.0437	-0.6145	large	1.2038	-0.6486	large	1.0171	-0.0819	negligible	0.9696	0.4642
Q8IWV992	ASH2L	Set1/Ash2 histone methyltransferase complex subunit ASH2 OS=Homo sapiens OX=9606 GN=ASH2L PE=1 SV=1	1.33018e+06	1.66709e+06	969065	925239	2.23033e+06	2.1231e+06	1.31145e+06	1.25446e+06	0.0353	0.1013	0.5033	large	0.7979	0.2341	small	1.3726	-0.7358	large	1.4377	-0.602	large	1.7203	-0.9699	large	1.8018	-0.8361	large	1.0474	0.1338	small	0.5964	0.8361	large	0.7852	0.6689	large	0.7389	0.7692	large	0.7376	0.3345	medium	0.9573	0.448	medium	0.8991	1.466
Q8IWV394	SMARCA5	SWI/SNF-related matrix-associated actin-dependent regulator of chromatin subfamily A member 5 OS=Homo sapiens OX=9606 GN=SMARCA5 PE=1 SV=1	9.46264e+07	9.01582e+07	6.90294e+07	6.50611e+07	1.3482e+08	1.16188e+08	6.73919e+07	6.86523e+07	0.0098	0.0644	0.72	large	1.0496	-0.0445	negligible	1.3708	-1.2472	large	1.4544	-1.559	large	1.3061	-1.2027	large	1.3857	-1.5145	large	1.061	-0.3118	medium	0.7019	0.49	medium	0.776	0.5791	large	1.0243	-0.1782	small	0.9477	0.3563	medium	0.9246	0.7194	large	0.7675	1.4389
P16298	PPP3CB	Serine/threonine-protein phosphatase 2B catalytic subunit beta isoform OS=Homo sapiens OX=9606 GN=PPP3CB PE=1 SV=2	9.79661e+07	9.95194e+07	7.15097e+07	7.89859e+07	1.05974e+08	9.78158e+07	1.03444e+08	1.0208e+08	0.1684	0.2674	0.2108	large	0.9844	0.1061	small	1.37	-0.1327	small	1.2403	-0.5572	large	1.3917	-0.2388	small	1.26	-0.6633	large	0.9053	-0.4245	medium	0.9244	0.8225	large	1.0174	0.0265	negligible	0.6913	0.3715	medium	0.7738	0.9021	large	0.7727	0.3618	medium	0.669	0.7477
Q5VSL9	STRIP1	Striatin-interacting protein 1 OS=Homo sapiens OX=9606 GN=STRIP1 PE=1 SV=1	1.60442e+06	1.64416e+06	1.17134e+06	1.46901e+06	1.6259e+06	1.51449e+06	1.53453e+06	1.55142e+06	0.4303	0.5087	-0.0008	negligible	0.9758	0.2592	small	1.3697	-0.4712	medium	1.0922	-0.5654	large	1.4037	-0.7304	large	1.1192	-0.8246	large	0.7974	-0.0942	negligible	0.9868	0.1414	small	1.0856	-0.4476	medium	0.7633	0.4005	medium	0.9469	0.6126	large	1.0705	-0.2247	small	1.1044	-0.5056
Q15024	EXOSC7	Exosome complex component RRP42 OS=Homo sapiens OX=9606 GN=EXOSC7 PE=1 SV=3	1.5084e+06	1.66202e+06	1.10171e+06	1.57898e+06	1.79566e+06	1.8837e+06	1.36348e+06	1.54885e+06	0.2765	0.3757	0.105	medium	0.9076	0.1744	small	1.3691	-0.4983	medium	0.9553	-0.3488	medium	1.5086	-0.6727	large	1.0526	-0.5232	large	0.6977	0.1495	small	0.84	0.3239	medium	0.8823	0	negligible	0.808	-0.0997	negligible	1.0195	0.2242	small	1.0364	-0.1074	small	1.0259	0.0215
Q6P2E9	EDC4	Enhancer of mRNA-decapping protein 4 OS=Homo sapiens OX=9606 GN=EDC4 PE=1 SV=1	1.56597e+07	1.36533e+07	1.14412e+07	1.43918e+07	1.5383e+07	1.36592e+07	1.41471e+07	1.19697e+07	0.3373	0.4272	0.0592	small	1.147	-0.3888	medium	1.3687	-0.9234	large	1.0881	-0.2916	small	1.1933	-0.5346	large	0.9487	0.0972	negligible	0.795	0.6318	large	1.018	-0.1215	small	0.9996	-0.0729	negligible	0.8087	0.2916	small	1.2024	-0.486	medium	0.9196	0.0882	negligible	1.2516	-0.1984
P63173	RPL38	60S ribosomal protein L38 OS=Homo sapiens OX=9606 GN=RPL38 PE=1 SV=2	4.67927e+07	4.35928e+07	3.42073e+07	3.46558e+07	4.50879e+07	5.09411e+07	4.29771e+07	4.11834e+07	0.7813	0.8117	-0.1883	negligible	1.0734	-0.0216	negligible	1.3679	-0.346	medium	1.3502	-0.4108	medium	1.2744	-0.3243	medium	1.2579	-0.3892	medium	0.9871	-0.0649	negligible	1.0378	0.0432	negligible	0.8557	0.173	small	0.7959	0.0865	negligible	0.8415	0.3027	medium	1.1856	-0.8292	large	1.3048	-1.964
Q8IWV450	VDAC1	Voltage-dependent anion-selective channel protein 1 OS=Homo sapiens OX=9606 GN=VDAC1 PE=1 SV=2	5.03198e+07	4.64212e+07	3.6836e+07	4.19388e+07	4.40373e+07	4.49297e+07	3.70495e+07	3.90649e+07	0.0107	0.0644	0.7067	large	1.084	-0.5658	large	1.366	-2.176	large	1.1998	-1.8278	large	1.2602	-1.6102	large	1.1069	-1.2621	large	0.8783	0.3482	medium	1.1427	-0.9139	large	1.0332	-0.4787	medium	0.9942	-0.2176	small	1.0736	-0.2176	small	1.0279	-0.2484	small	0.8916	1.2419
Q8IWV1147	COASY	Bifunctional coenzyme A synthase OS=Homo sapiens OX=9606 GN=COASY PE=1 SV=4	1.87185e+06	1.53311e+06	1.37197e+06	1.39823e+06	1.7191e+06	1.54316e+06	1.41697e+06	1.43852e+06	0.0486	0.1205	0.4467	large	1.221	-0.6337	large	1.3644	-1.3942	large	1.3387	-1.2358	large	1.1174	-0.7605	large	1.0965	-0.602	large	0.9812	0.1584	small	1.0889	0	negligible	0.9935	-0.2218	small	0.9682	0.2218	small	0.972	0.0634	negligible	0.8877	0.314	medium	0.8472	0.5139
Q8IWV1304	NAMPT	Nicotinamide phosphoribosyltransferase OS=Homo sapiens OX=9606 GN=NAMPT PE=1 SV=1	2.30291e+06	2.49347e+06	1.69061e+06	2.19862e+06	2.8842e+06	2.7138e+06	1.99375e+06	2.48289e+06	0.0653	0.1423	0.3933	large	0.9236	0.2118	small	1.3622	-0.8171	large	1.0474	-0.6052	large	1.4749	-1.0289	large	1.1341	-0.8171	large	0.7689	0.2118	small	0.7985	0.6052	large	0.9188	0.3631	medium	0.848	0.575	large	0.8855	0.5144	large	1.0514	-0.0996	negligible	1.1142	-0.3236
Q8IWV1293	GTF3C3	General transcription factor 3C polypeptide 3 OS=Homo sapiens OX=9606 GN=GTF3C3 PE=1 SV=1	1.15711e+06	1.32285e+06	849684	676341	971596	1.2907e+06	604114	1.055e+06	0.0641	0.141	0.3967	large	0.8747	0.1517	small	1.3618	-0.6979	large	1.7108	-0.6676	large	1.5569	-0.8497	large	1.9559	-0.8193	large	1.2563	0.0303	negligible	1.1909	-0.6979	large	1.0249	0.1517	small	1.4065	-0.4855	medium	0.6411	0.4248	medium	0.9322	0.6119	large	0.8005	1.0375
Q96S55	WRNIP1	ATPase WRNIP1 OS=Homo sapiens OX=9606 GN=WRNIP1 PE=1 SV=2	6.486e+06	4.01655e+06	4.76349e+06	7.39655e+06	4.0363e+06	4.71811e+06	5.05312e+06	4.60738e+06	0.6016	0.6587	-0.095	negligible	1.6148	-0.2703	small	1.3616	-0.0901	negligible	0.8769	0.3153	medium	0.8432	0.1802	small	0.543	0.5856	large	0.644	0.4054	medium	1.6069	-0.3604	medium	0.8513	0.1802	small	0.9427	0.3604	medium	1.6054	-0.5406	large	1.142	-0.718	large	1.7188	-1.1239
Q8IWV763	HYPK	Huntingtin-interacting protein K OS=Homo sapiens OX=9606 GN=HYPK PE=1 SV=3	7.87108e+06	7.51202e+06	5.78205e+06	7.08828e+06	7.0636e+06	7.11404e+06	5.33313e+06	6.02291e+06	0.02	0.0747	0.6017	large	1.0478	-0.2614	small	1.3613	-1.7926	large	1.1104	-1.1951	large	1.2992	-1.5312	large	1.0598	-0.9336	large	0.8157	0.5975	large	1.1143	-0.8216	large	1.0559	-0.2241	small	1.0842	-0.0373	negligible	1.1769	-0.3361	medium	1.0134	-0.1945	small	0.9387	0.3025
P62256	UBE2H	Ubiquitin-conjugating enzyme E2 H OS=Homo sapiens OX=9606 GN=UBE2H PE=1 SV=1	2.11551e+06	2.08196e+06	1.55613e+06	1.88786e+06	2.38054e+06	2.10223e+06	1.56367e+06	1.69767e+06	0.395	0.4782	0.0208	small	1.0161	-0.0953	negligible	1.3595	-0.3335	medium	1.1206	-0.2382	small	1.3379	-0.2382	small	1.1028	-0.1429	small	0.8243	0.0953	negligible	0.8887	0.4049	medium	0.9904	-0.0715	negligible	0.9952	-0.0953	negligible	1.112	-0.3335	medium	1.0994	-0.5095	large	1.2493	-0.9341
Q9BRG1	VPS25	Vacuolar protein-sorting-associated protein 25 OS=Homo sapiens OX=9606 GN=VPS25 PE=1 SV=1	2.68341e+06	2.91522e+06	1.97384e+06	2.60567e+06	2.79249e+06	1.35189e+06	2.41611e+06	2.65462e+06	0.2278	0.3279	0.1475	large	0.9205	0.2553	small	1.3595	-0.7148	large	1.0298	-0.2553	small	1.4769	-0.9701	large	1.1188	-0.5106	large	0.7575	0.4595	medium	0.9609	0.2042	small	2.1564	-0.8424	large	0.8169	0.2553	small	0.9816	-0.1276	small	1.005	0.1109	small	0.9922	0.2219
Q8IWV1582	BCAS2	Pre-mRNA-splicing factor SPF27 OS=Homo sapiens OX=9606 GN=BCAS2 PE=1 SV=1	1.84694e+06	1.45785e+06	1.35926e+06	1.54416e+06	3.51838e+06	3.30809e+06	1.38958e+06	1.40646e+06	0.114	0.2046	0.2883	large	1.2669	-0.447	medium	1.3588	-0.8661	large	1.1961	-0.3912	medium	1.0725	-0.4191	medium	0.9441	0.0559	negligible	0.8803	0.475	medium	0.5249	0.2515	small	0.4407	0.6985	large	0.9782	0.0838	negligible	1.0979	-0.1956	small	1.1853	-0.3703	medium	0.7912	0.8199
Q8IWV160	VPS35L	VPS35 endosomal protein-sorting factor-like OS=Homo sapiens OX=9606 GN=VPS35L PE=1 SV=2	1.1086e+06	1.01984e+06	817018	853148	1.05813e+06	967402	797419	766985	0.0069	0.0644	0.7783	large	1.087	-0.7009	large	1.3569	-2.0025	large	1.2994	-2.2028	large	1.2482	-1.3016	large	1.1954	-1.5019	large	0.9577	-0.2003	small	1.0477	-0.4005	medium	1.0542	-0.6008	large	1.0246	-0.6008	large	1.1123	-0.4005	medium	1.0569	-0.5724	large	0.8036	1.2402
Q13303	KCNAB2	Voltage-gated potassium channel subunit beta-2 OS=Homo sapiens OX=9606 GN=KCNAB2 PE=1 SV=2	3.59754e+07	3.34897e+07	2.65151e+07	2.65993e+07	3.37348e+07	2.35625e+07	2.42677e+07	2.46851e+07	0.1841	0.2837	0.1925	large	1.0742	-0.2098	small	1.3568	-0.682	large	1.3525	-0.7869	large	1.263	-0.4721	medium	1.259	-0.5771	large	0.9968	-0.1049	small	1.0664	-0.341	medium	1.4213	-0.8393	large	1.0926	-0.2361	small	1.0775	-0.1574	small	0.9288	0.4571	medium	1.1016	-0.3127
Q8IWV1379	TIMM23	Mitochondrial import inner membrane translocase subunit Tim23 OS=Homo sapiens OX=9606 GN=TIMM23 PE=1 SV=1	9.57486e+06	8.11406e+06	7.0657e+06	8.49146e+06	7.62182e+06	8.91104e+06	6.80291e+06	8.82915e+06	0.0778	0.1603	0.3608	large	1.18	-0.1474	small	1.3551	-1.1203	large	1.1276	-0.3538	medium	1.1484	-0.9729	large	0.9556	-0.2064	small	0.8321	0.7665	large	1.2562	-0.7665	large	0.9106	0.0884	negligible	1.0386	0.059	negligible	0.9618	0.4422	medium	0.8753	0.6567	large	0.7809	0.5208
Q8IWV1266	IDH3B	Isocitrate dehydrogenase [NAD] subunit beta, mitochondrial OS=Homo sapiens OX=9606 GN=IDH3B PE=1 SV=2	3.82997e+06	3.98275e+06	2.8266e+06	2.75525e+06	3.93388e+06	3.49565e+06	3.33669e+06	3.50947e+06	0.061	0.1368	0.4058	large	0.9616	0.2446	small	1.355	-0.7645	large	1.3901	-0.9785	large	1.409	-1.0091	large	1.4455	-1.2231	large	1.0259	-0.214	small	0.9736	0.2446	small	1.1393	-0.7033	large	0.8471	-0.2752	small	0.7851	0.4281	medium	0.9825	0.407	medium	0.8564	0.4748
Q8IWV74	FUS	RNA-binding protein FUS OS=Homo sapiens OX=9606 GN=FUS PE=1 SV=1	7.05653e+07	6.60298e+07	5.21699e+07	5.53926e+07	6.13833e+07	6.43309e+07	5.14944e+07	4.90903e+07	0.0057	0.0644	0.8092	large	1.0687	-0.6475	large	1.3526	-2.482	large	1.2739	-2.374	large	1.2657	-1.8345	large	1.192	-1.7266	large	0.9418	0.1079	small	1.1496	-1.187	large	1.0264	-0.4856	medium	1.0131	-0.054	negligible	1.1284	-0.8633	large	0.9796	0.4519	medium	0.7245	1.52
Q8IWV646	LRCH3	DISP complex protein LRCH3 OS=Homo sapiens OX=9606 GN=LRCH3 PE=1 SV=2	555081	646872	410564	442798	602911	696484	360270	380920	0.0153	0.0677	0.6467	large	0.8581	0.0793	negligible	1.352	-1.2689	large	1.2536	-0.8724	large	1.5756	-1.3482	large	1.4609	-0.9517	large	0.9272	0.3965	medium	0.9207	0.3569	medium	0.9288	0.2776	small	1.1396	-0.0397	negligible	1.1624	-0.4362	medium	0.9522	0.4068	medium	0.7714	1.5256
Q8IWV754	DERL1	Derlin-1 OS=Homo sapiens OX=9606 GN=DERL1 PE=1 SV=1	6.17965e+06	6.42302e+06	4.57237e+06	4.83473e+06	5.73826e+06	6.01006e+06	5.29434e+06	5.30995e+06	0.0194	0.0734	0.6067	large	0.9621	0.451	medium	1.3515	-1.2778	large	1.2782	-1.1651	large	1.4047	-1.7288	large	1.3285	-1.616	large	0.9457	0.1127	small	1.0769	-0.1127	small	1.0687	-0.1127	small	0.8636	0.2631	small	0.9105	0.1879	small	0.977	0.2796	small	0.913	0.7371
Q8IWV1143	ACTA1	Actin, alpha skeletal muscle OS=Homo sapiens OX=9606 GN=ACTA1 PE=1 SV=1	4.04234e+08	4.37095e+08	2.99143e+08	3.58289e+08	4.5708e+08	4.36465e+08	3.69544e+08	3.67395e+08	0.0486	0.1205	0.4467	large	0.9248	0.3169	medium	1.3513	-0.8872	large	1.1282	-0.7922	large	1.4612	-1.2041	large	1.2199	-1.109	large	0.8349	0.0951	negligible	0.8844	0.2218	small	1.0014	-0.0317	negligible	0.8095	0.1584	small	0.9752	-0.0317	negligible	0.8137	0.766	large	1.0358	0
Q9ULU4	ZMYND8	Protein kinase C-binding protein 1 OS=Homo sapiens OX=9606 GN=ZMYND8 PE=1 SV=2	1.41506e+06	1.34303e+06	1.04995e+06	1.30905e+06	1.3442e+06	1.32869e+06	1.09925e+06	1.46125e+06	0.3338	0.4238	0.0617	medium	1.0536	-0.0973	negligible	1.3477	-0.3163	medium	1.081	-0.4623	medium	1.2791	-0.219	small	1.026	-0.365	medium	0.8021	-0.146	small	1.0527	-0.219	small	1.0108	0.0487	negligible	0.9552	-0.4623	medium	0.8958	0.73	large	0.8883	0.0934	negligible	0.1991	0.7007
Q96B26	EXOSC8	Exosome complex component RRP43 OS=Homo sapiens OX=9606 GN=EXOSC8 PE=1 SV=1	378640	421454	281018	316430	394889	417818	316078	386181	0.2507	0.35	0.1267	medium	0.8984	0.4288	medium	1.3474	-0.227	small	1.1966	-0.5549	large	1.4997	-0.6558	large	1.3319	-0.9836	large	0.8881	-0.3279	medium	0.9589	0.0757	negligible	1.0087	-0.1009	small	0.8891	-0.227	small	0.8194	0.6558	large	1.034	-0.2619	small	1.0642	-0.5019
Q8IWV379	GTF2F2	General transcription factor IIF subunit 2 OS=Homo sapiens OX=9606 GN=GTF2F2 PE=1 SV=2	8.5548e+06	7.96728e+06	6.35122e+06	6.74184e+06	8.49589e+06	6.58916e+06	6.36552e+06	5.85995e+06	0.0095	0.0644	0.7258	large	1.0737	-0.7653	large	1.347	-1.8906	large	1.2689	-1.3054	large	1.2544	-1.1254	large	1.1818	-0.5402	large	0.9421	0.5852	large	1.0069	-0.135	small	1.2092	-0.9003	large	0.9978	-0.2251	small	1.1505	-1.0804	large	1.0734	-0.9248	large	0.823	0.9633
Q8IWV618	S100A6	Protein S100-A6 OS=Homo sapiens OX=9606 GN=S100A6 PE=1 SV=1	2.05083e+08	2.07861e+08	1.52269e+08	1.67837e+08	1.81831e+08	1.80205e+08	1.25544e+08	1.37582e+08	0.0147	0.0674	0.6533	large	0.9866	0.2802	small	1.3469	-1.0809	large	1.2219	-1.281	large	1.3651	-1.3611	large	1.2385	-1.5612	large	0.9072	-0.2002	small	1.1279	-0.7206	large	1.1535	-1.0408	large	1.2129	-0.9207	large	1.2199	-0.3603	medium	0.891	-0.0744	negligible	1.1338	-0.0992
Q8IWV464	MRPS5	28S ribosomal protein S5, mitochondrial OS=Homo sapiens OX=9606 GN=MRPS5 PE=1 SV=2	4.33815e+06	4.35322e+06	3.22313e+06	3.05456e+06	4.55937e+06	3.82422e+06	3.19514e+06	2.95326e+06	0.0108	0.0644	0.7042	large	0.9965	0.0433	negligible	1.3459	-1.3001	large	1.4202	-1.9067	large	1.3506	-1.3434	large	1.4252	-1.9501	large	1.0552	-0.6067	large	0.9515	0	negligible	1.1383	-0.5634	large	1.0088	-0.39	medium	1.0343	0.1733	small	1.089	-0.7267	large	0.8882	1.0537
P49247	RPIA	Ribose-5-phosphate isomerase OS=Homo sapiens OX=9606 GN=RPIA PE=1 SV=3	2.82636e+06	2.66205e+06	2.10176e+06	1.77176e+06	2.73492e+06	2.10311e+06	1.68964e+06	1.77394e+06	0.1677	0.2666	0.2117	large	1.0617	-0.2655	small	1.3448	-0.6106	large	1.5952	-1.0353	large	1.2666	-0.3451	medium	1.5025	-0.7699	large	1.1863	-0.4247	medium	1.0334	0	negligible	1.2658	-0.3451	medium	1.2439	-0.0531	negligible	0.9988	0.0796	negligible	0.987	0.2671	small	1.0384	-0.2671
Q8IWV1403	DHX9	ATP-dependent RNA helicase A OS=Homo sapiens OX=9606 GN=DHX9 PE=1 SV=4	4.02032e+07	3.69942e+07	2.99001e+07	3.28792e+07	3.7567e+07	3.42747e+07	3.394e+07	2.89114e+07	0.0814	0.1647	0.3525	large	1.0867	-0.0586	negligible	1.3446	-1.1717	large	1.2228	-0.5272	large	1.2373	-1.1131	large	1.1252	-0.4687	medium	0.9094	0.6444	large	1.0702	0.1172	small	1.0793	-0.2929	small	0.881	0.8495	large	1.1372	-0.5565	large	1.1346	0	negligible	1.3883	-0.3243
Q9NQR4	NIT2	Omega-amidase NIT2 OS=Homo sapiens OX=9606 GN=NIT2 PE=1 SV=1	2.8672e+06	3.29347e+06	2.13402e+06	1.61655e+06	3.32149e+06	2.53918e+06	2.18599e+06	1.90853e+06	0.179	0.2787	0.1983	large	0.8706	0.2632	small	1.3436	-0.3949	medium	1.7737	-0.6055	large	1.5433	-0.6581	large	2.0373	-0.8687	large	1.3201	-0.2106	small	0.8632	0.4475	medium	1.2971	-0.7108	large	0.9762	0.079	negligible	0.847	0.079	negligible	0.4999	0.8872	large	0.4372	1.6026
Q8IWV241	CBX1	Chromobox protein homolog 1 OS=Homo sapiens OX=9606 GN=CBX1 PE=1 SV=1	1.72788e+06	1.74282e+06	1.28683e+06	1.3256e+06	1.70325e+06	1.59675e+06	1.28913e+06	1.1385e+06	0.0079	0.0644	0.755	large	0.9914	0	negligible	1.3427	-1.8571	large	1.3035	-1.619	large	1.3543	-1.8571	large	1.3147	-1.619	large	0.9708	0.2381	small	1.0145	-0.1429	small	1.0915	-0.7619	large	0.9982	0.0952	negligible	1.1643	-0.8095	large	0.9596	0	negligible	0.6783	1.3472
Q8IWV43	CAT	Catalase OS=Homo sapiens OX=9606 GN=CAT PE=1 SV=3	6.57112e+07	6.09942e+07	4.8963e+07	4.8572e+07	6.00244e+07	5.84757e+07	4.74293e+07	4.90313e+07	0.0049	0.0644	0.8317	large	1.0773	-0.6319	large	1.3421	-2.4128	large	1.3529	-2.7001	large	1.2457	-1.7809	large	1.2557	-2.0681	large	1.008	-0.2872	small	1.0947	-0.8043	large	1.0431	-0.8043	large	1.0323	-0.9192	large	0.9906	0	negligible	0.9523	0.2967	small	0.7674	1.738
Q8IWV11	ACTB	Actin, cytoplasmic 1 OS=Homo sapiens OX=9606 GN=ACTB PE=1 SV=1	4.54852e+09	4.41153e+09	3.39141e+09	3.68271e+09	4.86895e+09	4.42018e+09	3.54973e+09	3.78735e+09	0.0035	0.0644	0.8883	large	1.0311	-0.7053	large	1.3412	-3.3857	large	1.2351	-1.975	large	1.3008	-2.6803	large	1.1979	-1.2696	large	0.9209	1.4107	large	0.9342	0.7759	large	0.998	0.2116	small	0.9554	0.2116	small	0.9724	-0.0705	negligible	1.0113	-0.3043	medium	0.8477	1.7649
P07910	HNRNPC	Heterogeneous nuclear ribonucleoproteins C1/C2 OS=Homo sapiens OX=9606 GN=HNRNPC PE=1 SV=4	1.11372e+07	1.02701e+07	8.3042e+06	9.28924e+06	9.0434e+06	9.52761e+06	8.97038e+06	9.44099e+06	0.4939	0.5648	-0.0375	negligible	1.0844	-0.3471	medium	1.3411	-0.8562	large	1.1989	-0.7405	large	1.2367	-0.5091	large	1.1056	-0.3934	medium	0.894	0.1157	small	1.2315	-0.6479	large	1.0779	-0.1157	small	0.9257	0.162	small	0.9839	0.1388	small	0.9492	0.1851	small	1.0081	-0.0463
Q8IWV625	NAPG	Gamma-soluble NSF attachment protein OS=Homo sapiens OX=9606 GN=NAPG PE=1 SV=1	2.73897e+06	2.56682e+06	2.04337e+06	2.32668e+06	2.74292e+06	2.79531e+06	2.4405e+06	2.44708e+06	0.0148	0.0674	0.6517	large	1.0671	-0.5591	large	1.3404	-1.5974	large	1.1772	-1.6374	large	1.2562	-1.0383	large	1.1032	-1.0783	large	0.8782	-0.0399	negligible	0.9986	0.1198	small	0.9183	0.9185	large	0.8373	0.4792	medium	0.9508	0.7987	large	1.0897	-0.5685	large	0.8523	1.3266
Q8IWV363	ASPSCR1	Tether containing UBX domain for GLUT4 OS=Homo sapiens OX=9606 GN=ASPSCR1 PE=1 SV=1	989553	870227	738622	689752	1.10412e+06	975563	797351	763570	0.0093	0.0644	0.7283	large	1.1371	-0.2713	small	1.3397	-1.4019	large	1.4347	-1.5828	large	1.1782	-1.1305	large	1.2617	-1.3114	large	1.0709	-0.1809	small	0.8962	0.8592	large	0.892	0.5427	large	0.9263	0.0452	negligible	0.9033	0.5427	large	0.698	0.3086	medium	0.1108	2.2043
Q8IWV1561	LMNA	Prelamin-A/C OS=Homo sapiens OX=9606 GN=LMNA PE=1 SV=1	1.07465e+08	8.99121e+07	8.02239e+07	7.8122e+07	9.41159e+07	8.51785e+07	8.67871e+07	7.45343e+07	0.1092	0.1981	0.2967	large	1.1952	-0.6745	large	1.3396	-1.1804	large	1.3756	-1.068	large	1.1208	-0.5059	large	1.1509	-0.3935	medium	1.0269	0.1124	small	1.1418	-0.4778	medium	1.0556	-0.1967	small	0.9244	0.4778	medium	1.0481	-0.3654	medium	0.6508	0.1538	small	1.7441	-0.1099
Q8IWV286	BCL7C	B-cell CLL/lymphoma 7 protein family member C OS=Homo sapiens OX=9606 GN=BCL7C PE=1 SV=3	1.95619e+06	617483	1.46137e+06	559844	250415	391933	374265	447058	0.0084	0.0644	0.7467	large	3.168	-0.5151	large	1.3386	-0.3278	medium	3.4942	-0.8429	large	0.4225	0.1873	small	1.103	-0.3278	medium	2.6103	-0.5151	large	7.8118	-2.6224	large	1.5755	-1.5922	large	3.9046	-1.639	large	1.2523	-0.3278	medium	0.9823	0.2949	small	0.7114	2.4574
Q8IWV746	LARP4	La-related protein 4 OS=Homo sapiens OX=9606 GN=LARP4 PE=1 SV=3	2.64678e+06	2.72784e+06	1.97874e+06	2.27084e+06	2.44467e+06	2.6027e+06	2.19436e+06	2.30328e+06	0.0191	0.073	0.6092	large	0.9703	0.1508	small	1.3376	-1.4704	large	1.1656	-1.3573	large	1.3786	-1.6212	large	1.2012	-1.5081	large	0.8714	0.1131	small	1.0827	-0.9803	large	1.0481	-0.5278	large	0.9017	-0.2262	small	0.9859	0	negligible	0.9632	-0.1332	small	0.8855	0.5593
Q8IWV1476	CTCF	Transcriptional repressor CTCF OS=Homo sapiens OX=9606 GN=CTCF PE=1 SV=1	1.40071e+06	1.11177e+06	1.04777e+06	1.12386e+06	777706	817047	1.20796e+06	1.30797e+06	0.0938	0.1805	0.3258	large	1.2599	-0.4019	medium	1.3369	-0.1722	small	1.2463	-0.1148	small	1.0611	0.2297	small	0.9892	0.2871	small	0.9323	0.0574	negligible	1.8011	-1.1483	large	1.3607	-0.4019	medium	0.8674	0.1435	small	0.8592	0.3732	medium	0.7855	0.602	large	0.8322	0.4973
Q13541	EIF4EBP1	Eukaryotic translation initiation factor 4E-binding protein 1 OS=Homo sapiens OX=9606 GN=EIF4EBP1 PE=1 SV=3	687554	551952	514816	548683	651318	539586	490877	538574	0.2517	0.3512	0.1258	medium	1.2457	-0.605	large	1.3355	-0.9328	large	1.2531	-0.8823	large	1.0721	-0.3277	medium	1.006	-0.2773	small	0.9383	0.0504	negligible	1.0556	-0.4538	medium	1.0229	-0.3025	medium	1.0488	-0.126	small	1.0188	-0.0252	negligible	1.0235	-0.0869	negligible	1.0928	-0.326
Q9H1K1	ISCU	Iron-sulfur cluster assembly enzyme ISCU OS=Homo sapiens OX=9606 GN=ISCU PE=1 SV=2	1.38127e+06	1.40201e+06	1.03446e+06	1.18512e+06	1.37277e+06	1.44809e+06	1.40581e+06	1.44205e+06	0.9655	0.9686	-0.3192	negligible	0.9852	0.1437	small	1.3353	-0.0616	negligible	1.1655	0	negligible	1.3553	-0.2052	small	1.183	-0.1437	small	0.8729	0.0616	negligible	1.0062	0.1026	small	0.9682	0.1231	small	0.7358	0.2052	small	0.8218	0.3078	medium	1.2138	-2.2979	large	1.354	-3.0448
Q8IWV1060	SRM	Spermidine synthase OS=Homo sapiens OX=9606 GN=SRM PE=1 SV=1	2.24645e+07	2.19836e+07	1.68248e+07	1.98709e+07	2.20621e+07	1.98377e+07	1.84584e+07	1.87003e+07	0.0407	0.1092	0.4783	large	1.0219	0.0653	negligible	1.3352	-1.2074	large	1.1305	-0.9464	large	1.3066	-1.2727	large	1.1063	-1.0116	large	0.8467	0.2611	small	1.0182	-0.0653	negligible	1.1082	-0.8158	large	0.9115	0	negligible	1.0626	-0.2937	small	0.912	0.1427	small	1.3159	-0.428
Q8IWV703	ATP5F1B	ATP synthase subunit beta, mitochondrial OS=Homo sapiens OX=9606 GN=ATP5F1B PE=1 SV=3	2.52848e+08	2.44687e+08	1.89439e+08	2.20679e+08	2.47791e+08	2.4362e+08	2.22097e+08	2.27793e+08	0.0177	0.0712	0.6225	large	1.0334	-0.4987	medium	1.3347	-1.6879	large	1.1458	-1.6879	large	1.2916	-1.1892	large	1.1088	-1.1892	large	0.8584	0	negligible	1.0204	0	negligible	1.0044	-0.0384	negligible	0.853	0.0767	negligible	0.9688	0.4987	medium	0.9242	-0.2769	small	0.6222	0.7121
Q2TAY7	SMU1	WD40 repeat-containing protein SMU1 OS=Homo sapiens OX=9606 GN=SMU1 PE=1 SV=2	977808	973361	733704	945501	1.07147e+06	938746	1.29572e+06	1.07692e+06	0.4849	0.5575	-0.0325	negligible	1.0046	0.0696	negligible	1.3327	-0.4639	medium	1.0342	-0.3016	medium	1.3266	-0.5335	large	1.0295	-0.3711	medium	0.776	0.1624	small	0.9126	0.2784	small	1.0369	-0.3943	medium	0.5663	0.6959	large	0.878	0.3479	medium	1.0986	-0.5959	large	1.1559	-1.311
Q8IWV445	PSMC6	26S proteasome regulatory subunit 10B OS=Homo sapiens OX=9606 GN=PSMC6 PE=1 SV=1	1.19091e+08	1.24197e+08	8.94224e+07	9.32563e+07	1.60877e+08	1.47283e+08	9.361e+07	9.24999e+07	0.0106	0.0644	0.7083	large	0.9589	0.2182	small	1.3318	-1.4839	large	1.277	-1.1784	large	1.3889	-1.7021	large	1.3318	-1.3966	large	0.9589	0.3055	medium	0.7403	0.5237	large	0.8433	0.3491	medium	0.9553	0.3928	medium	1.0082	-0.0436	negligible	1.1328	-0.8607	large	1.0501	0.1291
Q969X5	ERGIC1	Endoplasmic reticulum-Golgi intermediate compartment protein 1 OS=Homo sapiens OX=9606 GN=ERGIC1 PE=1 SV=1	1.81672e+06	1.65723e+06	1.36638e+06	1.6536e+06	1.69466e+06	1.713e+06	1.72539e+06	1.8701e+06	0.5151	0.5833	-0.0492	negligible	1.0962	-0.092	negligible	1.3296	-0.4832	medium	1.0986	-0.5293	large	1.2129	-0.3912	medium	1.0022	-0.4372	medium	0.8263	-0.046	negligible	1.072	-0.2071	small	0.9674	0.023	negligible	0.7919	0.3682	medium	0.8842	0.8284	large	0.9323	0.4764	medium	1.2644	-0.794
Q8IWV130	TMEM167A	Protein kish-A OS=Homo sapiens OX=9606 GN=TMEM167A PE=1 SV=1	2.2296e+06	2.04787e+06	1.6777e+06	1.75716e+06	2.4758e+06	2.32279e+06	1.8787e+06	1.82672e+06	0.0065	0.0644	0.7867	large	1.0887	-0.3062	medium	1.329	-2.0412	large	1.2689	-1.8881	large	1.2206	-1.7351	large	1.1654	-1.582	large	0.9548	0.1531	small	0.9006	0.7655	large	0.8816	0.3572	medium	0.893	0.6634	large	0.9619	0.3572	medium	1.0283	-0.3	small	0.849	1.6285
Q8IWV525	NOL11	Nucleolar protein 11 OS=Homo sapiens OX=9606 GN=NOL11 PE=1 SV=1	1.57007e+06	1.41485e+06	1.18145e+06	1.37982e+06	1.42478e+06	1.69096e+06	1.20033e+06	1.28907e+06	0.0119	0.0644	0.6883	large	1.1097	-0.6333	large	1.3289	-1.8999	large	1.1379	-1.351	large	1.1976	-1.2666	large	1.0254	-0.7177	large	0.8562	0.5489	large	1.102	-0.3378	medium	0.8367	1.0555	large	0.9843	0.1689	small	1.0704	0.2955	small	0.6254	0.4854	medium	0.3476	2.5724
Q8IWV910	CDS2	Phosphatidate cytidylyltransferase 2 OS=Homo sapiens OX=9606 GN=CDS2 PE=1 SV=1	2.33725e+06	2.06303e+06	1.75929e+06	1.77239e+06	2.30973e+06	2.06068e+06	1.88949e+06	1.73546e+06	0.0289	0.0903	0.5383	large	1.1329	-0.6591	large	1.3285	-1.457	large	1.3187	-1.4917	large	1.1726	-0.7979	large	1.164	-0.8326	large	0.9926	-0.0347	negligible	1.0119	-0.1041	small	1.0011	-0.1041	small	0.9311	0.555	large	1.0213	-0.2081	small	0.9987	0.2784	small	0.9218	0.3711
Q8IWV878	UBASH3B	Ubiquitin-associated and SH3 domain-containing protein B OS=Homo sapiens OX=9606 GN=UBASH3B PE=1 SV=2	855362	1.06046e+06	643956	735387	1.045e+06	931990	449448	567284	0.0265	0.086	0.5533	large	0.8066	0.9169	large	1.3283	-0.3174	medium	1.1631	-0.2821	small	1.6468	-1.2344	large	1.442	-1.1991	large	0.8757	0.0353	negligible	0.8185	0.6701	large	1.1378	-0.1411	small	1.4328	-0.4232	medium	1.2963	-0.3174	medium	0.9774	0.1072	small	0.9168	0.6969
Q8IWV521	HMGA1	High mobility group protein HMG-I/HMG-Y OS=Homo sapiens OX=9606 GN=HMGA1 PE=1 SV=3	9.46052e+06	8.41031e+06	7.13438e+06	7.01501e+06	1.02647e+07	7.72683e+06	7.07957e+06	6.35461e+06	0.0119	0.0644	0.6883	large	1.1249	-0.2533	small	1.326	-1.6888	large	1.3486	-1.7732	large	1.1788	-1.4355	large	1.1989	-1.5199	large	1.017	-0.0844	negligible	0.9217	0.0844	negligible	1.0885	-0.4222	medium	1.0077	0.2533	small	1.1039	-0.0844	negligible	0.9702	0.5164	large	0.8153	1.7558
Q8IWV776	POLDIP3	Polymerase delta-interacting protein 3 OS=Homo sapiens OX=9606 GN=POLDIP3 PE=1 SV=2	4.69904e+06	4.17371e+06	3.54444e+06	3.58583e+06	4.469e+06	4.20381e+06	3.57562e+06	3.67322e+06	0.0206	0.0754	0.5967	large	1.1259	-0.668	large	1.3258	-1.5959	large	1.3104	-1.633	large	1.1775	-0.9278	large	1.1639	-0.965	large	0.9885	-0.0371	negligible	1.0515	-0.2227	small	0.9928	0.1113	small	0.9913	-0.1485	small	0.9762	0.1856	small	1.134	-0.5734	large	0.9135	0.681
Q8IWV1395	LDHC	L-lactate dehydrogenase C chain OS=Homo sapiens OX=9606 GN=LDHC PE=1 SV=4	1.59469e+08	1.46894e+08	1.20278e+08	1.13835e+08	1.66236e+08	1.47852e+08	1.39464e+08	1.45884e+08	0.0803	0.1635	0.355	large	1.0856	-0.3815	medium	1.3258	-0.9978	large	1.4009	-1.1446	large	1.2213	-0.6163	large	1.2904	-0.7631	large	1.0566	-0.1467	small	0.9593	0.2054	small	0.9935	-0.2054	small	0.8624	0.0587	negligible	0.7803	0.4109	medium	0.7862	0.3168	medium	1.0129	0.1056
Q8IWV1286	APOC3	Apolipoprotein C-III OS=Homo sapiens OX=9606 GN=APOC3 PE=1 SV=1	1.52739e+06	1.29431e+06	1.15206e+06	1.29294e+06	1.52167e+06	1.98172e+06	1.14336e+06	1.15873e+06	0.0629	0.139	0.4	large	1.1801	-0.5782	large	1.3258	-1.2172	large	1.1813	-0.9129	large	1.1235	-0.639	large	1.0011	-0.3347	medium	0.891	0.3043	medium	1.0038	-0.5173	large	0.6531	0.7303	large	1.0076	0.0609	negligible	1.1158	-0.0913	negligible	1.0551	0.1439	small	1.1765	-0.1439
Q9C0B1	FTO	Alpha-ketoglutarate-dependent dioxygenase FTO OS=Homo sapiens OX=9606 GN=FTO PE=1 SV=3	249368	150730	188195	258949	249965	321670	30711.4	137365	0.8825	0.8974	-0.2483	negligible	1.6544	0.1477	small	1.3251	-0.0211	negligible	0.963	0.0211	negligible	0.8009	-0.1688	small	0.5821	-0.1266	small	0.7268	0.0422	negligible	0.9976	0.1266	small	0.4686	-0.0211	negligible	6.1279	-0.3586	medium	1.8851	0.0422	negligible	1.1612	-1.114	large	1.2075	-1.3106
Q8IWV1000	ARL1	ADP-ribosylation factor-like protein 1 OS=Homo sapiens OX=9606 GN=ARL1 PE=1 SV=1	1.71493e+07	1.59777e+07	1.29627e+07	1.5416e+07	1.68121e+07	1.45121e+07	1.38671e+07	1.49747e+07	0.0358	0.102	0.5008	large	1.0733	-0.5338	large	1.323	-1.6681	large	1.1124	-1.1676	large	1.2326	-1.1343	large	1.0364	-0.6339	large	0.8409	0.5004	large	1.0201	-0.2002	small	1.101	-0.6339	large	0.9348	0.2669	small	1.0295	-0.0334	negligible	1.0759	-0.44	medium	0.8414	1.1846
Q86X83	COMMD2	COMM domain-containing protein 2 OS=Homo sapiens OX=9606 GN=COMMD2 PE=1 SV=2	1.09278e+06	1.15295e+06	825956	950581	1.23711e+06	1.24721e+06	1.08523e+06	1.0161e+06	0.1242	0.2172	0.2717	large	0.9478	0.1105	small	1.323	-0.4971	medium	1.1496	-0.6905	large	1.3959	-0.6076	large	1.2129	-0.8009	large	0.8689	-0.1933	small	0.8833	0.6352	large	0.9244	0.1933	small	0.7611	0.1933	small	0.9355	0.58	large	0.6401	0.55	large	1.1269	-0.3928
Q8IWV1182	BCAT1	Branched-chain-amino-acid aminotransferase, cytosolic OS=Homo sapiens OX=9606 GN=BCAT1 PE=1 SV=3	3.8291e+06	3.72136e+06	2.89732e+06	3.03374e+06	3.43104e+06	2.88786e+06	2.97316e+06	2.99491e+06	0.0514	0.1238	0.4367	large	1.029	-0.157	small	1.3216	-1.2561	large	1.2622	-0.8479	large	1.2844	-1.0991	large	1.2267	-0.6909	large	0.955	0.4082	medium	1.116	-0.314	medium	1.2886	-1.2876	large	0.9745	0.0942	negligible	1.013	-0.1256	small	0.833	0.6424	large	0.9929	0.1235
Q8IWV110	DKC1	H/ACA ribonucleoprotein complex subunit DKC1 OS=Homo sapiens OX=9606 GN=DKC1 PE=1 SV=3	5.14196e+06	4.97291e+06	3.90089e+06	3.84318e+06	4.60532e+06	3.93765e+06	3.81345e+06	3.62739e+06	0.0062	0.0644	0.7942	large	1.034	-0.3117	medium	1.3181	-1.9742	large	1.3379	-1.9222	large	1.2748	-1.6625	large	1.294	-1.6105	large	1.015	0.052	negligible	1.1165	-0.8312	large	1.2629	-1.4547	large	1.0229	-0.3117	medium	1.0595	-1.2469	large	0.9472	0.6712	large	0.6623	2.3014
Q8IWV609	HNRNPA2B1	Heterogeneous nuclear ribonucleoproteins A2/B1 OS=Homo sapiens OX=9606 GN=HNRNPA2B1 PE=1 SV=2	2.12792e+08	1.87559e+08	1.61742e+08	1.59916e+08	1.86838e+08	1.80686e+08	1.55338e+08	1.53305e+08	0.0145	0.0674	0.655	large	1.1345	-0.6421	large	1.3156	-1.7255	large	1.3306	-1.6453	large	1.1596	-1.0835	large	1.1729	-1.0032	large	1.0114	0.0803	negligible	1.1389	-0.8026	large	1.038	-0.3612	medium	1.0412	-0.2809	small	1.0431	-0.6421	large	1.0203	-0.0275	negligible	1.0265	0.1098
Q8IWV1424	DDX39B	Spliceosome RNA helicase DDX39B OS=Homo sapiens OX=9606 GN=DDX39B PE=1 SV=1	4.41635e+07	4.32262e+07	3.36119e+07	3.75866e+07	4.49703e+07	4.59236e+07	4.26487e+07	4.08557e+07	0.0847	0.1689	0.345	large	1.0217	-0.2621	small	1.3139	-0.9028	large	1.175	-0.2621	small	1.286	-0.6407	large	1.15	0	negligible	0.8943	0.6407	large	0.9821	0.4369	medium	0.9413	0.8446	large	0.7881	0.7281	large	0.92	-0.2039	small	0.8757	0.8333	large	0.9023	0.8333
Q8IWV108	IQGAP1	Ras GTPase-activating-like protein IQGAP1 OS=Homo sapiens OX=9606 GN=IQGAP1 PE=1 SV=1	1.35237e+08	1.33044e+08	1.03019e+08	1.14861e+08	1.33735e+08	1.23885e+08	1.04556e+08	1.11084e+08	0.0062	0.0644	0.795	large	1.0165	-0.4685	medium	1.3127	-2.7591	large	1.1774	-2.1344	large	1.2915	-2.2905	large	1.1583	-1.6659	large	0.8969	0.6247	large	1.0112	-0.3123	medium	1.0739	-0.7809	large	0.9853	0.2603	small	1.034	0.1041	small	0.9139	0.3404	medium	0.7694	1.8962
Q8IWV787	KDM2A	Lysine-specific demethylase 2A OS=Homo sapiens OX=9606 GN=KDM2A PE=1 SV=3	1.57974e+06	1.55183e+06	1.20368e+06	976753	1.54875e+06	1.66756e+06	1.25805e+06	1.25144e+06	0.0209	0.0756	0.5942	large	1.018	-0.148	small	1.3124	-1.406	large	1.6173	-1.406	large	1.2892	-1.258	large	1.5888	-1.258	large	1.2323	0	negligible	1.02	-0.222	small	0.9306	0.333	medium	0.9568	0.111	small	0.7805	0.222	small	0.9082	0.8479	large	0.8282	1.1204
Q8IWV397	TM9SF3	Transmembrane 9 superfamily member 3 OS=Homo sapiens OX=9606 GN=TM9SF3 PE=1 SV=2	6.28856e+06	7.73513e+06	4.79231e+06	5.51832e+06	7.90641e+06	7.89954e+06	5.93889e+06	5.38544e+06	0.0098	0.0644	0.72	large	0.813	-0.0445	negligible	1.3122	-1.7817	large	1.1396	-1.3808	large	1.6141	-1.7372	large	1.4017	-1.3363	large	0.8684	0.4009	medium	0.7954	0.2673	small	0.9792	0.4454	medium	0.8069	0.6682	large	1.0247	-0.1336	small	1.052	-0.5	large	0.8736	0.9667
Q8IWV13	YARS1	Tyrosine--tRNA ligase, cytoplasmic OS=Homo sapiens OX=9606 GN=YARS1 PE=1 SV=4	2.57156e+07	2.28838e+07	1.96485e+07	1.88239e+07	2.40544e+07	1.96754e+07	1.81031e+07	1.79835e+07	0.0036	0.0644	0.8833	large	1.1237	-1.0351	large	1.3088	-2.2082	large	1.3661	-3.0363	large	1.1647	-1.1731	large	1.2157	-2.0012	large	1.0438	-0.8281	large	1.0691	-0.6211	large	1.1631	-1.1041	large	1.0854	-1.6562	large	1.0467	-0.8971	large	0.9508	0.8363	large	0.7841	2.4567
Q96KP4	CNDP2	Cytosolic non-specific dipeptidase OS=Homo sapiens OX=9606 GN=CNDP2 PE=1 SV=2	1.50156e+07	1.46469e+07	1.14739e+07	1.30946e+07	1.55407e+07	1.42306e+07	1.37121e+07	1.58725e+07	0.321	0.4126	0.0708	medium	1.0252	0.2201	small	1.3087	-0.2934	small	1.1467	-0.269	small	1.2765	-0.5135	large	1.1185	-0.489	medium	0.8762	0.0245	negligible	0.9662	0.4646	medium	1.0293	-0.489	medium	0.8368	-0.0245	negligible	0.825	0.6358	large	1.1083	-0.1111	small	1.1872	-0.3056
O95295	SNAPIN	SNARE-associated protein Snapin OS=Homo sapiens OX=9606 GN=SNAPIN PE=1 SV=1	410341	346897	313846	332326	400368	333946	328633	361279	0.7407	0.7781	-0.1667	negligible	1.1829	-0.2182	small	1.3075	-0.4146	medium	1.2348	-0.3273	medium	1.1053	-0.1964	small	1.0438	-0.1091	small	0.9444	0.0873	negligible	1.0249	0.0873	negligible	1.0388	-0.2619	small	0.955	-0.0436	negligible	0.9199	0.1309	small	1.2721	-1.1847	large	1.4826	-2.4286
Q8IWV193	TARS1	Threonine--tRNA ligase 1, cytoplasmic OS=Homo sapiens OX=9606 GN=TARS1 PE=1 SV=3	3.99377e+07	3.64294e+07	3.05498e+07	3.05505e+07	3.77847e+07	3.203e+07	2.93653e+07	2.94431e+07	0.0074	0.0644	0.7675	large	1.0963	-0.3911	medium	1.3073	-1.8575	large	1.3073	-1.8086	large	1.1925	-1.4665	large	1.1924	-1.4176	large	1	0.0489	negligible	1.057	-0.0489	negligible	1.1374	-0.7821	large	1.0403	-0.6844	large	1.0376	-0.3422	medium	0.9185	0.4292	medium	0.7082	1.7946
Q8IWV1007	H4C16	Histone H4 OS=Homo sapiens OX=9606 GN=H4C16 PE=1 SV=2	4.07897e+07	3.44499e+07	3.12068e+07	2.75067e+07	4.23182e+07	3.76841e+07	3.49421e+07	3.4366e+07	0.037	0.1042	0.495	large	1.184	-0.5639	large	1.3071	-1.4594	large	1.4829	-1.4926	large	1.1039	-0.8955	large	1.2524	-0.9287	large	1.1345	-0.0332	negligible	0.9639	0.1658	small	0.9142	-0.0995	negligible	0.8931	0.7297	large	0.8004	0.796	large	0.9784	0.123	small	0.8514	1.1993
Q8IWV467	SLC7A5	Large neutral amino acids transporter small subunit 1 OS=Homo sapiens OX=9606 GN=SLC7A5 PE=1 SV=2	2.35699e+06	2.10351e+06	1.80351e+06	1.82805e+06	2.12791e+06	1.98041e+06	1.62972e+06	1.6777e+06	0.0108	0.0644	0.705	large	1.1205	-0.2604	small	1.3069	-1.9094	large	1.2893	-1.6925	large	1.1663	-1.6491	large	1.1507	-1.4321	large	0.9866	0.217	small	1.1077	-0.3906	medium	1.0622	-0.3906	medium	1.1066	0	negligible	1.0896	-0.3472	medium	0.8198	0.9247	large	0.6686	1.7784
Q8IWV600	LANCL2	LanC-like protein 2 OS=Homo sapiens OX=9606 GN=LANCL2 PE=1 SV=1	659741	673657	504871	550981	631918	596438	362465	532238	0.0141	0.0673	0.66	large	0.9793	0.1617	small	1.3068	-1.0106	large	1.1974	-1.3339	large	1.3343	-1.1723	large	1.2226	-1.4956	large	0.9163	-0.3234	medium	1.044	-0.4042	medium	1.1295	-0.8893	large	1.3929	-1.1318	large	1.0352	-0.1617	small	0.9972	-0.2018	small	0.8976	0.6343
Q8WUD4	CCDC12	Coiled-coil domain-containing protein 12 OS=Homo sapiens OX=9606 GN=CCDC12 PE=1 SV=1	1.27223e+06	1.21839e+06	973928	1.24387e+06	1.02483e+06	1.323e+06	1.20855e+06	1.07111e+06	0.1357	0.2311	0.2542	large	1.0442	-0.1092	small	1.3063	-0.9279	large	1.0228	0	negligible	1.251	-0.8188	large	0.9795	0.1092	small	0.783	0.9279	large	1.2414	-0.8461	large	0.9209	0.3275	medium	0.8059	0.6277	large	1.1613	-0.5458	large	0.9119	0.333	medium	1.0124	0
Q8IWV1232	H2BC18	Histone H2B type 2-F OS=Homo sapiens OX=9606 GN=H2BC18 PE=1 SV=3	2.00569e+08	1.60095e+08	1.53662e+08	1.46984e+08	1.9591e+08	1.50924e+08	1.60373e+08	1.44395e+08	0.0569	0.1313	0.4183	large	1.2528	-0.5872	large	1.3053	-1.1744	large	1.3646	-1.3289	large	1.0419	-0.5872	large	1.0892	-0.7417	large	1.0454	-0.1545	small	1.0238	-0.1236	small	1.0608	-0.4945	medium	0.9582	0.2781	small	1.0179	-0.0309	negligible	0.9084	0.5324	large	0.8399	0.9247
P49902	NT5C2	Cytosolic purine 5'-nucleotidase OS=Homo sapiens OX=9606 GN=NT5C2 PE=1 SV=1	2.57988e+06	2.70899e+06	1.97924e+06	2.68077e+06	2.64815e+06	2.48194e+06	2.20025e+06	2.63191e+06	0.3338	0.4238	0.0617	medium	0.9523	0.2433	small	1.3035	-0.6326	large	0.9624	0	negligible	1.3687	-0.876	large	1.0105	-0.2433	small	0.7383	0.6326	large	0.9742	-0.0487	negligible	1.0915	-0.6326	large	0.8996	0.0973	negligible	1.0186	0.0973	negligible	1.1487	-0.4973	medium	1.5939	-0.7577
Q8IWV1107	KIF23	Kinesin-like protein KIF23 OS=Homo sapiens OX=9606 GN=KIF23 PE=1 SV=3	527338	563126	404669	420984	588094	594327	480464	469026	0.0447	0.115	0.4617	large	0.9364	-0.0321	negligible	1.3031	-1.3492	large	1.2526	-0.9959	large	1.3916	-1.3171	large	1.3376	-0.9637	large	0.9612	0.3534	medium	0.8967	-0.0642	negligible	0.9475	0.1285	small	0.8422	0.6746	large	0.8976	0.0321	negligible	0.8123	0.9304	large	0.8777	0.5632
Q99584	S100A13	Protein S100-A13 OS=Homo sapiens OX=9606 GN=S100A13 PE=1 SV=1	1.40593e+07	1.51786e+07	1.0799e+07	1.22918e+07	1.52524e+07	1.46541e+07	1.32359e+07	1.05009e+07	0.174	0.2732	0.2042	large	0.9263	0.5284	large	1.3019	-0.4227	medium	1.1438	0.0528	negligible	1.4056	-0.9512	large	1.2349	-0.4756	medium	0.8785	0.4756	medium	0.9218	0.5813	large	1.0358	-0.1585	small	0.8159	0.0793	negligible	1.1705	-0.2906	small	0.9362	0.4484	medium	0.9695	0
Q8IWV1529	HSD17B4	Peroxisomal multifunctional enzyme type 2 OS=Homo sapiens OX=9606 GN=HSD17B4 PE=1 SV=3	5.0553e+06	4.93788e+06	3.89045e+06	3.98678e+06	5.43114e+06	4.84984e+06	4.55658e+06	4.4627e+06	0.1037	0.1924	0.3067	large	1.0238	-0.2265	small	1.2994	-0.8492	large	1.268	-0.8209	large	1.2692	-0.6228	large	1.2386	-0.5944	large	0.9758	0.0283	negligible	0.9308	0.3114	medium	1.0182	-0.2831	small	0.8538	-0.0849	negligible	0.8934	0.1132	small	1.0588	-0.6183	large	1.0615	-0.3654
Q8IWV1069	LARP4B	La-related protein 4B OS=Homo sapiens OX=9606 GN=LARP4B PE=1 SV=3	1.39919e+06	1.60037e+06	1.07792e+06	1.41979e+06	1.62915e+06	1.80941e+06	924259	1.34549e+06	0.0415	0.1104	0.475	large	0.8743	0.3904	medium	1.298	-0.8133	large	0.9855	-0.3578	medium	1.4847	-1.2036	large	1.1272	-0.7482	large	0.7592	0.4554	medium	0.8588	0.3578	medium	0.8845	0.2277	small	1.1663	-0.0976	negligible	1.0552	-0.0976	negligible	1.0186	-0.551	large	0.9553	0.5143
Q8IWV920	ANKHD1	Ankyrin repeat and KH domain-containing protein 1 OS=Homo sapiens OX=9606 GN=ANKHD1 PE=1 SV=1	3.42121e+06	3.27554e+06	2.63608e+06	2.82192e+06	3.77469e+06	3.22709e+06	3.15629e+06	3.19941e+06	0.0295	0.0911	0.535	large	1.0445	0.0346	negligible	1.2978	-1.0024	large	1.2124	-1.1752	large	1.2426	-1.037	large	1.1607	-1.2098	large	0.9341	-0.1728	small	0.9064	0.5185	large	1.015	-0.242	small	0.8352	-0.1728	small	0.882	0.7259	large	0.9595	0.2054	small	0.8787	1.0611
Q8IWV1184	SRSF3	Serine/arginine-rich splicing factor 3 OS=Homo sapiens OX=9606 GN=SRSF3 PE=1 SV=1	3.28769e+07	3.26664e+07	2.53484e+07	2.41191e+07	3.27839e+07	3.32668e+07	2.74257e+07	2.6966e+07	0.0517	0.124	0.4358	large	1.0064	-0.251	small	1.297	-1.1925	large	1.3631	-0.9414	large	1.2887	-0.9414	large	1.3544	-0.6904	large	1.051	0.251	small	1.0028	0	negligible	0.982	0.2824	small	0.9243	0.2824	small	0.8944	-0.1883	small	0.8803	0.7303	large	0.8693	0.6329
Q8IWV265	PSMD1	26S proteasome non-ATPase regulatory subunit 1 OS=Homo sapiens OX=9606 GN=PSMD1 PE=1 SV=2	7.28753e+07	7.36803e+07	5.62016e+07	6.26013e+07	7.33394e+07	6.95114e+07	6.14837e+07	6.14399e+07	0.0082	0.0644	0.75	large	0.9891	0.0471	negligible	1.2967	-2.027	large	1.1641	-1.8856	large	1.311	-2.0742	large	1.177	-1.9328	large	0.8978	0.1414	small	0.9937	-0.0471	negligible	1.06	-0.8957	large	0.9141	0.2357	small	1.0189	-0.0471	negligible	1.3144	-0.1151	small	0.7493	1.4578
Q9NZ63	C9orf78	Splicing factor C9orf78 OS=Homo sapiens OX=9606 GN=C9orf78 PE=1 SV=1	277135	207608	214023	213425	229052	149043	216898	203090	0.7279	0.7681	-0.16	negligible	1.3349	-0.2188	small	1.2949	-0.1751	small	1.2985	-0.2407	small	0.97	0.0438	negligible	0.9727	-0.0219	negligible	1.0028	-0.0657	negligible	1.2099	-0.2188	small	1.3929	-0.4158	medium	0.9867	-0.1094	small	1.0509	-0.3502	medium	1.1968	-1.0173	large	1.2486	-1.4533
P05166	PCCB	Propionyl-CoA carboxylase beta chain, mitochondrial OS=Homo sapiens OX=9606 GN=PCCB PE=1 SV=3	1.2114e+06	1.23317e+06	935960	1.20386e+06	1.29827e+06	1.5054e+06	1.18195e+06	1.20778e+06	0.2423	0.3423	0.1342	medium	0.9823	-0.1013	small	1.2943	-0.7093	large	1.0063	-0.2026	small	1.3175	-0.6079	large	1.0243	-0.1013	small	0.7775	0.5066	large	0.9331	-0.0253	negligible	0.8192	0.6586	large	0.7919	0.38	medium	0.9968	0.1013	small	1.5893	-0.7716	large	1.0402	-0.3734
Q8IWV1465	AKR1A1	Aldo-keto reductase family 1 member A1 OS=Homo sapiens OX=9606 GN=AKR1A1 PE=1 SV=3	8.27486e+07	7.28321e+07	6.39814e+07	6.16173e+07	8.329e+07	6.88412e+07	6.51447e+07	6.66215e+07	0.0929	0.1796	0.3275	large	1.1362	-0.3736	medium	1.2933	-1.1209	large	1.3429	-1.1209	large	1.1383	-0.7473	large	1.182	-0.7473	large	1.0384	0	negligible	0.9935	-0.115	small	1.058	-0.5174	large	0.9821	0.115	small	0.9249	0.115	small	0.4959	1.2459	large	1.2828	-0.2735
Q9H1X3	DNAJC25	DnaJ homolog subfamily C member 25 OS=Homo sapiens OX=9606 GN=DNAJC25 PE=1 SV=1	188865	306764	146138	169131	194324	284028	115731	86464	0.1445	0.2417	0.2417	large	0.6157	0.3789	medium	1.2924	-0.2977	small	1.1167	-0.3519	medium	2.0991	-0.6767	large	1.8138	-0.7308	large	0.8641	-0.0541	negligible	0.9719	-0.1353	small	1.08	-0.0541	negligible	1.2627	-0.1624	small	1.9561	-0.5143	large	0.6903	0.4277	medium	4.3407	-0.1996
P85037	FOXK1	Forkhead box protein K1 OS=Homo sapiens OX=9606 GN=FOXK1 PE=1 SV=1	661142	642580	512045	652437	598010	683432	479841	550745	0.1733	0.2727	0.205	large	1.0289	-0.2379	small	1.2912	-1.1103	large	1.0133	-0.3965	medium	1.2549	-0.8724	large	0.9849	-0.1586	small	0.7848	0.7137	large	1.1056	-0.5023	large	0.9402	0.0793	negligible	1.0671	0.2115	small	1.1846	-0.423	medium	0.8232	0.4991	medium	0.9308	0.2604
Q8IWV720	MARS1	Methionine--tRNA ligase, cytoplasmic OS=Homo sapiens OX=9606 GN=MARS1 PE=1 SV=2	2.92199e+06	2.51874e+06	2.26569e+06	2.32888e+06	3.44729e+06	3.25016e+06	3.04635e+06	2.46036e+06	0.018	0.0714	0.6192	large	1.1601	-0.8403	large	1.2897	-1.2986	large	1.2547	-1.0312	large	1.1117	-0.4583	medium	1.0815	-0.191	small	0.9729	0.2674	small	0.8476	0.6111	large	0.775	1.2604	large	0.7437	0.993	large	0.9466	-0.0382	negligible	0.9446	0.7657	large	0.7496	1.7866
P27695	APEX1	DNA-(apurinic or apyrimidinic site) endonuclease OS=Homo sapiens OX=9606 GN=APEX1 PE=1 SV=2	2.46768e+07	2.72311e+07	1.91549e+07	2.30498e+07	2.63278e+07	2.76509e+07	2.31164e+07	2.27006e+07	0.1242	0.2172	0.2717	large	0.9062	0.0276	negligible	1.2883	-0.8286	large	1.0706	-0.4143	medium	1.4216	-0.8562	large	1.1814	-0.4419	medium	0.831	0.4143	medium	0.9373	0.0552	negligible	0.9848	0.2486	small	0.8286	0.1381	small	1.0154	-0.3314	medium	0.8491	0.2328	small	0.9311	0.0847
Q8IWV116	TMED10	Transmembrane emp24 domain-containing protein 10 OS=Homo sapiens OX=9606 GN=TMED10 PE=1 SV=2	1.82505e+07	1.71088e+07	1.41757e+07	1.48145e+07	1.80807e+07	1.72865e+07	1.5602e+07	1.62996e+07	0.0063	0.0644	0.7933	large	1.0667	-0.7777	large	1.2874	-2.7479	large	1.2319	-2.4887	large	1.2069	-1.9702	large	1.1549	-1.711	large	0.9569	0.2592	small	1.0094	-0.2074	small	0.9897	-0.2592	small	0.9086	0.4148	medium	0.9089	0.674	large	0.7221	0.3716	medium	0.4282	2.0902
O43324	EEF1E1	Eukaryotic translation elongation factor 1 epsilon-1 OS=Homo sapiens OX=9606 GN=EEF1E1 PE=1 SV=1	8.44617e+06	7.12723e+06	6.5623e+06	8.17594e+06	7.5036e+06	6.59028e+06	6.92379e+06	7.65999e+06	0.3755	0.4603	0.0333	small	1.1851	-0.6473	large	1.2871	-0.911	large	1.0331	-0.3117	medium	1.0861	-0.2637	small	0.8717	0.3356	medium	0.8026	0.5993	large	1.1256	-0.1918	small	1.0815	0	negligible	0.9478	0.2158	small	1.0674	-0.024	negligible	0.9079	0.5511	large	1.3085	-1.3141
Q8IWV913	RIOK2	Serine/threonine-protein kinase RIO2 OS=Homo sapiens OX=9606 GN=RIOK2 PE=1 SV=2	1.28895e+06	1.35346e+06	1.00194e+06	1.27927e+06	1.01876e+06	1.51201e+06	842181	910931	0.029	0.0905	0.5375	large	0.9523	-0.1733	small	1.2865	-1.2477	large	1.0076	-0.4506	medium	1.3508	-1.0744	large	1.058	-0.2773	small	0.7832	0.7971	large	1.2652	-0.9011	large	0.8951	0.3119	medium	1.1897	-0.1386	small	1.4044	-0.9358	large	1.0066	-0.1116	small	0.7658	2.9024
O95169	NDUFB8	NADH dehydrogenase [ubiquinone] 1 beta subcomplex subunit 8, mitochondrial OS=Homo sapiens OX=9606 GN=NDUFB8 PE=1 SV=1	806345	778066	626918	768359	851501	795908	698031	794587	0.8457	0.8656	-0.225	negligible	1.0363	-0.0639	negligible	1.2862	-0.362	medium	1.0494	-0.2981	small	1.2411	-0.2981	small	1.0126	-0.2343	small	0.8159	0.0639	negligible	0.947	0.0426	negligible	0.9776	-0.0426	negligible	0.8981	-0.1065	small	0.967	0.1065	small	1.4203	0.0474	negligible	6.3134	-2.2268
Q8IWV668	TMOD3	Tropomodulin-3 OS=Homo sapiens OX=9606 GN=TMOD3 PE=1 SV=1	3.59508e+06	3.27036e+06	2.79676e+06	2.94605e+06	3.25408e+06	3.17952e+06	2.7195e+06	2.8358e+06	0.0164	0.0698	0.635	large	1.0993	-0.4682	medium	1.2854	-1.8336	large	1.2203	-1.6386	large	1.1693	-1.3655	large	1.1101	-1.1704	large	0.9493	0.1951	small	1.1048	-0.7413	large	1.0286	-0.3121	medium	1.0284	-0.2341	small	1.0389	-0.039	negligible	1.0585	-0.7281	large	1.0593	-0.5242
Q86XA9	HEATR5A	HEAT repeat-containing protein 5A OS=Homo sapiens OX=9606 GN=HEATR5A PE=1 SV=2	379972	381642	295886	337286	407661	427859	522345	354649	0.2507	0.35	0.1267	medium	0.9956	0.0504	negligible	1.2842	-0.681	large	1.1266	-0.4288	medium	1.2898	-0.7314	large	1.1315	-0.4792	medium	0.8773	0.2522	small	0.9321	-0.0504	negligible	0.892	0.2522	small	0.5665	0.9584	large	0.951	0.0504	negligible	0.9975	0.1757	small	0.9432	0.3514
Q8IWV508	RPS7	40S ribosomal protein S7 OS=Homo sapiens OX=9606 GN=RPS7 PE=1 SV=1	2.52472e+08	2.39683e+08	1.96678e+08	2.06416e+08	2.36721e+08	2.40587e+08	1.99924e+08	2.14829e+08	0.0116	0.0644	0.6925	large	1.0534	-0.2975	small	1.2837	-1.9552	large	1.2231	-1.5302	large	1.2187	-1.6577	large	1.1612	-1.2326	large	0.9528	0.4251	medium	1.0665	-0.7226	large	0.9962	-0.0425	negligible	0.9838	-0.17	small	0.9608	-0.17	small	1.0308	-0.1414	small	0.9261	0.8204
Q8IWV636	GSTA3	Glutathione S-transferase A3 OS=Homo sapiens OX=9606 GN=GSTA3 PE=1 SV=3	6.93698e+07	6.75158e+07	5.40398e+07	6.20463e+07	5.89458e+07	5.20177e+07	5.23619e+07	5.68997e+07	0.0151	0.0674	0.6483	large	1.0275	-0.2385	small	1.2837	-1.7091	large	1.118	-1.1526	large	1.2494	-1.4706	large	1.0882	-0.9142	large	0.871	0.5565	large	1.1768	-1.0732	large	1.2979	-1.6694	large	1.032	-0.477	medium	1.0905	0.0397	negligible	1.1109	-0.8098	large	1.0104	0.2945
Q8IWV495	MCM2	DNA replication licensing factor MCM2 OS=Homo sapiens OX=9606 GN=MCM2 PE=1 SV=4	7.20342e+07	7.26704e+07	5.61359e+07	5.88544e+07	7.28631e+07	7.56827e+07	6.06303e+07	6.32744e+07	0.0113	0.0644	0.6967	large	0.9912	-0.0856	negligible	1.2832	-1.6262	large	1.2239	-1.3267	large	1.2945	-1.5407	large	1.2347	-1.2411	large	0.9538	0.2996	small	0.9886	0.1284	small	0.9602	0.7275	large	0.9259	0.2996	small	0.9301	0.2996	small	0.9986	-0.0901	negligible	0.8529	0.811
Q8IWV1141	PPFIBP1	Liprin-beta-1 OS=Homo sapiens OX=9606 GN=PPFIBP1 PE=1 SV=2	4.26782e+06	3.90405e+06	3.32857e+06	3.96059e+06	3.81355e+06	3.60044e+06	3.35015e+06	3.89202e+06	0.0484	0.1205	0.4475	large	1.0932	-0.3171	medium	1.2822	-1.5855	large	1.0776	-0.6659	large	1.1729	-1.2684	large	0.9857	-0.3488	medium	0.8404	0.9196	large	1.1191	-0.5391	large	1.0843	-0.761	large	0.9936	0.1268	small	1.0176	0.0951	negligible	1.0186	0.0884	negligible	0.9604	1.0614
P62979	RPS27A	Ubiquitin-40S ribosomal protein S27a OS=Homo sapiens OX=9606 GN=RPS27A PE=1 SV=2	7.0148e+08	6.86892e+08	5.47786e+08	5.56335e+08	7.355e+08	7.18751e+08	5.91671e+08	6.05231e+08	0.1507	0.2479	0.2333	large	1.0212	-0.1346	small	1.2806	-0.9422	large	1.2609	-0.8345	large	1.2539	-0.8076	large	1.2347	-0.6999	large	0.9846	0.1077	small	0.9537	-0.0269	negligible	0.9557	0.1884	small	0.9258	0.2423	small	0.9192	0.2961	small	0.9826	0.6538	large	0.9986	0.1453
Q8IWV905	OSTC	Oligosaccharyltransferase complex subunit OSTC OS=Homo sapiens OX=9606 GN=OSTC PE=1 SV=1	1.50572e+06	2.57376e+06	1.17622e+06	2.13448e+06	3.09689e+06	3.09755e+06	2.33097e+06	2.32185e+06	0.0286	0.0901	0.54	large	0.585	0.7298	large	1.2801	-0.1738	small	0.7054	0.0348	negligible	2.1882	-0.9036	large	1.2058	-0.695	large	0.5511	0.2085	small	0.4862	1.3901	large	0.8309	0.7993	large	0.5046	0.8688	large	0.9193	0.3475	medium	0.8984	0.4321	medium	0.756	0.6481
Q8IWV1050	USP39	U4/U6.U5 tri-snRNP-associated protein 2 OS=Homo sapiens OX=9606 GN=USP39 PE=1 SV=2	8.25173e+06	7.61549e+06	6.4526e+06	6.52145e+06	7.31014e+06	7.46057e+06	6.20562e+06	6.18748e+06	0.0398	0.1076	0.4825	large	1.0835	-0.2294	small	1.2788	-1.114	large	1.2653	-0.9502	large	1.1802	-0.8847	large	1.1678	-0.7208	large	0.9894	0.1638	small	1.1288	-0.4915	medium	1.0208	-0.1311	small	1.0398	-0.4259	medium	1.054	-0.5242	large	0.8438	0.8036	large	0.8285	0.7534
O95249	GOSR1	Golgi SNAP receptor complex member 1 OS=Homo sapiens OX=9606 GN=GOSR1 PE=1 SV=1	1.06473e+06	1.09765e+06	833486	1.00168e+06	935034	1.04035e+06	956750	1.11326e+06	0.6421	0.6936	-0.1158	negligible	0.97	0.2454	small	1.2774	-0.357	medium	1.0629	-0.1339	small	1.3169	-0.6025	large	1.0958	-0.3793	medium	0.8321	0.2231	small	1.1387	-0.3124	medium	1.0551	-0.3793	medium	0.8712	0.1562	small	0.8998	0.4016	medium	1.0879	-1.4355	large	1.05	-1.1822
Q8IWV1020	ARL8B	ADP-ribosylation factor-like protein 8B OS=Homo sapiens OX=9606 GN=ARL8B PE=1 SV=1	1.77987e+07	1.75334e+07	1.39368e+07	1.38333e+07	1.91369e+07	1.85931e+07	1.46674e+07	1.5484e+07	0.0377	0.1051	0.4917	large	1.0151	0.0331	negligible	1.2771	-1.0248	large	1.2867	-0.5289	large	1.2581	-1.0579	large	1.2675	-0.562	large	1.0075	0.4959	medium	0.9301	0.562	large	0.943	0.2975	small	0.9502	0.1984	small	0.8934	-0.2645	small	1.0132	0.082	negligible	0.8947	1.0389
Q8IWV621	RNASEH2A	Ribonuclease H2 subunit A OS=Homo sapiens OX=9606 GN=RNASEH2A PE=1 SV=2	3.29416e+06	3.11162e+06	2.58133e+06	2.79073e+06	3.52002e+06	3.10415e+06	2.68639e+06	2.37737e+06	0.0147	0.0674	0.6533	large	1.0587	0.1201	small	1.2761	-1.4011	large	1.1804	-1.3211	large	1.2054	-1.5212	large	1.115	-1.4412	large	0.925	0.0801	negligible	0.9358	0.2402	small	1.0024	-0.2802	small	0.9609	0.2002	small	1.1739	-0.2402	small	0.9808	0.0987	negligible	0.7307	1.7264
Q8IWV884	COPG1	Coatomer subunit gamma-1 OS=Homo sapiens OX=9606 GN=COPG1 PE=1 SV=1	7.78243e+07	8.16427e+07	6.10265e+07	6.16043e+07	8.23137e+07	8.60432e+07	6.42952e+07	6.33968e+07	0.0269	0.0865	0.5508	large	0.9532	0.0703	negligible	1.2753	-0.9847	large	1.2633	-0.8441	large	1.3378	-1.0551	large	1.3253	-0.9144	large	0.9906	0.1407	small	0.9455	0.4924	medium	0.9489	0.7385	large	0.9492	0.9144	large	0.9717	0.1055	small	1.3467	-0.7086	large	0.9065	0.3149
Q9NT62	ATG3	Ubiquitin-like-conjugating enzyme ATG3 OS=Homo sapiens OX=9606 GN=ATG3 PE=1 SV=1	653745	581951	512771	304814	684091	479577	369624	357371	0.2107	0.3102	0.1642	large	1.1234	-0.2836	small	1.2749	-0.3094	medium	2.1447	-0.7734	large	1.1349	-0.0258	negligible	1.9092	-0.4898	medium	1.6822	-0.4641	medium	0.9556	0.232	small	1.2135	-0.1805	small	1.3873	-0.2062	small	0.8529	-0.1031	small	0.906	0.3582	medium	1.1748	0.1475
Q8IWV638	GET3	ATPase GET3 OS=Homo sapiens OX=9606 GN=GET3 PE=1 SV=2	1.22475e+07	1.21039e+07	9.6117e+06	9.71806e+06	1.27091e+07	1.15199e+07	9.7421e+06	1.04043e+07	0.0151	0.0674	0.6492	large	1.0119	-0.2388	small	1.2742	-1.4326	large	1.2603	-1.5122	large	1.2593	-1.1938	large	1.2455	-1.2734	large	0.9891	-0.0796	negligible	0.9637	0.2786	small	1.0507	-0.3581	medium	0.9866	-0.2388	small	0.934	0.1592	small	1.0175	-0.2197	small	0.8084	1.2452
Q8IWV1035	KPNA3	Importin subunit alpha-4 OS=Homo sapiens OX=9606 GN=KPNA3 PE=1 SV=2	1.58742e+07	1.55811e+07	1.24704e+07	1.42593e+07	1.58903e+07	1.52781e+07	1.27435e+07	1.36063e+07	0.0388	0.1067	0.4867	large	1.0188	-0.1974	small	1.2729	-1.4804	large	1.1132	-0.658	large	1.2494	-1.283	large	1.0927	-0.4606	medium	0.8745	0.8224	large	0.999	0.1645	small	1.0198	-0.2961	small	0.9786	0.3619	medium	1.048	-0.4277	medium	1.2194	0.0525	negligible	0.8944	0.682
Q8IWV695	DIS3	Exosome complex exonuclease RRP44 OS=Homo sapiens OX=9606 GN=DIS3 PE=1 SV=2	8.84496e+06	7.76685e+06	6.95077e+06	6.62905e+06	8.52528e+06	7.4939e+06	6.56013e+06	6.73431e+06	0.0175	0.0712	0.6242	large	1.1388	-0.4229	medium	1.2725	-1.461	large	1.3343	-1.6917	large	1.1174	-1.0381	large	1.1716	-1.2688	large	1.0485	-0.2307	small	1.0375	0	negligible	1.0364	-0.346	medium	1.0595	-0.1922	small	0.9844	0.1538	small	0.9172	0.6603	large	0.8132	2.3332
A0FGR8	ESYT2	Extended synaptotagmin-2 OS=Homo sapiens OX=9606 GN=ESYT2 PE=1 SV=1	2.36572e+06	2.29272e+06	1.85941e+06	1.92462e+06	2.42303e+06	2.23288e+06	2.28925e+06	2.31122e+06	0.4261	0.505	0.0017	negligible	1.0318	0.0472	negligible	1.2723	-0.4482	medium	1.2292	-0.5897	large	1.233	-0.4954	medium	1.1913	-0.6369	large	0.9661	-0.1415	small	0.9763	0.2595	small	1.0268	-0.2595	small	0.8122	0.1179	small	0.8327	0.6369	large	1.0948	-0.6253	large	1.2258	-1.2208
Q8IWV836	RPSA	40S ribosomal protein SA OS=Homo sapiens OX=9606 GN=RPSA PE=1 SV=4	2.63472e+08	2.66135e+08	2.07486e+08	2.56144e+08	2.58597e+08	2.62488e+08	2.34603e+08	2.31445e+08	0.0234	0.0796	0.575	large	0.99	0.3977	medium	1.2698	-1.3016	large	1.0286	-0.8677	large	1.2827	-1.6993	large	1.039	-1.2654	large	0.81	0.4339	medium	1.0189	-0.6146	large	1.0139	-0.47	medium	0.8844	-0.0362	negligible	1.1067	-0.3977	medium	0.901	0.2851	small	0.8487	0.8553
Q9NW82	WDR70	WD repeat-containing protein 70 OS=Homo sapiens OX=9606 GN=WDR70 PE=1 SV=1	681693	768819	537367	632982	588219	639648	469969	571103	0.6957	0.7388	-0.1433	negligible	0.8867	-0.1763	small	1.2686	-0.5952	large	1.077	-0.507	large	1.4307	-0.4188	medium	1.2146	-0.3307	medium	0.8489	0.0882	negligible	1.1589	-0.4409	medium	1.2019	-0.1763	small	1.1434	-0.0441	negligible	1.1083	-0.0441	negligible	1.14	-0.5861	large	1.3812	-1.9386
Q8IWV687	MPI	Mannose-6-phosphate isomerase OS=Homo sapiens OX=9606 GN=MPI PE=1 SV=2	1.34678e+06	1.29626e+06	1.06159e+06	922896	1.56482e+06	1.21809e+06	931734	1.06108e+06	0.0172	0.0712	0.6267	large	1.039	0	negligible	1.2686	-1.0415	large	1.4593	-1.1959	large	1.221	-1.0415	large	1.4046	-1.1959	large	1.1503	-0.1543	small	0.8607	0.5015	large	1.0642	-0.5401	large	1.1394	-0.4629	medium	0.8698	-0.1157	small	0.9145	0.2213	small	0.9103	0.0492
Q8IWV506	TMEM64	Transmembrane protein 64 OS=Homo sapiens OX=9606 GN=TMEM64 PE=2 SV=2	4.45443e+06	4.18578e+06	3.51761e+06	2.97641e+06	4.7846e+06	3.98177e+06	3.26381e+06	2.79383e+06	0.0115	0.0644	0.6942	large	1.0642	0.0852	negligible	1.2663	-1.0229	large	1.4966	-1.6622	large	1.1899	-1.1081	large	1.4063	-1.7475	large	1.1818	-0.6393	large	0.931	0.3836	medium	1.0512	-0.6819	large	1.0778	-0.341	medium	1.0653	-0.1279	small	0.7277	0.7666	large	0.6268	1.2209
Q8IWV538	PQBP1	Polyglutamine-binding protein 1 OS=Homo sapiens OX=9606 GN=PQBP1 PE=1 SV=1	1.74042e+06	1.57947e+06	1.37462e+06	1.70692e+06	1.40875e+06	1.22953e+06	1.39449e+06	1.48013e+06	0.0122	0.0648	0.685	large	1.1019	-0.5879	large	1.2661	-1.6378	large	1.0196	0	negligible	1.149	-1.0499	large	0.9253	0.5879	large	0.8053	1.6378	large	1.2354	-1.3439	large	1.2846	-1.7218	large	0.9858	0.084	negligible	1.1532	-0.7979	large	0.8556	0.3467	medium	0.673	1.9501
Q92769	HDAC2	Histone deacetylase 2 OS=Homo sapiens OX=9606 GN=HDAC2 PE=1 SV=2	7.59429e+06	6.8952e+06	6.0002e+06	5.07477e+06	7.97541e+06	8.54415e+06	6.16421e+06	5.54664e+06	0.2314	0.3317	0.1442	large	1.1014	-0.3312	medium	1.2657	-0.4331	medium	1.4965	-0.7389	large	1.1492	-0.1019	small	1.3587	-0.4077	medium	1.1824	-0.3057	medium	0.9522	-0.0255	negligible	0.807	0.7389	large	0.9734	0.1529	small	0.9149	0.2038	small	1.0796	-0.2302	small	0.9916	-0.0628
O60220	TIMM8A	Mitochondrial import inner membrane translocase subunit Tim8 A OS=Homo sapiens OX=9606 GN=TIMM8A PE=1 SV=1	5.1812e+06	5.21888e+06	4.09728e+06	4.71306e+06	5.22867e+06	5.17708e+06	5.2146e+06	5.52439e+06	0.6697	0.7169	-0.13	negligible	0.9928	0.0222	negligible	1.2645	-0.2661	small	1.0993	-0.2439	small	1.2737	-0.2882	small	1.1073	-0.2661	small	0.8693	0.0222	negligible	0.9909	0.0887	negligible	1.0081	0.0665	negligible	0.7857	0.0665	negligible	0.8531	0.6652	large	1.0506	-0.4	medium	1.151	-1.1386
Q8IWV1271	XRN2	5'-3' exoribonuclease 2 OS=Homo sapiens OX=9606 GN=XRN2 PE=1 SV=1	1.01374e+07	1.04879e+07	8.0231e+06	8.85418e+06	1.06295e+07	9.86148e+06	7.98109e+06	7.82454e+06	0.0618	0.1376	0.4033	large	0.9666	-0.4577	medium	1.2635	-1.0985	large	1.1449	-0.7018	large	1.3072	-0.6408	large	1.1845	-0.2441	small	0.9061	0.3967	medium	0.9537	0.1221	small	1.0635	-0.2746	small	1.0053	0.0305	negligible	1.1316	-0.6103	large	1.064	-0.4644	medium	0.9993	-0.0442
Q8IWV471	TOMM22	Mitochondrial import receptor subunit TOM22 homolog OS=Homo sapiens OX=9606 GN=TOMM22 PE=1 SV=3	7.07541e+06	6.03755e+06	5.60259e+06	5.72533e+06	5.77932e+06	5.42534e+06	4.66041e+06	5.07958e+06	0.0109	0.0644	0.7025	large	1.1719	-0.5186	large	1.2629	-1.5125	large	1.2358	-1.3828	large	1.0776	-0.9939	large	1.0545	-0.8643	large	0.9786	0.1296	small	1.2243	-0.9075	large	1.1128	-1.3828	large	1.2022	-1.0803	large	1.1271	-0.6914	large	0.9158	0.5824	large	0.7377	1.4046
Q8IWV186	DDX54	ATP-dependent RNA helicase DDX54 OS=Homo sapiens OX=9606 GN=DDX54 PE=1 SV=2	3.6173e+06	3.18555e+06	2.86536e+06	2.95953e+06	3.28695e+06	3.11048e+06	2.71905e+06	2.97609e+06	0.0073	0.0644	0.7683	large	1.1355	-0.8325	large	1.2624	-2.4975	large	1.2223	-2.1057	large	1.1117	-1.665	large	1.0764	-1.2732	large	0.9682	0.3918	medium	1.1005	-0.5387	large	1.0241	-0.3428	medium	1.0538	-0.2449	small	0.9944	0.049	negligible	0.985	0.1291	small	0.7805	1.6783
Q9BZE4	GTPBP4	GTP-binding protein 4 OS=Homo sapiens OX=9606 GN=GTPBP4 PE=1 SV=3	1.46074e+07	1.28695e+07	1.15774e+07	1.32821e+07	1.21266e+07	1.3005e+07	1.17127e+07	1.15611e+07	0.8401	0.8608	-0.2217	negligible	1.135	-0.1706	small	1.2617	-0.3199	medium	1.0998	-0.1919	small	1.1116	-0.1493	small	0.9689	-0.0213	negligible	0.8717	0.1279	small	1.2046	-0.3412	medium	0.9896	0.1493	small	0.9885	-0.064	negligible	1.1489	-0.3412	medium	1.0856	-0.6701	large	1.4545	-1.8188
Q8IWV1490	NIFK	MKI67 FHA domain-interacting nucleolar phosphoprotein OS=Homo sapiens OX=9606 GN=NIFK PE=1 SV=1	1.02694e+06	970854	813910	918248	908384	1.22945e+06	940446	982897	0.0958	0.1828	0.3217	large	1.0578	-0.1717	small	1.2617	-1.0016	large	1.1184	-0.4579	medium	1.1928	-0.8299	large	1.0573	-0.2862	small	0.8864	0.5437	large	1.1305	-0.4865	medium	0.7897	0.7727	large	0.8655	0.6582	large	0.9342	0.372	medium	0.8234	1.1047	large	0.8348	0.7204
Q8IWV707	ZNF207	BUB3-interacting and GLEBS motif-containing protein ZNF207 OS=Homo sapiens OX=9606 GN=ZNF207 PE=1 SV=1	1.26052e+07	1.27558e+07	9.99194e+06	1.14749e+07	1.17733e+07	1.31101e+07	9.8825e+06	1.03964e+07	0.0177	0.0712	0.6225	large	0.9882	0	negligible	1.2615	-1.1892	large	1.0985	-0.8056	large	1.2766	-1.1892	large	1.1116	-0.8056	large	0.8708	0.3836	medium	1.0707	-0.6138	large	0.973	0.4603	medium	1.0111	-0.422	medium	1.1037	-0.4987	medium	0.931	0.4886	medium	0.8469	1.6536
Q6DD88	ATL3	Atlastin-3 OS=Homo sapiens OX=9606 GN=ATL3 PE=1 SV=1	8.41585e+06	8.07668e+06	6.68064e+06	7.18004e+06	6.24585e+06	5.56787e+06	6.0647e+06	7.85795e+06	0.5227	0.5899	-0.0533	negligible	1.042	0.0689	negligible	1.2597	-0.4593	medium	1.1721	-0.4823	medium	1.209	-0.5282	large	1.1249	-0.5512	large	0.9304	-0.023	negligible	1.3474	-0.2756	small	1.4506	-0.643	large	1.1016	-0.2067	small	0.9137	0.2067	small	0.8692	0.6876	large	1.1484	-0.5067
Q07812	BAX	Apoptosis regulator BAX OS=Homo sapiens OX=9606 GN=BAX PE=1 SV=1	1.22224e+06	1.18842e+06	970378	1.07727e+06	1.08089e+06	1.1518e+06	1.12572e+06	1.03622e+06	0.5984	0.6562	-0.0933	negligible	1.0285	0.1803	small	1.2596	-0.5185	large	1.1346	-0.1353	small	1.2247	-0.6988	large	1.1032	-0.3156	medium	0.9008	0.3832	medium	1.1308	-0.3832	medium	1.0318	-0.5185	large	0.862	0.3156	medium	1.0396	-0.3607	medium	0.9911	0.128	small	1.2014	-1.024
Q8IWV1178	ORMDL1	ORM1-like protein 1 OS=Homo sapiens OX=9606 GN=ORMDL1 PE=1 SV=1	1.66588e+06	1.70418e+06	1.32299e+06	1.338e+06	1.37432e+06	1.43798e+06	1.31547e+06	1.20717e+06	0.0512	0.1236	0.4375	large	0.9775	0.22	small	1.2592	-0.8171	large	1.2451	-0.66	large	1.2881	-1.0371	large	1.2737	-0.88	large	0.9888	0.1571	small	1.2121	-0.3771	medium	1.1851	-0.7228	large	1.0057	-0.2514	small	1.1084	-0.7857	large	0.8437	0.6237	large	0.7311	1.0978
Q86U42	PABPN1	Polyadenylate-binding protein 2 OS=Homo sapiens OX=9606 GN=PABPN1 PE=1 SV=3	1.44375e+07	1.64112e+07	1.14684e+07	1.1202e+07	1.46492e+07	1.69992e+07	1.46103e+07	1.47205e+07	0.2775	0.3762	0.1042	medium	0.8797	0.0996	negligible	1.2589	-0.7969	large	1.2888	-0.3735	medium	1.431	-0.8965	large	1.465	-0.4732	medium	1.0238	0.4233	medium	0.9856	-0.1494	small	0.9654	0.249	small	0.785	0.7222	large	0.761	0.2241	small	0.8638	0.5116	large	0.6819	1.2621
Q14558	PRPSAP1	Phosphoribosyl pyrophosphate synthase-associated protein 1 OS=Homo sapiens OX=9606 GN=PRPSAP1 PE=1 SV=2	4.63765e+06	5.79789e+06	3.68632e+06	4.81435e+06	5.21015e+06	5.33235e+06	4.50859e+06	4.89762e+06	0.2132	0.3126	0.1617	large	0.7999	0.5663	large	1.2581	-0.3347	medium	0.9633	-0.2317	small	1.5728	-0.901	large	1.2043	-0.798	large	0.7657	0.103	small	0.8901	-0.0515	negligible	1.0873	-0.2317	small	0.8176	-0.2317	small	0.983	0.4119	medium	1.142	-1.1267	large	1.007	-0.5177
Q8IWV730	HNRNPA1	Heterogeneous nuclear ribonucleoprotein A1 OS=Homo sapiens OX=9606 GN=HNRNPA1 PE=1 SV=5	4.75348e+08	4.33155e+08	3.78379e+08	3.92696e+08	4.02137e+08	4.36269e+08	3.57902e+08	3.69601e+08	0.0185	0.0719	0.615	large	1.0974	-0.4938	medium	1.2563	-1.4815	large	1.2105	-1.2916	large	1.1448	-0.9877	large	1.103	-0.7977	large	0.9635	0.1899	small	1.1821	-1.0256	large	0.9929	0.038	negligible	1.0572	-0.4938	medium	1.0625	-0.6458	large	0.8952	0.6594	large	0.8117	1.2589
Q8IWV490	TRAP1	Heat shock protein 75 kDa, mitochondrial OS=Homo sapiens OX=9606 GN=TRAP1 PE=1 SV=3	4.05064e+07	4.12043e+07	3.22826e+07	3.83258e+07	3.99772e+07	4.07852e+07	3.63503e+07	3.73829e+07	0.0112	0.0644	0.6992	large	0.9831	0.3008	medium	1.2547	-1.7189	large	1.0569	-1.3752	large	1.2764	-2.0198	large	1.0751	-1.676	large	0.8423	0.3438	medium	1.0132	-0.2578	small	1.0103	-0.2578	small	0.8881	0.0859	negligible	1.0252	0	negligible	0.6788	1.0295	large	0.5548	1.5286
Q8IWV187	ATAD1	Outer mitochondrial transmembrane helix translocase OS=Homo sapiens OX=9606 GN=ATAD1 PE=1 SV=1	3.03917e+06	3.0161e+06	2.4235e+06	2.17221e+06	3.37035e+06	3.32432e+06	2.97784e+06	2.37394e+06	0.0073	0.0644	0.7683	large	1.0076	-0.5387	large	1.254	-1.4691	large	1.3991	-1.714	large	1.2445	-0.9304	large	1.3885	-1.1753	large	1.1157	-0.2449	small	0.9017	0.9304	large	0.9073	1.1753	large	0.8138	0.9794	large	0.915	0.2449	small	1.0043	-0.1705	small	0.894	1.3212
Q8IWV705	MCM4	DNA replication licensing factor MCM4 OS=Homo sapiens OX=9606 GN=MCM4 PE=1 SV=5	6.96654e+07	6.86904e+07	5.55575e+07	5.54927e+07	6.96385e+07	6.68923e+07	5.47335e+07	5.83673e+07	0.0177	0.0712	0.6217	large	1.0142	-0.4598	medium	1.2539	-1.5328	large	1.2554	-1.801	large	1.2364	-1.073	large	1.2378	-1.3412	large	1.0012	-0.2682	small	1.0004	-0.0383	negligible	1.0269	-0.0766	negligible	1.0151	-0.115	small	0.9507	0.6131	large	0.9785	0	negligible	0.7405	1.4928
Q8IWS0	PHF6	PHD finger protein 6 OS=Homo sapiens OX=9606 GN=PHF6 PE=1 SV=1	2.41029e+06	2.12456e+06	1.92439e+06	1.79077e+06	2.23429e+06	2.83378e+06	1.90033e+06	1.75685e+06	0.1532	0.2504	0.23	large	1.1345	-0.1074	small	1.2525	-0.5372	large	1.346	-0.8327	large	1.104	-0.4298	medium	1.1864	-0.7252	large	1.0746	-0.2955	small	1.0788	-0.2417	small	0.7497	0.4566	medium	1.0127	-0.0269	negligible	1.0193	0.0806	negligible	0.8602	0.7238	large	0.8138	0.4072
Q8IWV1345	RPP30	Ribonuclease P protein subunit p30 OS=Homo sapiens OX=9606 GN=RPP30 PE=1 SV=1	4.73814e+06	4.14996e+06	3.7837e+06	3.80007e+06	4.32285e+06	3.93476e+06	3.73977e+06	3.89393e+06	0.0724	0.1529	0.3742	large	1.1417	-0.2681	small	1.2523	-1.0726	large	1.2469	-0.9236	large	1.0968	-0.8044	large	1.0921	-0.6555	large	0.9957	0.149	small	1.0961	-0.0298	negligible	1.0547	-0.3575	medium	1.0117	-0.2681	small	0.9759	0.0596	negligible	0.9527	0.4195	medium	0.8576	0.9962
P41223	BUD31	Protein BUD31 homolog OS=Homo sapiens OX=9606 GN=BUD31 PE=1 SV=2	861303	779239	687979	1.08203e+06	1.07802e+06	1.01666e+06	601222	775482	0.6681	0.7157	-0.1292	negligible	1.1053	-0.0665	negligible	1.2519	-0.3327	medium	0.796	-0.0222	negligible	1.1327	-0.2662	small	0.7202	0.0444	negligible	0.6358	0.3105	medium	0.799	0.0887	negligible	0.7665	0.1774	small	1.1443	-0.2218	small	1.3953	0	negligible	1.1137	-0.3117	medium	1.3717	-1.0599
Q8IWV26	HSPA9	Stress-70 protein, mitochondrial OS=Homo sapiens OX=9606 GN=HSPA9 PE=1 SV=2	2.8144e+08	2.60137e+08	2.24842e+08	2.10625e+08	2.6297e+08	2.26362e+08	2.08024e+08	2.0068e+08	0.0045	0.0644	0.845	large	1.0819	-0.898	large	1.2517	-2.2151	large	1.3362	-2.5145	large	1.157	-1.3171	large	1.2351	-1.6164	large	1.0675	-0.2993	small	1.0702	-0.7184	large	1.1492	-1.0776	large	1.0809	-0.898	large	1.0496	-1.1375	large	0.7409	1.3401	large	0.5975	2.1442
Q8IWV90	HNRNPA0	Heterogeneous nuclear ribonucleoprotein A0 OS=Homo sapiens OX=9606 GN=HNRNPA0 PE=1 SV=1	4.83328e+07	4.58367e+07	3.86596e+07	4.12941e+07	5.48376e+07	5.32023e+07	3.77529e+07	3.62031e+07	0.006	0.0644	0.8008	large	1.0545	0.1056	small	1.2502	-1.4788	large	1.1705	-0.9507	large	1.1856	-1.5844	large	1.11	-1.0563	large	0.9362	0.5281	large	0.8814	0.8979	large	0.8616	0.6338	large	1.024	0.2113	small	1.1406	-1.1091	large	0.7998	0.8504	large	0.6315	2.5512
Q8IWV1495	SWAP70	Switch-associated protein 70 OS=Homo sapiens OX=9606 GN=SWAP70 PE=1 SV=1	3.072e+06	2.79577e+06	2.45909e+06	2.57601e+06	2.62639e+06	2.40963e+06	2.41904e+06	2.37558e+06	0.098	0.1862	0.3175	large	1.0988	-0.3138	medium	1.2492	-0.9986	large	1.1925	-0.8559	large	1.1369	-0.6847	large	1.0853	-0.5421	large	0.9546	0.1427	small	1.1697	-0.4565	medium	1.1602	-0.5991	large	1.0166	-0.1427	small	1.0844	-0.5136	large	1.3826	-0.3219	medium	1.064	-0.4829
Q8IWV909	ORMDL3	ORM1-like protein 3 OS=Homo sapiens OX=9606 GN=ORMDL3 PE=1 SV=1	2.76144e+06	2.77552e+06	2.21127e+06	2.24508e+06	2.59885e+06	2.56152e+06	2.1855e+06	2.28617e+06	0.0288	0.0902	0.5392	large	0.9949	0.4514	medium	1.2488	-1.1111	large	1.23	-1.0069	large	1.2552	-1.5624	large	1.2363	-1.4583	large	0.9849	0.1042	small	1.0626	-0.0694	negligible	1.0835	-0.5903	large	1.0118	-0.1389	small	0.982	0.1042	small	0.8978	0.4034	medium	0.9093	0.5695
Q8IWV54	ANLN	Anillin OS=Homo sapiens OX=9606 GN=ANLN PE=1 SV=2	1.36454e+07	1.4856e+07	1.09399e+07	1.12523e+07	1.69319e+07	1.75958e+07	1.22938e+07	1.12203e+07	0.0051	0.0644	0.8267	large	0.9185	0.3963	medium	1.2473	-1.9815	large	1.2127	-1.4153	large	1.358	-2.3778	large	1.3203	-1.8116	large	0.9722	0.5661	large	0.8059	0.736	large	0.8443	0.8492	large	0.8899	1.0757	large	1.0029	-0.0566	negligible	0.717	0.5416	large	0.0793	2.3634
Q8IWV684	IGF2BP2	Insulin-like growth factor 2 mRNA-binding protein 2 OS=Homo sapiens OX=9606 GN=IGF2BP2 PE=1 SV=2	9.52648e+06	1.03874e+07	7.64123e+06	8.21478e+06	9.99433e+06	9.61847e+06	8.26916e+06	8.66506e+06	0.0171	0.0712	0.6275	large	0.9171	0.7338	large	1.2467	-0.9269	large	1.1597	-1.1586	large	1.3594	-1.6606	large	1.2645	-1.8923	large	0.9302	-0.2317	small	0.9532	0.4248	medium	1.0799	-0.5793	large	0.9241	-0.0772	negligible	0.948	0.309	medium	0.6751	0.1584	small	0.5903	0.8714
Q8IWV1098	DDX10	Probable ATP-dependent RNA helicase DDX10 OS=Homo sapiens OX=9606 GN=DDX10 PE=1 SV=2	4.55477e+06	4.0421e+06	3.65498e+06	3.74449e+06	4.10779e+06	3.97621e+06	3.69995e+06	3.60646e+06	0.0439	0.1136	0.465	large	1.1268	-0.7412	large	1.2462	-1.2568	large	1.2164	-1.289	large	1.1059	-0.5156	large	1.0795	-0.5478	large	0.9761	-0.0322	negligible	1.1088	-0.58	large	1.0166	0	negligible	0.9878	-0.3222	medium	1.0383	-0.3867	medium	0.9188	0.1253	small	0.8696	0.6514
Q8IWV1556	CBX5	Chromobox protein homolog 5 OS=Homo sapiens OX=9606 GN=CBX5 PE=1 SV=1	4.54363e+06	5.21202e+06	3.64589e+06	3.08661e+06	3.32279e+06	4.19087e+06	3.24094e+06	3.32726e+06	0.1083	0.1975	0.2983	large	0.8718	0.1688	small	1.2462	-0.6753	large	1.472	-0.7597	large	1.4296	-0.8441	large	1.6886	-0.9286	large	1.1812	-0.0844	negligible	1.3674	-0.7597	large	1.2437	-0.5065	large	1.1249	-0.3658	medium	0.9277	-0.2251	small	1.0647	-0.2059	small	0.9558	0.4804
Q7L592	NDUFAF7	Protein arginine methyltransferase NDUFAF7, mitochondrial OS=Homo sapiens OX=9606 GN=NDUFAF7 PE=1 SV=1	546687	500530	439259	461004	478362	527609	441513	588546	0.6307	0.6844	-0.11	negligible	1.0922	-0.0671	negligible	1.2446	-0.2908	small	1.1859	-0.3579	medium	1.1395	-0.2237	small	1.0857	-0.2908	small	0.9528	-0.0671	negligible	1.1428	-0.2908	small	0.9487	0.1119	small	0.9949	-0.0447	negligible	0.7833	0.6712	large	0.9335	0	negligible	1.3031	-0.276
Q9UQ35	SRRM2	Serine/arginine repetitive matrix protein 2 OS=Homo sapiens OX=9606 GN=SRRM2 PE=1 SV=2	3.62333e+07	3.51158e+07	2.91166e+07	2.90944e+07	3.42443e+07	3.26408e+07	2.99052e+07	3.25347e+07	0.3743	0.4598	0.0342	small	1.0318	0.0959	negligible	1.2444	-0.6236	large	1.2454	-0.5756	large	1.206	-0.7195	large	1.207	-0.6715	large	1.0008	0.048	negligible	1.0581	-0.1919	small	1.0758	-0.4077	medium	0.9736	-0.1439	small	0.8943	0.1679	small	1.355	0.1141	small	15.528	-2.3381
O43294	TGFB1I1	Transforming growth factor beta-1-induced transcript 1 protein OS=Homo sapiens OX=9606 GN=TGFB1I1 PE=1 SV=2	207109	238613	166647	228566	225065	217976	215234	247046	0.4835	0.5569	-0.0317	negligible	0.868	0.6266	large	1.2428	0.2321	small	0.9061	0.3481	medium	1.4318	-0.3945	medium	1.044	-0.2785	small	0.7291	0.116	small	0.9202	0.4409	medium	1.0947	-0.0696	negligible	0.7743	-0.0464	negligible	0.9252	0.5105	large	1.1443	-1.1595	large	1.181	-1.2816
Q8IWV1557	USP10	Ubiquitin carboxyl-terminal hydrolase 10 OS=Homo sapiens OX=9606 GN=USP10 PE=1 SV=2	5.05283e+06	4.74364e+06	4.0717e+06	4.29864e+06	5.20244e+06	4.63064e+06	4.16436e+06	5.03056e+06	0.1083	0.1975	0.2983	large	1.0652	-0.3658	medium	1.241	-0.7879	large	1.1754	-1.013	large	1.165	-0.4221	medium	1.1035	-0.6472	large	0.9472	-0.2251	small	0.9712	0.1688	small	1.0244	-0.2251	small	0.9777	-0.2532	small	0.8545	0.7035	large	1.0278	-0.2267	small	1.2805	-0.4308
Q8IWV1521	TOR1AIP1	Torsin-1A-interacting protein 1 OS=Homo sapiens OX=9606 GN=TOR1AIP1 PE=1 SV=2	385393	555583	310580	507683	726131	885594	825227	498399	0.1019	0.1903	0.31	large	0.6937	0.3689	medium	1.2409	-0.227	small	0.7591	0.2554	small	1.7889	-0.5959	large	1.0944	-0.1135	small	0.6118	0.4824	medium	0.5307	0.5108	large	0.6274	0.8513	large	0.3764	0.9931	large	1.0186	-0.0851	negligible	1.0841	-0.2607	small	0.979	0.5539
Q8IWV305	SNRNP200	U5 small nuclear ribonucleoprotein 200 kDa helicase OS=Homo sapiens OX=9606 GN=SNRNP200 PE=1 SV=2	9.71758e+07	9.085e+07	7.83176e+07	8.29531e+07	9.38968e+07	9.24412e+07	7.9595e+07	7.86244e+07	0.0087	0.0644	0.7392	large	1.0696	-0.8307	large	1.2408	-2.2614	large	1.1715	-1.9845	large	1.16	-1.4307	large	1.0952	-1.1538	large	0.9441	0.2769	small	1.0349	-0.5077	large	0.9828	0.0462	negligible	0.984	0	negligible	1.0551	-0.2769	small	0.8021	0.5094	large	0.2189	1.995
Q8IWV1211	UTP25	U3 small nucleolar RNA-associated protein 25 homolog OS=Homo sapiens OX=9606 GN=UTP25 PE=1 SV=2	1.59633e+06	1.49282e+06	1.28707e+06	1.48648e+06	1.52313e+06	1.61984e+06	1.23761e+06	1.38232e+06	0.0549	0.1287	0.425	large	1.0693	-0.2487	small	1.2403	-1.2744	large	1.0739	-0.4973	medium	1.1599	-1.0258	large	1.0043	-0.2487	small	0.8659	0.7771	large	1.0481	-0.1554	small	0.9216	0.2176	small	1.04	-0.0311	negligible	1.0754	-0.3419	medium	1.08	-0.302	medium	1.2402	-0.3882
Q96AT9	RPE	Ribulose-phosphate 3-epimerase OS=Homo sapiens OX=9606 GN=RPE PE=1 SV=1	603140	742288	486341	372400	626497	531711	738418	544670	0.7935	0.8211	-0.195	negligible	0.8125	-0.1078	small	1.2402	-0.4744	medium	1.6196	-0.2803	small	1.5263	-0.3665	medium	1.9933	-0.1725	small	1.306	0.1941	small	0.9627	0.0647	negligible	1.396	-0.1509	small	0.6586	0.5822	large	0.6837	0.1078	small	1.0632	-0.7643	large	1.1941	-1.8906
Q8IWV769	RAB5C	Ras-related protein Rab-5C OS=Homo sapiens OX=9606 GN=RAB5C PE=1 SV=2	2.60066e+07	2.59104e+07	2.0979e+07	2.26504e+07	2.54931e+07	2.43313e+07	2.22076e+07	2.36336e+07	0.0204	0.0754	0.5983	large	1.0037	-0.2975	small	1.2397	-1.8595	large	1.1482	-1.4876	large	1.2351	-1.562	large	1.1439	-1.1901	large	0.9262	0.3719	medium	1.0201	-0.2975	small	1.0649	-0.7438	large	0.9447	0.2231	small	0.9584	0.2231	small	0.949	0.2185	small	0.9274	1.0489
Q8IWV194	GC	Vitamin D-binding protein OS=Homo sapiens OX=9606 GN=GC PE=1 SV=2	3.39766e+07	3.36803e+07	2.74108e+07	2.93095e+07	4.0849e+07	3.49793e+07	2.82033e+07	2.8362e+07	0.0074	0.0644	0.7658	large	1.0088	-0.1948	small	1.2395	-1.8509	large	1.1592	-1.4125	large	1.2287	-1.6561	large	1.1491	-1.2177	large	0.9352	0.4384	medium	0.8318	0.7793	large	0.9629	0.4871	medium	0.9719	0.2922	small	1.0334	0.0974	negligible	0.6686	0.7759	large	0.6168	1.7069
Q13501	SQSTM1	Sequestosome-1 OS=Homo sapiens OX=9606 GN=SQSTM1 PE=1 SV=1	216191	360463	174454	195456	387151	338563	294006	192682	0.1258	0.2192	0.2692	large	0.5998	0.1654	small	1.2392	-0.5514	large	1.1061	-0.386	medium	2.0662	-0.7168	large	1.8442	-0.5514	large	0.8925	0.1654	small	0.5584	0.7168	large	1.0647	0.0827	negligible	0.5934	0.5239	large	1.0144	-0.1103	small	0.8199	0.7094	large	0.8799	0.2554
Q8IWV213	PDS5A	Sister chromatid cohesion protein PDS5 homolog A OS=Homo sapiens OX=9606 GN=PDS5A PE=1 SV=1	1.04496e+07	1.02031e+07	8.435e+06	9.38818e+06	1.05014e+07	1.06605e+07	9.27876e+06	9.72028e+06	0.0076	0.0644	0.7625	large	1.0242	-0.8706	large	1.2388	-2.5633	large	1.1131	-1.6444	large	1.2096	-1.6928	large	1.0868	-0.7738	large	0.8985	0.9189	large	0.9951	-0.1935	small	0.9571	0.9189	large	0.9091	0.6287	large	0.9658	0.0967	negligible	1.8054	-0.2804	small	0.4406	2.4113
Q8IWV20	GCLM	Glutamate--cysteine ligase regulatory subunit OS=Homo sapiens OX=9606 GN=GCLM PE=1 SV=1	5.25449e+07	4.82414e+07	4.24275e+07	4.12542e+07	4.59988e+07	4.12171e+07	3.83363e+07	3.91797e+07	0.0043	0.0644	0.8525	large	1.0892	-0.4296	medium	1.2385	-1.657	large	1.2737	-2.5162	large	1.137	-1.2274	large	1.1694	-2.0866	large	1.0284	-0.8592	large	1.1423	-1.0433	large	1.1704	-2.3321	large	1.1067	-1.9025	large	1.053	-0.491	medium	1.0428	-0.4005	medium	0.5834	1.9024
O14981	BTAF1	TATA-binding protein-associated factor 172 OS=Homo sapiens OX=9606 GN=BTAF1 PE=1 SV=2	1.17248e+06	1.14837e+06	946758	1.1397e+06	1.10707e+06	1.17899e+06	1.07087e+06	1.10522e+06	0.1916	0.291	0.1842	large	1.021	0.1044	small	1.2384	-0.7829	large	1.0288	-0.2349	small	1.213	-0.8872	large	1.0076	-0.3392	medium	0.8307	0.548	large	1.0591	-0.4697	medium	0.974	0.1827	small	0.8841	0.3653	medium	1.0312	-0.4436	medium	0.9255	0.7778	large	1.0236	0.0741
Q8IWV274	CTSA	Lysosomal protective protein OS=Homo sapiens OX=9606 GN=CTSA PE=1 SV=2	2.72261e+06	2.56173e+06	2.19985e+06	2.14503e+06	2.73847e+06	2.57802e+06	1.99492e+06	2.07666e+06	0.0083	0.0644	0.7475	large	1.0628	-0.516	large	1.2376	-1.6886	large	1.2693	-1.6417	large	1.1645	-1.1727	large	1.1943	-1.1258	large	1.0256	0.0469	negligible	0.9942	0.1407	small	0.9937	0	negligible	1.1027	-0.7036	large	1.0329	-0.1876	small	0.9895	0.2831	small	0.8188	0.9121
Q8IWV1579	TSEN34	tRNA-splicing endonuclease subunit Sen34 OS=Homo sapiens OX=9606 GN=TSEN34 PE=1 SV=1	665728	707824	538165	692434	687440	764973	524617	631527	0.1121	0.2016	0.2917	large	0.9405	0.224	small	1.237	-0.8402	large	0.9614	-0.14	small	1.3153	-1.0642	large	1.0222	-0.3641	medium	0.7772	0.7001	large	0.9684	-0.084	negligible	0.9253	0.2521	small	1.0258	0.168	small	1.0964	-0.2801	small	0.9691	0.2459	small	0.7544	0.9563
Q8IWV1366	ALDOC	Fructose-bisphosphate aldolase C OS=Homo sapiens OX=9606 GN=ALDOC PE=1 SV=2	2.77689e+07	2.78597e+07	2.24514e+07	2.35226e+07	2.52674e+07	2.61168e+07	2.21843e+07	2.27948e+07	0.0754	0.1566	0.3667	large	0.9967	0.0296	negligible	1.2368	-0.9774	large	1.1805	-0.7108	large	1.2409	-1.007	large	1.1844	-0.7404	large	0.9545	0.2666	small	1.099	-0.5331	large	1.0667	-0.3258	medium	1.012	-0.1777	small	1.0319	-0.5035	large	0.8035	0.3335	medium	0.8408	0.5717
Q8IWV1163	PFKM	ATP-dependent 6-phosphofructokinase, muscle type OS=Homo sapiens OX=9606 GN=PFKM PE=1 SV=2	1.19201e+07	1.23118e+07	9.63905e+06	1.01979e+07	1.34503e+07	1.09261e+07	1.11927e+07	1.17817e+07	0.05	0.1222	0.4417	large	0.9682	0.3785	medium	1.2366	-0.694	large	1.1689	-0.8832	large	1.2773	-1.0725	large	1.2073	-1.2618	large	0.9452	-0.1893	small	0.8862	0.8201	large	1.1268	-0.5047	large	0.8612	0.3785	medium	0.8656	0.8201	large	1.1351	-0.4756	medium	1.0439	-0.1585
Q8IWV757	VPS26A	Vacuolar protein sorting-associated protein 26A OS=Homo sapiens OX=9606 GN=VPS26A PE=1 SV=2	7.0746e+06	6.6485e+06	5.72395e+06	5.07172e+06	7.07232e+06	5.87348e+06	4.04559e+06	5.9531e+06	0.0196	0.0737	0.605	large	1.0641	-0.525	large	1.236	-1.4626	large	1.3949	-1.6501	large	1.1615	-0.9376	large	1.3109	-1.1251	large	1.1286	-0.1875	small	1.0003	-0.15	small	1.132	-0.6375	large	1.4149	-0.375	medium	0.8519	0.1875	small	0.9856	0.4224	medium	1.0367	-0.2733
Q8IWV931	EIF3M	Eukaryotic translation initiation factor 3 subunit M OS=Homo sapiens OX=9606 GN=EIF3M PE=1 SV=1	1.28711e+07	1.60213e+07	1.04172e+07	1.3564e+07	1.74661e+07	1.98506e+07	1.82782e+07	1.49521e+07	0.0305	0.0929	0.5292	large	0.8034	0.687	large	1.2356	-0.4466	medium	0.9489	0.1374	small	1.538	-1.1336	large	1.1812	-0.5496	large	0.768	0.584	large	0.7369	0.9962	large	0.8071	0.8244	large	0.5699	1.271	large	0.9072	0.1374	small	0.7723	0.6876	large	0.5909	1.4648
Q8IWV1158	EIF2B5	Translation initiation factor eIF-2B subunit epsilon OS=Homo sapiens OX=9606 GN=EIF2B5 PE=1 SV=3	1.70972e+06	1.74495e+06	1.38406e+06	1.22063e+06	1.66483e+06	1.7938e+06	1.42892e+06	1.63577e+06	0.0495	0.1217	0.4433	large	0.9798	0.0948	negligible	1.2353	-1.0425	large	1.4007	-0.9477	large	1.2607	-1.1373	large	1.4296	-1.0425	large	1.1339	0.0948	negligible	1.027	-0.0948	negligible	0.9728	0.2843	small	0.9686	0.0948	negligible	0.7462	0.6002	large	0.9636	-0.027	negligible	0.9059	0.7022
Q8IWV855	COQ7	5-demethoxyubiquinone hydroxylase, mitochondrial OS=Homo sapiens OX=9606 GN=COQ7 PE=1 SV=3	1.33966e+06	1.36882e+06	1.08471e+06	1.00457e+06	1.25237e+06	1.11796e+06	1.1067e+06	1.10204e+06	0.0248	0.0825	0.565	large	0.9787	0.0715	negligible	1.235	-1.2151	large	1.3336	-1.6439	large	1.2619	-1.2865	large	1.3626	-1.7154	large	1.0798	-0.4288	medium	1.0697	-0.1787	small	1.2244	-1.1078	large	0.9801	-0.0357	negligible	0.9116	0.4646	medium	1.0676	-0.378	medium	0.9439	0.6299
Q9Y3E7	CHMP3	Charged multivesicular body protein 3 OS=Homo sapiens OX=9606 GN=CHMP3 PE=1 SV=3	3.86289e+06	3.35025e+06	3.1291e+06	2.68061e+06	3.85957e+06	3.00661e+06	2.91196e+06	3.223e+06	0.1797	0.2794	0.1975	large	1.153	-0.3157	medium	1.2345	-0.6841	large	1.4411	-0.7893	large	1.0707	-0.3684	medium	1.2498	-0.4736	medium	1.1673	-0.1052	small	1.0009	0.1316	small	1.1143	-0.4999	medium	1.0746	-0.2105	small	0.8317	0.2631	small	1.0835	-0.4704	medium	1.0918	-0.7057
Q8IWV165	KMT2D	Histone-lysine N-methyltransferase 2D OS=Homo sapiens OX=9606 GN=KMT2D PE=1 SV=2	8.95224e+06	8.50281e+06	7.25265e+06	6.06159e+06	8.1916e+06	5.47817e+06	5.48176e+06	5.45678e+06	0.007	0.0644	0.7767	large	1.0529	-0.3491	medium	1.2343	-1.2968	large	1.4769	-1.8454	large	1.1724	-0.9476	large	1.4027	-1.4963	large	1.1965	-0.5486	large	1.0929	-0.798	large	1.5521	-1.9451	large	1.3231	-1.2469	large	1.1108	-0.798	large	1.0273	-0.4201	medium	0.7943	1.1669
Q9Y6M7	SLC4A7	Sodium bicarbonate cotransporter 3 OS=Homo sapiens OX=9606 GN=SLC4A7 PE=1 SV=2	1.24993e+06	1.22109e+06	1.01312e+06	1.58484e+06	1.08254e+06	1.25923e+06	1.15795e+06	1.30165e+06	0.5776	0.639	-0.0825	negligible	1.0236	-0.3172	medium	1.2337	-0.4078	medium	0.7887	0	negligible	1.2053	-0.0906	negligible	0.7705	0.3172	medium	0.6393	0.4078	medium	1.1546	-0.521	large	0.9697	0.2492	small	0.8749	0.1359	small	1.2176	0.2265	small	1.0047	0.0863	negligible	1.4871	-1.3377
Q8IWV63	DCAKD	Dephospho-CoA kinase domain-containing protein OS=Homo sapiens OX=9606 GN=DCAKD PE=1 SV=1	1.95604e+07	1.92369e+07	1.5864e+07	1.49561e+07	2.08613e+07	2.35626e+07	1.70796e+07	1.59713e+07	0.0054	0.0644	0.8167	large	1.0168	0.1651	small	1.233	-1.7065	large	1.3079	-1.8166	large	1.2126	-1.8716	large	1.2862	-1.9817	large	1.0607	-0.1101	small	0.9376	0.4954	medium	0.8164	1.0459	large	0.9288	0.7156	large	0.9364	0.2752	small	0.9529	0.0458	negligible	0.3437	2.1062
Q8IWV819	PRPF19	Pre-mRNA-processing factor 19 OS=Homo sapiens OX=9606 GN=PRPF19 PE=1 SV=1	4.59549e+07	4.62836e+07	3.73114e+07	3.92088e+07	4.72104e+07	4.6975e+07	4.06876e+07	4.00799e+07	0.0227	0.0788	0.58	large	0.9929	0.2546	small	1.2317	-1.2002	large	1.1721	-0.8001	large	1.2405	-1.4548	large	1.1804	-1.0547	large	0.9516	0.4001	medium	0.9734	0.4728	medium	0.9853	-0.0727	negligible	0.917	0.4001	medium	0.9783	-0.3637	medium	1.0056	-0.1763	small	1.0094	0.1007
Q8IWV1284	SPTLC1	Serine palmitoyltransferase 1 OS=Homo sapiens OX=9606 GN=SPTLC1 PE=1 SV=1	3.85523e+06	3.70235e+06	3.13062e+06	3.85142e+06	4.08721e+06	4.47244e+06	3.36245e+06	3.18287e+06	0.0627	0.1386	0.4008	large	1.0413	-0.0914	negligible	1.2315	-0.7308	large	1.001	-0.0914	negligible	1.1826	-0.6395	large	0.9613	0	negligible	0.8128	0.6395	large	0.9432	0.4568	medium	0.8278	0.9135	large	0.9311	0.2741	small	1.21	-0.4263	medium	0.9634	0.1221	small	0.902	1.0375
Q8IWV1087	CASP7	Caspase-7 OS=Homo sapiens OX=9606 GN=CASP7 PE=1 SV=1	563056	553044	457579	384997	597649	542428	455657	468278	0.0431	0.1128	0.4683	large	1.0181	0.0647	negligible	1.2305	-0.6142	large	1.4625	-1.3577	large	1.2086	-0.6788	large	1.4365	-1.4223	large	1.1885	-0.7435	large	0.9421	0.2263	small	1.0196	-0.1616	small	1.0042	-0.3879	medium	0.8222	0.6465	large	0.8499	0.9611	large	0.9165	0.3637
Q8IWV317	KPNA2	Importin subunit alpha-1 OS=Homo sapiens OX=9606 GN=KPNA2 PE=1 SV=1	3.76909e+07	3.52875e+07	3.06345e+07	3.1521e+07	3.86171e+07	3.752e+07	3.07871e+07	3.24807e+07	0.0088	0.0644	0.7383	large	1.0681	-0.1382	small	1.2303	-1.9813	large	1.1957	-1.6588	large	1.1519	-1.8431	large	1.1195	-1.5206	large	0.9719	0.3225	medium	0.976	0.4147	medium	0.9405	0.1382	small	0.995	0.4608	medium	0.9705	0.4608	medium	0.9198	0.5578	large	0.7638	1.8327
Q8IWV1080	SF3B4	Splicing factor 3B subunit 4 OS=Homo sapiens OX=9606 GN=SF3B4 PE=1 SV=1	7.80672e+06	7.56433e+06	6.34671e+06	6.61707e+06	5.43896e+06	7.57564e+06	5.8357e+06	6.13168e+06	0.0427	0.1124	0.47	large	1.032	-0.1943	small	1.23	-1.1979	large	1.1798	-0.6799	large	1.1919	-1.0037	large	1.1432	-0.4856	medium	0.9591	0.518	large	1.4353	-1.295	large	0.9985	0.0324	negligible	1.0876	-0.1295	small	1.0792	-0.5504	large	0.8929	0.0878	negligible	0.8448	0.4684
Q8IWV949	GRK2	Beta-adrenergic receptor kinase 1 OS=Homo sapiens OX=9606 GN=GRK2 PE=1 SV=2	8.83329e+06	9.00156e+06	7.18366e+06	7.88486e+06	8.867e+06	1.02863e+07	8.08776e+06	6.38464e+06	0.0317	0.0948	0.5225	large	0.9813	0.0341	negligible	1.2296	-1.2962	large	1.1203	-0.8869	large	1.2531	-1.3303	large	1.1416	-0.921	large	0.9111	0.4093	medium	0.9962	-0.0682	negligible	0.8751	-0.0341	negligible	0.8882	0.4093	medium	1.235	-0.5116	large	1.023	-0.1077	small	0.9096	0.5653
Q8IWV1139	EIF3D	Eukaryotic translation initiation factor 3 subunit D OS=Homo sapiens OX=9606 GN=EIF3D PE=1 SV=1	4.25365e+07	3.7901e+07	3.45965e+07	3.60105e+07	3.82427e+07	3.97432e+07	3.16589e+07	3.12864e+07	0.0484	0.1205	0.4475	large	1.1223	-0.3171	medium	1.2295	-1.205	large	1.1812	-0.983	large	1.0955	-0.8879	large	1.0525	-0.6659	large	0.9607	0.222	small	1.1123	-0.3805	medium	0.9536	0.3488	medium	1.0928	-0.1903	small	1.151	0.0317	negligible	1.0648	-0.2774	small	0.8919	1.2635
Q8IWV827	WASF1	Actin-binding protein WASF1 OS=Homo sapiens OX=9606 GN=WASF1 PE=1 SV=1	2.57763e+06	2.5936e+06	2.09728e+06	2.12202e+06	2.82418e+06	2.60642e+06	2.42386e+06	2.60571e+06	0.0229	0.079	0.5783	large	0.9938	0.2178	small	1.229	-0.98	large	1.2147	-1.0526	large	1.2366	-1.1978	large	1.2222	-1.2704	large	0.9883	-0.0726	negligible	0.9127	0.9437	large	0.9951	0.1815	small	0.8653	0.6534	large	0.8144	1.1252	large	0.8537	0.9125	large	0.8921	0.5426
Q8IWV1411	STARD9	StAR-related lipid transfer protein 9 OS=Homo sapiens OX=9606 GN=STARD9 PE=1 SV=3	4.88712e+06	5.24358e+06	3.97686e+06	4.20471e+06	5.07099e+06	4.76789e+06	5.16129e+06	4.76539e+06	0.0817	0.1647	0.3517	large	0.932	0.1756	small	1.2289	-0.8782	large	1.1623	-0.9075	large	1.3185	-1.0538	large	1.2471	-1.0831	large	0.9458	-0.0293	negligible	0.9637	0.2927	small	1.0998	-0.2049	small	0.7705	1.0831	large	0.8823	0.9953	large	0.5192	0.6521	large	0.5024	0.313
Q8IWV1142	MTDH	Protein LYRIC OS=Homo sapiens OX=9606 GN=MTDH PE=1 SV=2	980773	1.0131e+06	798177	898092	985674	1.11385e+06	669698	803688	0.0484	0.1205	0.4475	large	0.9681	0.0317	negligible	1.2288	-1.0147	large	1.0921	-0.4757	medium	1.2693	-1.0464	large	1.1281	-0.5074	large	0.8887	0.5391	large	0.995	-0.0317	negligible	0.9095	0.5074	large	1.1918	0.0951	negligible	1.1175	-0.3171	medium	0.9093	0.5598	large	0.8621	0.9133
Q8IWV745	RAB6A	Ras-related protein Rab-6A OS=Homo sapiens OX=9606 GN=RAB6A PE=1 SV=3	1.91e+07	1.73856e+07	1.55602e+07	1.72219e+07	1.85802e+07	1.65873e+07	1.5426e+07	1.63313e+07	0.0191	0.073	0.6092	large	1.0986	-0.0754	negligible	1.2275	-1.4327	large	1.1091	-0.8672	large	1.1173	-1.3573	large	1.0095	-0.7917	large	0.9035	0.5655	large	1.028	0.0754	negligible	1.0481	-1.1688	large	1.0087	-0.3016	medium	1.0545	-0.3393	medium	1.0741	-0.2427	small	0.8897	0.4584
Q96ST2	IWS1	Protein IWS1 homolog OS=Homo sapiens OX=9606 GN=IWS1 PE=1 SV=2	487669	428227	397347	204424	308861	209367	324721	165639	0.3592	0.4475	0.0442	small	1.1388	-0.3375	medium	1.2273	-0.1688	small	2.3856	-0.5786	large	1.0777	0.1688	small	2.0948	-0.2411	small	1.9437	-0.4098	medium	1.5789	-0.5786	large	2.0453	-0.434	medium	1.2237	-0.4098	medium	1.2342	-0.3616	medium	1.0178	0.1193	small	1.0933	-0.6564
Q8IWV897	FUCA1	Tissue alpha-L-fucosidase OS=Homo sapiens OX=9606 GN=FUCA1 PE=1 SV=4	2.85741e+06	2.48436e+06	2.32837e+06	2.36279e+06	2.85866e+06	2.52815e+06	2.42383e+06	2.66191e+06	0.0275	0.0875	0.5467	large	1.1502	-0.7702	large	1.2272	-1.5753	large	1.2093	-1.7153	large	1.067	-0.8052	large	1.0515	-0.9452	large	0.9854	-0.14	small	0.9996	0.035	negligible	0.9827	-0.3501	medium	0.9606	0.5251	large	0.8876	0.7702	large	0.9837	-0.2717	small	0.8647	0.4692
Q8IWV235	RPL22	60S ribosomal protein L22 OS=Homo sapiens OX=9606 GN=RPL22 PE=1 SV=2	2.08951e+08	2.01399e+08	1.70358e+08	1.71182e+08	2.10514e+08	2.07611e+08	1.64032e+08	1.70613e+08	0.0079	0.0644	0.7558	large	1.0375	-0.7632	large	1.2265	-1.8603	large	1.2206	-1.7649	large	1.1822	-1.0971	large	1.1765	-1.0017	large	0.9952	0.0954	negligible	0.9926	0.0954	negligible	0.9701	0.5724	large	1.0386	-0.4293	medium	1.0033	-0.0477	negligible	0.9771	0.4914	medium	0.8567	1.7871
Q8IWV491	FUBP1	Far upstream element-binding protein 1 OS=Homo sapiens OX=9606 GN=FUBP1 PE=1 SV=3	2.5286e+07	2.37555e+07	2.06228e+07	2.09948e+07	2.96795e+07	2.2538e+07	1.84328e+07	2.02096e+07	0.0112	0.0644	0.6983	large	1.0644	0.0858	negligible	1.2261	-1.2016	large	1.2044	-0.987	large	1.1519	-1.2874	large	1.1315	-1.0729	large	0.9823	0.2146	small	0.852	0.515	large	1.054	-0.2146	small	1.1188	-0.6437	large	1.0389	-0.4291	medium	1.0133	-0.1242	small	0.8729	0.8697
Q8IWV16	XPOT	Exportin-T OS=Homo sapiens OX=9606 GN=XPOT PE=1 SV=2	1.1167e+07	1.08609e+07	9.10921e+06	9.23112e+06	1.08902e+07	9.66896e+06	8.41318e+06	7.00018e+06	0.0038	0.0644	0.8758	large	1.0282	0.0669	negligible	1.2259	-2.2074	large	1.2097	-1.806	large	1.1923	-2.2743	large	1.1766	-1.8729	large	0.9868	0.4013	medium	1.0254	-0.0669	negligible	1.1233	-1.4716	large	1.0827	-0.8027	large	1.3187	-1.806	large	0.828	0.7468	large	0.6029	2.1256
Q8IWV623	XPO1	Exportin-1 OS=Homo sapiens OX=9606 GN=XPO1 PE=1 SV=1	7.25555e+07	7.28206e+07	5.92003e+07	6.63133e+07	7.44653e+07	7.0101e+07	6.417e+07	6.60778e+07	0.0148	0.0674	0.6517	large	0.9964	-0.0799	negligible	1.2256	-1.8371	large	1.0941	-1.3578	large	1.2301	-1.7572	large	1.0981	-1.278	large	0.8927	0.4792	medium	0.9744	0.0799	negligible	1.0388	-0.2396	small	0.9226	0.4792	medium	1.0036	0	negligible	1.0657	-0.728	large	0.9735	0.4854
Q8IWV664	SEC22B	Vesicle-trafficking protein SEC22b OS=Homo sapiens OX=9606 GN=SEC22B PE=1 SV=5	1.62351e+07	1.46426e+07	1.32485e+07	1.36404e+07	1.42974e+07	1.42915e+07	1.30043e+07	1.38633e+07	0.0162	0.0697	0.6367	large	1.1088	-0.5083	large	1.2254	-1.9943	large	1.1902	-1.6423	large	1.1052	-1.4859	large	1.0735	-1.134	large	0.9713	0.3519	medium	1.1355	-0.7039	large	1.0246	-0.4692	medium	1.0188	0	negligible	0.9839	-0.0782	negligible	1.053	-0.3513	medium	0.907	0.644
Q15843	NEDD8	NEDD8 OS=Homo sapiens OX=9606 GN=NEDD8 PE=1 SV=1	1.82595e+07	1.8805e+07	1.49016e+07	2.02274e+07	1.81786e+07	1.97862e+07	1.39381e+07	1.64176e+07	0.134	0.2297	0.2567	large	0.971	0.2187	small	1.2253	-0.6835	large	0.9027	-0.0273	negligible	1.2619	-0.9022	large	0.9297	-0.246	small	0.7367	0.6561	large	1.0045	-0.1914	small	0.9504	0.2187	small	1.0691	-0.082	negligible	1.2321	-0.3827	medium	0.994	0.119	small	1.0159	-0.3094
Q96G28	CFAP36	Cilia- and flagella-associated protein 36 OS=Homo sapiens OX=9606 GN=CFAP36 PE=1 SV=2	1.25678e+06	1.25372e+06	1.02584e+06	825258	940035	1.1945e+06	1.02873e+06	960997	0.4969	0.5675	-0.0392	negligible	1.0024	-0.1156	small	1.2251	-0.4624	medium	1.5229	-0.6012	large	1.2221	-0.3468	medium	1.5192	-0.4856	medium	1.2431	-0.1387	small	1.337	-0.578	large	1.0496	0.2081	small	0.9972	0.2775	small	0.8588	0.1387	small	0.9007	0.4252	medium	3.715	-1.5945
Q8IWV167	PPIE	Peptidyl-prolyl cis-trans isomerase E OS=Homo sapiens OX=9606 GN=PPIE PE=1 SV=1	2.36112e+06	2.45319e+06	1.92832e+06	1.83059e+06	2.15194e+06	2.5058e+06	1.56605e+06	1.4701e+06	0.007	0.0644	0.7767	large	0.9625	0.2993	small	1.2244	-1.3466	large	1.2898	-1.3466	large	1.2722	-1.6459	large	1.3401	-1.6459	large	1.0534	0	negligible	1.0972	-0.6983	large	0.979	0.0499	negligible	1.2313	-0.8978	large	1.2452	-0.6484	large	1.074	-0.6461	large	0.6954	1.6614
Q13045	FLII	Protein flightless-1 homolog OS=Homo sapiens OX=9606 GN=FLII PE=1 SV=2	3.95288e+06	3.84901e+06	3.2309e+06	4.0653e+06	4.14373e+06	3.80377e+06	4.06752e+06	4.42832e+06	0.5792	0.64	-0.0833	negligible	1.027	-0.2265	small	1.2235	-0.4756	medium	0.9723	-0.0453	negligible	1.1913	-0.2491	small	0.9468	0.1812	small	0.7947	0.4303	medium	0.9539	0.2944	small	1.0119	0.0679	negligible	0.7943	0.385	medium	0.918	0.2944	small	1.0529	0.0828	negligible	1.4931	-1.2419
Q04837	SSBP1	Single-stranded DNA-binding protein, mitochondrial OS=Homo sapiens OX=9606 GN=SSBP1 PE=1 SV=1	2.20468e+06	2.04051e+06	1.8045e+06	2.41683e+06	2.06905e+06	2.13276e+06	2.07724e+06	2.13239e+06	0.6372	0.6891	-0.1133	negligible	1.0805	-0.4021	medium	1.2218	-0.4691	medium	0.9122	0.1564	small	1.1308	-0.067	negligible	0.8443	0.5585	large	0.7466	0.6255	large	1.0656	-0.2234	small	0.9567	0.2234	small	0.8687	0.134	small	1.1334	-0.0447	negligible	1.0584	-0.5991	large	1.172	-2.2254
Q8IWV900	PCDHA9	Protocadherin alpha-9 OS=Homo sapiens OX=9606 GN=PCDHA9 PE=2 SV=1	2.55555e+07	2.52184e+07	2.09295e+07	2.21398e+07	2.8175e+07	2.3503e+07	2.25111e+07	2.29126e+07	0.0281	0.0888	0.5433	large	1.0134	-0.1046	small	1.221	-1.4998	large	1.1543	-1.1859	large	1.2049	-1.3952	large	1.1391	-1.0812	large	0.9453	0.3139	medium	0.907	0.4185	medium	1.073	-0.6976	large	0.9297	0.7325	large	0.9663	0.5232	large	1.1166	-0.9338	large	1.0254	-0.172
Q8IWV1033	PPP1R8	Nuclear inhibitor of protein phosphatase 1 OS=Homo sapiens OX=9606 GN=PPP1R8 PE=1 SV=2	5.39456e+06	5.44699e+06	4.41912e+06	4.78152e+06	5.1457e+06	4.95606e+06	4.76637e+06	4.6449e+06	0.0387	0.1065	0.4875	large	0.9904	-0.0658	negligible	1.2207	-1.317	large	1.1282	-1.1524	large	1.2326	-1.2511	large	1.1392	-1.0865	large	0.9242	0.1646	small	1.0484	-0.5926	large	1.0991	-0.6585	large	0.9271	-0.0988	negligible	1.0294	-0.2963	small	1.0125	-0.3682	medium	0.794	0.6574
Q7L7X3	TAOK1	Serine/threonine-protein kinase TAO1 OS=Homo sapiens OX=9606 GN=TAOK1 PE=1 SV=1	529999	542294	434394	341446	503708	509492	362525	442926	0.1482	0.2457	0.2367	large	0.9773	-0.0809	negligible	1.2201	-0.9442	large	1.5522	-0.6475	large	1.2484	-0.8633	large	1.5882	-0.5665	large	1.2722	0.2968	small	1.0522	-0.2428	small	1.0644	-0.027	negligible	1.1982	-0.1349	small	0.7709	0.1888	small	0.935	0.6982	large	0.8897	0.8533
Q96B49	TOMM6	Mitochondrial import receptor subunit TOM6 homolog OS=Homo sapiens OX=9606 GN=TOMM6 PE=1 SV=1	1.09242e+06	899678	895577	1.02165e+06	723584	717391	588234	624006	0.1532	0.2504	0.23	large	1.2142	-0.2955	small	1.2198	-0.4835	medium	1.0693	-0.2417	small	1.0046	-0.188	small	0.8806	0.0537	negligible	0.8766	0.2417	small	1.5097	-0.6447	large	1.2541	-0.5909	large	1.5225	-0.779	large	1.6372	-0.5641	large	1.0858	-0.5868	large	1.0028	-0.1805
Q8IWV1002	SEPTIN6	Septin-6 OS=Homo sapiens OX=9606 GN=SEPTIN6 PE=1 SV=4	6.1458e+06	6.14704e+06	5.03843e+06	5.07625e+06	5.76592e+06	5.84541e+06	5.12698e+06	5.22606e+06	0.036	0.1023	0.5	large	0.9998	-0.1333	small	1.2198	-1.6333	large	1.2107	-1	large	1.22	-1.5	large	1.2109	-0.8667	large	0.9925	0.6333	large	1.0659	-0.3	medium	1.0516	-0.3667	medium	0.9827	0.3333	medium	0.9713	-0.1333	small	0.9461	0.4674	medium	0.7064	1.5693
Q8IWV1114	UTP20	Small subunit processome component 20 homolog OS=Homo sapiens OX=9606 GN=UTP20 PE=1 SV=3	6.83442e+06	6.27196e+06	5.60284e+06	5.65135e+06	6.31241e+06	6.36908e+06	5.25419e+06	6.21023e+06	0.0458	0.1169	0.4575	large	1.0897	-0.768	large	1.2198	-1.5681	large	1.2093	-1.12	large	1.1194	-0.8	large	1.1098	-0.352	medium	0.9914	0.448	medium	1.0827	-0.672	large	0.9848	0.224	small	1.0664	-0.128	small	0.91	-0.064	negligible	1.0556	-0.3293	medium	0.9698	0.3293
O94888	UBXN7	UBX domain-containing protein 7 OS=Homo sapiens OX=9606 GN=UBXN7 PE=1 SV=2	5.07316e+06	4.05947e+06	4.15949e+06	4.10974e+06	3.88816e+06	4.15063e+06	4.00064e+06	4.385e+06	0.134	0.2297	0.2567	large	1.2497	-0.5468	large	1.2197	-0.2734	small	1.2344	-0.4648	medium	0.976	0.2734	small	0.9878	0.082	negligible	1.0121	-0.1914	small	1.3048	-1.1209	large	0.978	-0.246	small	1.0397	-0.6288	large	0.9372	0.5194	large	0.839	0.5885	large	0.7979	0.5414
O75312	ZPR1	Zinc finger protein ZPR1 OS=Homo sapiens OX=9606 GN=ZPR1 PE=1 SV=1	4.46446e+06	3.89256e+06	3.66708e+06	3.89442e+06	4.1557e+06	3.74971e+06	3.6552e+06	4.15906e+06	0.8173	0.8423	-0.2083	negligible	1.1469	-0.4503	medium	1.2174	-0.4932	medium	1.1464	-0.2573	small	1.0615	-0.0429	negligible	0.9995	0.193	small	0.9416	0.2359	small	1.0743	-0.3431	medium	1.0381	0.1501	small	1.0032	0.0429	negligible	0.9364	0.2359	small	1.1916	-0.5272	large	4.5716	-1.1862
Q8IWV1268	PTPN11	Tyrosine-protein phosphatase non-receptor type 11 OS=Homo sapiens OX=9606 GN=PTPN11 PE=1 SV=3	1.88917e+07	1.96841e+07	1.55253e+07	1.45413e+07	1.88272e+07	1.85931e+07	1.42399e+07	1.32976e+07	0.0612	0.1373	0.405	large	0.9597	0.4278	medium	1.2168	-0.5195	large	1.2992	-0.4583	medium	1.2679	-0.9473	large	1.3537	-0.8861	large	1.0677	0.0611	negligible	1.0034	-0.0611	negligible	1.0587	-1.0084	large	1.0903	-0.4278	medium	1.0935	-0.7028	large	1.308	-0.2013	small	1.0289	-0.2908
Q96JM3	CHAMP1	Chromosome alignment-maintaining phosphoprotein 1 OS=Homo sapiens OX=9606 GN=CHAMP1 PE=1 SV=2	804647	806978	661675	725189	759424	874106	646216	703624	0.1538	0.251	0.2292	large	0.9971	0.0537	negligible	1.2161	-0.7785	large	1.1096	-0.3222	medium	1.2196	-0.8322	large	1.1128	-0.3758	medium	0.9124	0.4564	medium	1.0595	-0.0537	negligible	0.9232	0.3758	medium	1.0239	0.1611	small	1.0306	-0.2148	small	0.994	0.1554	small	0.9892	0.0888
Q8IWV1043	PAK2	Serine/threonine-protein kinase PAK 2 OS=Homo sapiens OX=9606 GN=PAK2 PE=1 SV=3	1.53195e+07	1.51329e+07	1.2601e+07	1.2574e+07	1.48454e+07	1.32108e+07	1.35635e+07	1.43992e+07	0.0394	0.1072	0.4842	large	1.0123	-0.1641	small	1.2157	-1.3127	large	1.2184	-1.4768	large	1.2009	-1.1486	large	1.2035	-1.3127	large	1.0021	-0.1641	small	1.0319	-0.4266	medium	1.1455	-1.1814	large	0.929	0.0985	negligible	0.8732	0.4594	medium	0.878	0.7451	large	0.7017	0.9763
Q8IWV1278	ALYREF	THO complex subunit 4 OS=Homo sapiens OX=9606 GN=ALYREF PE=1 SV=3	4.05278e+07	3.71977e+07	3.33431e+07	3.73751e+07	3.44738e+07	3.8588e+07	3.45667e+07	3.38461e+07	0.0621	0.138	0.4025	large	1.0895	-0.5794	large	1.2155	-1.5246	large	1.0844	-0.7928	large	1.1156	-0.9453	large	0.9953	-0.2134	small	0.8921	0.7318	large	1.1756	-0.9148	large	0.964	0.183	small	0.9646	0.4879	medium	1.1043	-0.6708	large	0.9002	-0.1684	small	4.601	-0.4
Q8IWV1088	ASNS	Asparagine synthetase [glutamine-hydrolyzing] OS=Homo sapiens OX=9606 GN=ASNS PE=1 SV=4	1.53321e+07	1.37621e+07	1.26182e+07	1.20664e+07	1.29127e+07	1.09808e+07	1.05577e+07	1.06559e+07	0.0433	0.1131	0.4675	large	1.1141	-0.2584	small	1.2151	-0.969	large	1.2706	-0.9367	large	1.0907	-0.7106	large	1.1405	-0.6783	large	1.0457	0.0323	negligible	1.1874	-0.4522	medium	1.2533	-0.9367	large	1.1952	-0.5814	large	1.1324	-0.5491	large	0.7195	0.83	large	0.6595	1.0893
A5D8V7	ODAD3	Outer dynein arm-docking complex subunit 3 OS=Homo sapiens OX=9606 GN=ODAD3 PE=1 SV=1	6.06276e+06	4.84295e+06	4.99044e+06	5.24025e+06	5.68816e+06	998802	5.85757e+06	5.00422e+06	0.5227	0.5899	-0.0533	negligible	1.2519	-0.3215	medium	1.2149	-0.1837	small	1.157	-0.1148	small	0.9704	0.1378	small	0.9242	0.2067	small	0.9523	0.0689	negligible	1.0659	-0.2526	small	4.8488	-0.4823	medium	0.852	0.2297	small	1.0472	-0.1837	small	1.1387	-0.3865	medium	1.2928	-1.2298
Q8IWV1061	AP2S1	AP-2 complex subunit sigma OS=Homo sapiens OX=9606 GN=AP2S1 PE=1 SV=2	4.93388e+06	5.07924e+06	4.0617e+06	4.48284e+06	5.57007e+06	5.08435e+06	4.27997e+06	4.54977e+06	0.0407	0.1092	0.4783	large	0.9714	0.2611	small	1.2147	-0.979	large	1.1006	-0.7832	large	1.2505	-1.2401	large	1.133	-1.0443	large	0.9061	0.1958	small	0.8858	0.6527	large	0.999	-0.3263	medium	0.949	0.1958	small	0.9853	0.2611	small	0.9598	-0.0948	negligible	0.9366	0.1659
Q8IWV1138	HNRNPK	Heterogeneous nuclear ribonucleoprotein K OS=Homo sapiens OX=9606 GN=HNRNPK PE=1 SV=1	3.40614e+08	3.33344e+08	2.80459e+08	2.82371e+08	3.35846e+08	3.30408e+08	3.05886e+08	2.82897e+08	0.0484	0.1205	0.4475	large	1.0218	-0.0634	negligible	1.2145	-1.3318	large	1.2063	-0.8879	large	1.1886	-1.2684	large	1.1805	-0.8245	large	0.9932	0.4439	medium	1.0142	-0.0317	negligible	1.0089	-0.222	small	0.9169	0.4439	medium	0.9981	-0.3171	medium	1.0311	-0.4012	medium	0.9592	0.895
Q14669	TRIP12	E3 ubiquitin-protein ligase TRIP12 OS=Homo sapiens OX=9606 GN=TRIP12 PE=1 SV=1	3.49059e+06	3.69164e+06	2.87432e+06	3.45973e+06	3.46264e+06	3.83658e+06	3.13784e+06	3.1962e+06	0.5243	0.5912	-0.0542	negligible	0.9455	0	negligible	1.2144	-0.528	large	1.0089	0.0918	negligible	1.2844	-0.528	large	1.067	0.0918	negligible	0.8308	0.6198	large	1.0081	-0.0918	negligible	0.9622	0.3444	medium	0.916	0.3903	medium	1.0825	-0.4132	medium	0.8744	0.753	large	1.1335	-0.7188
O00629	KPNA4	Importin subunit alpha-3 OS=Homo sapiens OX=9606 GN=KPNA4 PE=1 SV=1	3.41564e+06	2.96388e+06	2.81349e+06	2.89041e+06	3.0695e+06	3.07268e+06	3.31016e+06	3.08577e+06	0.3421	0.4313	0.0558	small	1.1524	-0.9218	large	1.214	-0.8247	large	1.1817	-0.7277	large	1.0535	0.097	negligible	1.0254	0.1941	small	0.9734	0.097	negligible	1.1128	-0.2911	small	0.9646	0.4124	medium	0.85	0.5822	large	0.9367	0.2668	small	1.0819	0.0364	negligible	1.5265	-1.0194
Q96BW1	UPRT	Uracil phosphoribosyltransferase homolog OS=Homo sapiens OX=9606 GN=UPRT PE=1 SV=1	1.79e+06	1.77826e+06	1.4747e+06	2.00607e+06	1.88107e+06	1.87156e+06	2.07074e+06	1.88185e+06	0.8698	0.8871	-0.24	negligible	1.0066	0.0847	negligible	1.2138	-0.0635	negligible	0.8923	0.381	medium	1.2058	-0.1482	small	0.8864	0.2963	small	0.7351	0.4445	medium	0.9516	0.2963	small	0.9502	0.1905	small	0.7122	0.4657	medium	1.066	-0.1482	small	1.034	-0.2006	small	1.2028	-1.2039
Q16740	CLPP	ATP-dependent Clp protease proteolytic subunit, mitochondrial OS=Homo sapiens OX=9606 GN=CLPP PE=1 SV=1	1.32202e+07	9.12776e+06	1.08965e+07	1.06761e+07	8.86648e+06	9.07125e+06	9.24192e+06	1.00997e+07	0.2034	0.3021	0.1717	large	1.4483	-1.1136	large	1.2133	-0.1813	small	1.2383	-0.3108	medium	0.8377	0.9323	large	0.855	0.8028	large	1.0206	-0.1295	small	1.491	-0.7769	large	1.0062	0.259	small	1.179	-0.518	large	1.0571	-0.2072	small	1.0894	-0.4529	medium	1.0187	-0.385
Q8WX92	NELFB	Negative elongation factor B OS=Homo sapiens OX=9606 GN=NELFB PE=1 SV=1	404146	477182	333111	487794	387103	433059	378446	444202	0.3469	0.4362	0.0525	small	0.8469	0.3874	medium	1.2132	-0.3874	medium	0.8285	0.0484	negligible	1.4325	-0.7749	large	0.9782	-0.339	medium	0.6829	0.4359	medium	1.044	-0.4843	medium	1.1019	-0.2179	small	0.8802	0.0242	negligible	1.0981	0.0969	negligible	0.9455	0.478	medium	1.0502	-0.9218
O95926	SYF2	Pre-mRNA-splicing factor SYF2 OS=Homo sapiens OX=9606 GN=SYF2 PE=1 SV=1	776318	775620	639912	782655	656686	900725	596650	644862	0.141	0.2377	0.2467	large	1.0009	-0.1086	small	1.2132	-0.5703	large	0.9919	-0.1901	small	1.2121	-0.4617	medium	0.991	-0.0815	negligible	0.8176	0.3802	medium	1.1822	-0.4617	medium	0.8611	0.4888	medium	1.0725	-0.3802	medium	1.2137	-0.4073	medium	0.9066	0.2978	small	0.8297	1.4147
P18031	PTPN1	Tyrosine-protein phosphatase non-receptor type 1 OS=Homo sapiens OX=9606 GN=PTPN1 PE=1 SV=1	722736	637410	595723	555575	665213	527377	458932	571494	0.1712	0.2704	0.2075	large	1.1339	-0.1059	small	1.2132	-0.609	large	1.3009	-0.7413	large	1.07	-0.5031	large	1.1473	-0.6354	large	1.0723	-0.1324	small	1.0865	0.1059	small	1.2086	-0.8208	large	1.2981	-0.1853	small	0.9721	0.3177	medium	0.8889	0.3625	medium	0.8994	0.4078
P05412	JUN	Transcription factor Jun OS=Homo sapiens OX=9606 GN=JUN PE=1 SV=2	961795	1.04367e+06	793063	866499	885393	1.10621e+06	873938	876317	0.2116	0.311	0.1633	large	0.9216	0.2061	small	1.2128	-0.5411	large	1.11	-0.335	medium	1.316	-0.7473	large	1.2045	-0.5411	large	0.9152	0.2061	small	1.0863	-0.4123	medium	0.9435	0.3092	medium	0.9075	0.1546	small	0.9888	-0.0515	negligible	0.8217	0.4212	medium	0.9043	-0.0702
O00154	ACOT7	Cytosolic acyl coenzyme A thioester hydrolase OS=Homo sapiens OX=9606 GN=ACOT7 PE=1 SV=3	1.62563e+07	1.51927e+07	1.3406e+07	1.12476e+07	1.54024e+07	1.34088e+07	9.6634e+06	1.10525e+07	0.4138	0.4939	0.0092	negligible	1.07	-0.1421	small	1.2126	-0.4262	medium	1.4453	-0.592	large	1.1333	-0.2841	small	1.3508	-0.4499	medium	1.1919	-0.1658	small	1.0554	-0.0474	negligible	1.133	-0.4025	medium	1.3873	-0.3789	medium	1.0177	0.0237	negligible	0.931	0.6486	large	1.2363	-0.7169
Q8IWV89	EIF4G2	Eukaryotic translation initiation factor 4 gamma 2 OS=Homo sapiens OX=9606 GN=EIF4G2 PE=1 SV=1	6.12619e+07	5.44762e+07	5.0583e+07	4.90168e+07	5.85626e+07	5.2915e+07	4.91693e+07	5.15481e+07	0.006	0.0644	0.8008	large	1.1246	-1.0563	large	1.2111	-2.3239	large	1.2498	-2.9576	large	1.077	-1.2676	large	1.1114	-1.9013	large	1.032	-0.6338	large	1.0461	-0.4753	medium	1.0295	-0.4225	medium	1.0288	-0.4753	medium	0.9509	0.7394	large	0.9528	1.1693	large	0.8672	2.498
Q8IWV1135	H3-3B	Histone H3.3 OS=Homo sapiens OX=9606 GN=H3-3B PE=1 SV=2	20089284	1.85094e+07	1.66098e+07	1.62507e+07	2.09478e+07	1.6938e+07	2.00169e+07	1.75159e+07	0.0482	0.1205	0.4483	large	1.0854	-0.3808	medium	1.2095	-1.1742	large	1.2362	-1.079	large	1.1144	-0.7934	large	1.139	-0.6981	large	1.0221	0.0952	negligible	0.959	0.5077	large	1.0928	-0.2856	small	0.8298	0.952	large	0.9278	0.6664	large	0.8608	0.8818	large	1.1561	-0.2286
Q8IWV1036	HAX1	HCLS1-associated protein X-1 OS=Homo sapiens OX=9606 GN=HAX1 PE=1 SV=2	732646	800253	606470	620016	591833	735688	571964	585039	0.0388	0.1067	0.4867	large	0.9155	0.1974	small	1.2081	-1.0856	large	1.1817	-0.7566	large	1.3195	-1.283	large	1.2907	-0.954	large	0.9782	0.329	medium	1.2379	-0.954	large	1.0878	-0.2961	small	1.0603	-0.2303	small	1.0598	-0.3619	medium	0.9722	0.1049	small	0.9323	0.6816
P63010	AP2B1	AP-2 complex subunit beta OS=Homo sapiens OX=9606 GN=AP2B1 PE=1 SV=1	1.20087e+07	1.24138e+07	9.94855e+06	1.25236e+07	1.2022e+07	1.18426e+07	1.05459e+07	1.14023e+07	0.3221	0.413	0.07	medium	0.9674	0.3177	medium	1.2071	-0.4399	medium	0.9589	0.0978	negligible	1.2478	-0.7577	large	0.9912	-0.22	small	0.7944	0.5377	large	0.9989	0.1711	small	1.0482	-0.4399	medium	0.9434	-0.22	small	1.0983	-0.1466	small	0.974	0.2185	small	1.0333	-0.3823
P09110	ACAA1	3-ketoacyl-CoA thiolase, peroxisomal OS=Homo sapiens OX=9606 GN=ACAA1 PE=1 SV=2	811387	748083	672467	583835	786955	725276	704038	707341	0.1623	0.2599	0.2183	large	1.0846	0.0267	negligible	1.2066	-0.6132	large	1.3898	-1.1197	large	1.1124	-0.6398	large	1.2813	-1.1464	large	1.1518	-0.5065	large	1.031	0.0533	negligible	1.0314	-0.3199	medium	0.9552	0.3732	medium	0.8254	0.6398	large	1.0579	-0.1796	small	1.1279	-0.1283
O75131	CPNE3	Copine-3 OS=Homo sapiens OX=9606 GN=CPNE3 PE=1 SV=1	3.15938e+06	3.25295e+06	2.62009e+06	3.7285e+06	3.22314e+06	4.01866e+06	2.18877e+06	2.2738e+06	0.1357	0.2311	0.2542	large	0.9712	0.1638	small	1.2058	-0.5186	large	0.8474	-0.1092	small	1.2415	-0.6823	large	0.8725	-0.2729	small	0.7027	0.4094	medium	0.9802	0.1092	small	0.8095	0.0819	negligible	1.1971	-0.3548	medium	1.6398	-0.5458	large	0.8585	0.6717	large	0.8712	0.2015
Q8IWV1218	AP1B1	AP-1 complex subunit beta-1 OS=Homo sapiens OX=9606 GN=AP1B1 PE=1 SV=3	7.59173e+07	7.82363e+07	6.29815e+07	6.7435e+07	7.4919e+07	7.5395e+07	7.06414e+07	7.0052e+07	0.0554	0.1291	0.4233	large	0.9704	0.4035	medium	1.2054	-0.9312	large	1.1258	-1.0863	large	1.2422	-1.3347	large	1.1602	-1.4899	large	0.934	-0.1552	small	1.0133	-0.1552	small	1.0377	-0.776	large	0.8916	0	negligible	0.9626	0.3104	medium	1.0683	-0.4572	medium	0.9557	1.2343
Q8IWV290	RAB2A	Ras-related protein Rab-2A OS=Homo sapiens OX=9606 GN=RAB2A PE=1 SV=1	2.70604e+07	2.44011e+07	2.2459e+07	2.32508e+07	3.02429e+07	2.62403e+07	2.19721e+07	2.34829e+07	0.0085	0.0644	0.7433	large	1.109	-0.2791	small	1.2049	-1.7214	large	1.1638	-1.6283	large	1.0865	-1.4423	large	1.0495	-1.3492	large	0.9659	0.093	negligible	0.8948	0.5583	large	0.9299	0.4187	medium	1.0222	-0.0465	negligible	0.9901	0.5583	large	1.1184	-0.5151	large	0.8472	0.8898
Q8IWV1062	UBQLN2	Ubiquilin-2 OS=Homo sapiens OX=9606 GN=UBQLN2 PE=1 SV=2	5.84827e+06	5.65187e+06	4.85583e+06	4.82697e+06	5.53169e+06	5.07945e+06	4.78519e+06	5.23288e+06	0.0409	0.1094	0.4775	large	1.0347	0.1956	small	1.2044	-1.0761	large	1.2116	-0.9782	large	1.1639	-1.2717	large	1.1709	-1.1739	large	1.006	0.0978	negligible	1.0572	0.0652	negligible	1.1127	-0.9782	large	1.0148	-0.2283	small	0.9224	0.2935	small	1.1092	-0.2833	small	1.0223	-0.2125
Q8IWV544	RBM39	RNA-binding protein 39 OS=Homo sapiens OX=9606 GN=RBM39 PE=1 SV=2	4.4348e+07	4.32578e+07	3.68239e+07	4.02615e+07	4.29229e+07	4.33631e+07	3.89255e+07	4.05802e+07	0.0125	0.0653	0.68	large	1.0252	-0.5	medium	1.2043	-2.0417	large	1.1015	-1.625	large	1.1747	-1.5417	large	1.0744	-1.125	large	0.9146	0.4167	medium	1.0332	-0.625	large	0.9976	0.25	small	0.946	0	negligible	0.9921	0.2083	small	1.0828	-0.3815	medium	0.7001	1.2972
P33552	CKS2	Cyclin-dependent kinases regulatory subunit 2 OS=Homo sapiens OX=9606 GN=CKS2 PE=1 SV=1	6.96028e+06	7.20491e+06	5.78169e+06	6.02562e+06	6.36056e+06	6.95259e+06	6.95905e+06	6.24069e+06	0.5289	0.5947	-0.0567	negligible	0.966	0.2064	small	1.2038	-0.3669	medium	1.1551	-0.3669	medium	1.2462	-0.5732	large	1.1957	-0.5732	large	0.9595	0	negligible	1.0943	-0.3898	medium	1.0363	-0.0917	negligible	0.8308	0.2752	small	0.9655	-0.1146	small	1.1121	-0.6853	large	1.1952	-1.1422
Q8NFH3	NUP43	Nucleoporin Nup43 OS=Homo sapiens OX=9606 GN=NUP43 PE=1 SV=1	1.76187e+06	1.82283e+06	1.46366e+06	1.69832e+06	1.8061e+06	1.759e+06	1.62768e+06	1.6659e+06	0.4289	0.5075	0	negligible	0.9666	0.0236	negligible	1.2037	-0.5421	large	1.0374	-0.4714	medium	1.2454	-0.5657	large	1.0733	-0.495	medium	0.8618	0.0707	negligible	0.9755	0.1179	small	1.0363	-0.1886	small	0.8992	-0.1179	small	1.0195	0.1886	small	1.0156	-0.2281	small	1.2869	-1.1405
Q8IWV10	AARS1	Alanine--tRNA ligase, cytoplasmic OS=Homo sapiens OX=9606 GN=AARS1 PE=1 SV=2	1.41447e+08	1.26815e+08	1.17678e+08	1.18431e+08	1.26429e+08	9.75263e+07	1.13808e+08	1.06455e+08	0.0031	0.0644	0.9067	large	1.1154	-1.1573	large	1.202	-2.3146	large	1.1943	-2.3917	large	1.0776	-1.1573	large	1.0708	-1.2344	large	0.9936	-0.0772	negligible	1.1188	-1.0801	large	1.3003	-3.7033	large	1.034	-1.3116	large	1.1125	-1.6202	large	0.9676	0.3682	medium	0.7229	2.5776
Q8IWV432	PTBP1	Polypyrimidine tract-binding protein 1 OS=Homo sapiens OX=9606 GN=PTBP1 PE=1 SV=2	7.80609e+07	7.66735e+07	6.49465e+07	6.45772e+07	7.73014e+07	7.07047e+07	6.25836e+07	6.22287e+07	0.0104	0.0644	0.7108	large	1.0181	-0.263	small	1.2019	-1.6656	large	1.2088	-1.7533	large	1.1806	-1.4026	large	1.1873	-1.4903	large	1.0057	-0.0877	negligible	1.0098	-0.1315	small	1.0844	-0.526	large	1.0378	-0.263	small	1.0377	-0.3068	medium	1.0316	-0.2838	small	0.6431	1.7973
Q8IWV1298	RTN4	Reticulon-4 OS=Homo sapiens OX=9606 GN=RTN4 PE=1 SV=2	2.68356e+07	2.41293e+07	2.2335e+07	2.28463e+07	2.4877e+07	2.25387e+07	2.20902e+07	2.16402e+07	0.065	0.142	0.3942	large	1.1122	-0.1817	small	1.2015	-0.8479	large	1.1746	-0.8176	large	1.0803	-0.6662	large	1.0562	-0.6359	large	0.9776	0.0303	negligible	1.0787	0.1817	small	1.0706	-0.6662	large	1.0111	-0.212	small	1.0557	-0.3331	medium	0.9861	0.1273	small	0.7053	0.8404
Q8IWV1185	TATDN1	Deoxyribonuclease TATDN1 OS=Homo sapiens OX=9606 GN=TATDN1 PE=1 SV=2	3.19958e+06	2.91774e+06	2.66391e+06	3.00162e+06	4.12753e+06	4.45648e+06	3.43582e+06	2.03418e+06	0.0517	0.124	0.4358	large	1.0966	0	negligible	1.2011	-0.6276	large	1.066	-0.0628	negligible	1.0953	-0.6276	large	0.9721	-0.0628	negligible	0.8875	0.5648	large	0.7752	0.8473	large	0.6547	0.8787	large	0.7753	0.91	large	1.4756	-0.3766	medium	0.82	0.0972	negligible	0.8672	0.3404
Q8IWV299	GALNT2	Polypeptide N-acetylgalactosaminyltransferase 2 OS=Homo sapiens OX=9606 GN=GALNT2 PE=1 SV=1	9.39098e+06	9.2581e+06	7.82003e+06	7.7386e+06	9.51938e+06	9.95004e+06	8.08423e+06	8.17225e+06	0.0086	0.0644	0.7417	large	1.0144	0.0927	negligible	1.2009	-1.5767	large	1.2135	-1.6695	large	1.1839	-1.6695	large	1.1964	-1.7622	large	1.0105	-0.0927	negligible	0.9865	0.1855	small	0.9305	0.6492	large	0.9673	0.371	medium	0.9469	0.4637	medium	0.8988	0.4794	medium	0.7977	1.5253
Q8IWV793	MEMO1	Protein MEMO1 OS=Homo sapiens OX=9606 GN=MEMO1 PE=1 SV=1	6.4101e+06	6.57355e+06	5.34013e+06	5.5652e+06	6.2413e+06	6.07239e+06	5.32683e+06	5.61137e+06	0.0211	0.0757	0.5925	large	0.9751	0	negligible	1.2004	-1.6985	large	1.1518	-1.4031	large	1.231	-1.6985	large	1.1812	-1.4031	large	0.9596	0.2954	small	1.027	-0.5169	large	1.0825	-0.9231	large	1.0025	0.1108	small	0.9918	0	negligible	0.953	0.3698	medium	0.8888	0.512
Q8IWV1449	PLRG1	Pleiotropic regulator 1 OS=Homo sapiens OX=9606 GN=PLRG1 PE=1 SV=1	6.9873e+06	5.40177e+06	5.82297e+06	5.80505e+06	5.32613e+06	5.26646e+06	5.53372e+06	5.4877e+06	0.0901	0.1767	0.3333	large	1.2935	-0.9815	large	1.2	-0.433	medium	1.2037	-0.6351	large	0.9277	0.5485	large	0.9305	0.3464	medium	1.0031	-0.2021	small	1.3119	-1.1547	large	1.0257	-0.4907	medium	1.0523	-0.6928	large	1.0578	-0.3753	medium	0.9401	0.411	medium	0.8806	0.6489
Q8IWV694	SEC11A	Signal peptidase complex catalytic subunit SEC11A OS=Homo sapiens OX=9606 GN=SEC11A PE=1 SV=1	8.75699e+06	8.07107e+06	7.2994e+06	7.47246e+06	8.97058e+06	8.57185e+06	7.49022e+06	7.94578e+06	0.0175	0.0712	0.6242	large	1.085	-0.4998	medium	1.1997	-1.461	large	1.1719	-1.3841	large	1.1057	-0.9612	large	1.0801	-0.8843	large	0.9768	0.0769	negligible	0.9762	0.1538	small	0.9416	0.4614	medium	0.9745	-0.1538	small	0.9404	0.2307	small	0.9981	0.1336	small	0.9199	1.4699
O00499	BIN1	Myc box-dependent-interacting protein 1 OS=Homo sapiens OX=9606 GN=BIN1 PE=1 SV=1	3.13148e+06	3.09498e+06	2.61373e+06	2.44107e+06	3.19932e+06	3.12209e+06	2.79356e+06	2.48707e+06	0.2414	0.3415	0.135	medium	1.0118	-0.076	negligible	1.1981	-0.3548	medium	1.2828	-0.4055	medium	1.1841	-0.2788	small	1.2679	-0.3295	medium	1.0707	-0.0507	negligible	0.9788	0.3041	medium	0.9913	0.0507	negligible	0.9356	-0.2281	small	0.9815	-0.3801	medium	1.0136	-0.203	small	1.2128	-0.7106
Q8IWV941	PPIL3	Peptidyl-prolyl cis-trans isomerase-like 3 OS=Homo sapiens OX=9606 GN=PPIL3 PE=1 SV=1	3.22589e+06	3.20342e+06	2.6931e+06	2.96714e+06	2.82929e+06	3.23561e+06	2.49599e+06	2.71287e+06	0.0311	0.094	0.5258	large	1.007	-0.1711	small	1.1978	-1.4719	large	1.0872	-0.9927	large	1.1895	-1.3007	large	1.0796	-0.8215	large	0.9076	0.4792	medium	1.1402	-0.7188	large	0.99	0.2054	small	1.079	0.0342	negligible	1.0937	-0.1369	small	0.8424	0.6985	large	0.7654	0.6426
Q96GA3	LTV1	Protein LTV1 homolog OS=Homo sapiens OX=9606 GN=LTV1 PE=1 SV=1	3.06642e+06	2.87763e+06	2.56109e+06	2.80966e+06	2.68531e+06	3.01738e+06	2.61705e+06	2.63882e+06	0.3898	0.4735	0.0242	small	1.0656	-0.0477	negligible	1.1973	-0.7397	large	1.0914	-0.0954	negligible	1.1236	-0.6919	large	1.0242	-0.0477	negligible	0.9115	0.6442	large	1.1419	-0.2863	small	0.9537	-0.0239	negligible	0.9786	0.0239	negligible	1.0647	-0.334	medium	1.0665	-0.6269	large	1.1571	-1.1942
P30044	PRDX5	Peroxiredoxin-5, mitochondrial OS=Homo sapiens OX=9606 GN=PRDX5 PE=1 SV=4	1.50928e+07	1.51085e+07	1.26071e+07	1.37916e+07	1.51666e+07	1.46684e+07	1.42513e+07	1.51447e+07	0.7407	0.7781	-0.1667	negligible	0.999	0.0873	negligible	1.1972	-0.3273	medium	1.0943	-0.3273	medium	1.1984	-0.4146	medium	1.0955	-0.4146	medium	0.9141	0	negligible	0.9951	0.2182	small	1.03	-0.1309	small	0.8846	0.0436	negligible	0.9107	0.3928	medium	0.943	0.1991	small	1.225	-0.8533
Q93050	ATP6V0A1	V-type proton ATPase 116 kDa subunit a 1 OS=Homo sapiens OX=9606 GN=ATP6V0A1 PE=1 SV=3	1.31298e+06	1.31097e+06	1.09687e+06	1.24424e+06	1.15658e+06	1.2867e+06	1.15116e+06	1.08652e+06	0.2442	0.3437	0.1325	medium	1.0015	0.0759	negligible	1.197	-0.5567	large	1.0552	-0.3543	medium	1.1952	-0.6327	large	1.0536	-0.4302	medium	0.8816	0.2025	small	1.1352	-0.582	large	1.0189	-0.0759	negligible	0.9528	-0.1012	small	1.1452	-0.5061	large	1.0305	-0.2179	small	0.9953	0.0242
Q8IWV815	PDCD5	Programmed cell death protein 5 OS=Homo sapiens OX=9606 GN=PDCD5 PE=1 SV=3	3.94254e+06	3.83365e+06	3.29571e+06	2.8995e+06	3.62034e+06	3.12142e+06	2.83941e+06	3.14392e+06	0.0225	0.0786	0.5817	large	1.0284	-0.1093	small	1.1963	-1.0568	large	1.3597	-1.6034	large	1.1632	-0.9475	large	1.3222	-1.4941	large	1.1366	-0.5466	large	1.089	-0.4737	medium	1.2282	-1.0933	large	1.1607	-0.8382	large	0.9223	0.5102	large	1.0369	0.1035	small	0.8201	0.5177
Q5JTH9	RRP12	RRP12-like protein OS=Homo sapiens OX=9606 GN=RRP12 PE=1 SV=2	1.19843e+07	1.12074e+07	1.00209e+07	1.07671e+07	9.43516e+06	9.68067e+06	8.96481e+06	1.04763e+07	0.1719	0.2711	0.2067	large	1.0693	-0.5293	large	1.1959	-0.7674	large	1.113	-0.7674	large	1.1184	-0.2382	small	1.0409	-0.2382	small	0.9307	0	negligible	1.2702	-0.8733	large	1.1577	-0.5557	large	1.1178	-0.5557	large	1.0278	-0.1323	small	1.2743	-0.2922	small	0.9355	0.4495
O60287	URB1	Nucleolar pre-ribosomal-associated protein 1 OS=Homo sapiens OX=9606 GN=URB1 PE=1 SV=4	483994	470609	404751	456791	464567	540704	469027	417809	0.3314	0.4218	0.0633	medium	1.0284	-0.2192	small	1.1958	-0.6819	large	1.0596	-0.3166	medium	1.1627	-0.4627	medium	1.0303	-0.0974	negligible	0.8861	0.3653	medium	1.0418	-0.3897	medium	0.8704	0.1461	small	0.863	0.3166	medium	1.0933	-0.6576	large	1.0682	-0.414	medium	1.1725	-0.9011
Q8IWV173	MCM7	DNA replication licensing factor MCM7 OS=Homo sapiens OX=9606 GN=MCM7 PE=1 SV=4	5.78124e+07	5.77676e+07	4.8373e+07	5.00477e+07	6.05284e+07	5.91217e+07	5.26819e+07	5.13944e+07	0.0072	0.0644	0.7717	large	1.0008	0.1973	small	1.1951	-1.4798	large	1.1551	-1.5291	large	1.1942	-1.6771	large	1.1543	-1.7264	large	0.9665	-0.0493	negligible	0.9551	0.9372	large	0.9771	0.5426	large	0.9182	0.4439	medium	0.9738	0.3453	medium	1.0442	-0.6732	large	0.81	1.4361
Q8IWV1025	KPNA6	Importin subunit alpha-7 OS=Homo sapiens OX=9606 GN=KPNA6 PE=1 SV=1	7.13573e+06	6.96525e+06	5.97475e+06	6.22146e+06	8.46705e+06	9.11158e+06	7.441e+06	7.85606e+06	0.0379	0.1054	0.4908	large	1.0245	0.1321	small	1.1943	-0.6606	large	1.147	-0.6606	large	1.1658	-0.7928	large	1.1196	-0.7928	large	0.9603	0	negligible	0.8428	0.5946	large	0.7644	0.9579	large	0.803	0.9579	large	0.7919	0.7928	large	1.0544	-0.3209	medium	0.8873	0.6686
Q8IWV1240	CYB5R3	NADH-cytochrome b5 reductase 3 OS=Homo sapiens OX=9606 GN=CYB5R3 PE=1 SV=3	1.87225e+07	2.20852e+07	1.56825e+07	1.87221e+07	1.83209e+07	2.3236e+07	1.61098e+07	1.51763e+07	0.0577	0.1322	0.4158	large	0.8477	0.3392	medium	1.1938	-0.7093	large	1	-0.4009	medium	1.4083	-1.0485	large	1.1796	-0.7401	large	0.8376	0.3084	medium	1.0219	-0.0925	negligible	0.9505	0.1234	small	0.9735	0.0308	negligible	1.2336	-0.6168	large	0.7824	1.047	large	0.7493	1.1517
Q9H0A8	COMMD4	COMM domain-containing protein 4 OS=Homo sapiens OX=9606 GN=COMMD4 PE=1 SV=1	1.51291e+06	1.58022e+06	1.26769e+06	1.46198e+06	1.60495e+06	1.52628e+06	1.37812e+06	1.38262e+06	0.5351	0.6002	-0.06	negligible	0.9574	0.2289	small	1.1934	-0.4579	medium	1.0348	-0.206	small	1.2465	-0.6868	large	1.0809	-0.435	medium	0.8671	0.2518	small	0.9427	0.0229	negligible	1.0353	-0.2976	small	0.9199	-0.0229	negligible	1.0574	-0.206	small	0.9929	0.2404	small	1.289	-0.7814
P48634	PRRC2A	Protein PRRC2A OS=Homo sapiens OX=9606 GN=PRRC2A PE=1 SV=3	1.77576e+06	2.04701e+06	1.48874e+06	1.76585e+06	1.9096e+06	2.23464e+06	1.6254e+06	1.54531e+06	0.2002	0.2995	0.175	large	0.8675	0.2854	small	1.1928	-0.4411	medium	1.0056	-0.1297	small	1.375	-0.7266	large	1.1592	-0.4152	medium	0.8431	0.3114	medium	0.9299	-0.1557	small	0.916	0.1297	small	0.9159	0.0259	negligible	1.1427	-0.5709	large	1.0723	-0.5683	large	1.0095	0.0247
Q9BYJ9	YTHDF1	YTH domain-containing family protein 1 OS=Homo sapiens OX=9606 GN=YTHDF1 PE=1 SV=1	1.02595e+06	1.07546e+06	860138	870331	896365	967381	858345	838357	0.1657	0.2641	0.2142	large	0.954	0.2127	small	1.1928	-0.6913	large	1.1788	-0.7179	large	1.2503	-0.904	large	1.2357	-0.9306	large	0.9883	-0.0266	negligible	1.1446	-0.3722	medium	1.1117	-0.6913	large	1.0021	-0.0266	negligible	1.0381	-0.2393	small	0.9358	0.4155	medium	1.039	-0.1711
Q8IWV480	SCFD1	Sec1 family domain-containing protein 1 OS=Homo sapiens OX=9606 GN=SCFD1 PE=1 SV=4	1.07896e+07	1.02916e+07	9.04665e+06	8.68305e+06	9.37224e+06	9.01797e+06	8.56975e+06	8.63414e+06	0.011	0.0644	0.7008	large	1.0484	-0.5171	large	1.1927	-1.379	large	1.2426	-2.1116	large	1.1376	-0.8619	large	1.1853	-1.5944	large	1.0419	-0.7326	large	1.1512	-0.905	large	1.1412	-0.8619	large	1.0556	-0.7757	large	1.0057	-0.3017	medium	0.9099	0.787	large	0.7081	1.5412
Q8IWV51	RAB14	Ras-related protein Rab-14 OS=Homo sapiens OX=9606 GN=RAB14 PE=1 SV=4	6.35026e+07	5.95683e+07	5.32503e+07	5.4387e+07	6.33857e+07	5.81164e+07	5.3448e+07	5.4857e+07	0.005	0.0644	0.8283	large	1.066	-0.8533	large	1.1925	-2.9582	large	1.1676	-2.56	large	1.1186	-2.1049	large	1.0953	-1.7066	large	0.9791	0.3982	medium	1.0018	-0.3413	medium	1.025	-0.3413	medium	0.9963	-0.0569	negligible	0.9914	0.512	large	0.844	1.1925	large	0.6734	2.6961
P23434	GCSH	Glycine cleavage system H protein, mitochondrial OS=Homo sapiens OX=9606 GN=GCSH PE=1 SV=2	1.35868e+06	1.36054e+06	1.13943e+06	900211	1.3575e+06	1.39575e+06	1.35835e+06	1.0712e+06	0.3008	0.3961	0.0858	medium	0.9986	-0.0986	negligible	1.1924	-0.3698	medium	1.5093	-0.6903	large	1.194	-0.2712	small	1.5114	-0.5916	large	1.2657	-0.3205	medium	1.0009	-0.2465	small	0.9748	0.1479	small	0.8388	-0.0493	negligible	0.8404	-0.1972	small	0.8849	0.5708	large	1.4718	-0.8879
Q9BZG1	RAB34	Ras-related protein Rab-34 OS=Homo sapiens OX=9606 GN=RAB34 PE=1 SV=1	4.89419e+06	5.2174e+06	4.10642e+06	5.38098e+06	5.37921e+06	4.05869e+06	5.0503e+06	5.14167e+06	0.174	0.2732	0.2042	large	0.9381	0.5548	large	1.1918	-0.1321	small	0.9095	0.6077	large	1.2705	-0.687	large	0.9696	0.0528	negligible	0.7631	0.7398	large	0.9098	0.7398	large	1.2855	-0.8455	large	0.8131	0.4756	medium	1.0465	0	negligible	0.8963	0.2341	small	0.9362	0
Q8IWV1263	SFXN3	Sideroflexin-3 OS=Homo sapiens OX=9606 GN=SFXN3 PE=1 SV=3	3.7053e+06	3.36861e+06	3.11134e+06	3.09586e+06	3.52223e+06	3.21181e+06	2.92525e+06	3.04905e+06	0.0607	0.1366	0.4067	large	1.0999	-0.4896	medium	1.1909	-0.8568	large	1.1969	-1.071	large	1.0827	-0.3672	medium	1.0881	-0.5814	large	1.005	-0.2142	small	1.052	-0.1224	small	1.0488	-0.0306	negligible	1.0636	-0.459	medium	1.0154	-0.306	medium	0.8898	0.4956	medium	0.8662	0.4012
Q7Z4Q2	HEATR3	HEAT repeat-containing protein 3 OS=Homo sapiens OX=9606 GN=HEATR3 PE=1 SV=2	3.81608e+06	2.96407e+06	3.2078e+06	1.86063e+06	3.75699e+06	3.15785e+06	1.1295e+06	1.87099e+06	0.1501	0.2474	0.2342	large	1.2874	-0.7272	large	1.1896	-0.7541	large	2.051	-0.7003	large	0.924	-0.0269	negligible	1.593	0.0269	negligible	1.724	0.0539	negligible	1.0157	0.0539	negligible	0.9386	0.2155	small	2.84	-0.1616	small	0.9945	-0.3771	medium	1.1119	-0.93	large	1.0551	-0.4405
Q8IWV1401	MRPS23	28S ribosomal protein S23, mitochondrial OS=Homo sapiens OX=9606 GN=MRPS23 PE=1 SV=2	329206	341985	276790	290606	323158	332121	266828	323121	0.081	0.1644	0.3533	large	0.9626	-0.1172	small	1.1894	-0.9966	large	1.1328	-1.0259	large	1.2355	-0.8793	large	1.1768	-0.9086	large	0.9525	-0.0293	negligible	1.0187	-0.2931	small	1.0297	0.0293	negligible	1.0373	-0.1466	small	0.8994	0.8207	large	1.0656	-0.2233	small	1.0933	-0.7338
Q8IWV515	NOB1	RNA-binding protein NOB1 OS=Homo sapiens OX=9606 GN=NOB1 PE=1 SV=1	5.74736e+06	5.53796e+06	4.83479e+06	4.89449e+06	5.41673e+06	5.4779e+06	4.64306e+06	4.75086e+06	0.0117	0.0644	0.6917	large	1.0378	-0.4245	medium	1.1887	-2.0375	large	1.1743	-1.6555	large	1.1454	-1.613	large	1.1315	-1.231	large	0.9878	0.382	medium	1.061	-0.6367	large	1.011	-0.4245	medium	1.0413	-0.2122	small	1.0302	-0.1698	small	2.6341	-0.5494	large	1.7336	-0.6017
O60927	PPP1R11	E3 ubiquitin-protein ligase PPP1R11 OS=Homo sapiens OX=9606 GN=PPP1R11 PE=1 SV=1	457445	390595	385274	433530	431972	340141	411081	333545	0.3268	0.4177	0.0667	medium	1.1711	-0.2928	small	1.1873	-0.4148	medium	1.0552	-0.244	small	1.0138	-0.122	small	0.901	0.0488	negligible	0.8887	0.1708	small	1.059	-0.0732	negligible	1.1483	-0.6587	large	0.9372	0.0976	negligible	1.2998	-0.488	medium	1.0991	-0.9777	large	1.0885	-0.7204
Q8IWV1104	SMNDC1	Survival of motor neuron-related-splicing factor 30 OS=Homo sapiens OX=9606 GN=SMNDC1 PE=1 SV=1	2.67702e+06	2.47808e+06	2.25518e+06	2.71624e+06	2.47703e+06	2.42145e+06	2.15062e+06	2.22959e+06	0.0445	0.1147	0.4625	large	1.0803	-0.4822	medium	1.1871	-1.3503	large	0.9856	-0.3858	medium	1.0988	-0.868	large	0.9123	0.0964	negligible	0.8303	0.9645	large	1.0807	-0.5144	large	1.0234	-0.4822	medium	1.0486	-0.3215	medium	1.2183	-0.8037	large	0.9271	0.3211	medium	0.9032	0.4445
Q8IWV822	LARS1	Leucine--tRNA ligase, cytoplasmic OS=Homo sapiens OX=9606 GN=LARS1 PE=1 SV=2	1.18579e+07	1.00844e+07	1.00064e+07	1.01084e+07	9.87234e+06	9.13566e+06	9.38809e+06	9.61798e+06	0.0228	0.0788	0.5792	large	1.1759	-0.7267	large	1.185	-0.9447	large	1.1731	-0.7993	large	1.0078	-0.218	small	0.9976	-0.0727	negligible	0.9899	0.1453	small	1.2011	-1.09	large	1.1038	-1.1263	large	1.0659	-1.0173	large	1.051	-0.981	large	1.1133	-0.5985	large	0.9894	0.1247
Q8IWV45	PLK1	Serine/threonine-protein kinase PLK1 OS=Homo sapiens OX=9606 GN=PLK1 PE=1 SV=1	6.10887e+06	6.02641e+06	5.15677e+06	5.1427e+06	6.33767e+06	6.5471e+06	5.58019e+06	5.58233e+06	0.0049	0.0644	0.8333	large	1.0137	-0.6351	large	1.1846	-2.4249	large	1.1879	-2.3671	large	1.1686	-1.7898	large	1.1718	-1.7321	large	1.0027	0.0577	negligible	0.9639	0.3464	medium	0.9205	1.3856	large	0.9241	0.9815	large	0.9212	0.9815	large	1.0767	-0.0372	negligible	0.8483	0.6694
Q8IWV783	SSRP1	FACT complex subunit SSRP1 OS=Homo sapiens OX=9606 GN=SSRP1 PE=1 SV=1	3.85655e+07	3.75929e+07	3.25641e+07	3.93275e+07	4.18931e+07	4.52674e+07	4.09289e+07	3.34372e+07	0.0208	0.0754	0.595	large	1.0259	-0.1852	small	1.1843	-1.0741	large	0.9806	0	negligible	1.1544	-0.8889	large	0.9559	0.1852	small	0.828	1.0741	large	0.9206	0.2963	small	0.8305	1.2593	large	0.7956	1.4444	large	1.1762	-0.9259	large	1.0248	-0.0995	negligible	0.8884	1.1609
P30405	PPIF	Peptidyl-prolyl cis-trans isomerase F, mitochondrial OS=Homo sapiens OX=9606 GN=PPIF PE=1 SV=1	6.37413e+06	4.78519e+06	5.38604e+06	5.09053e+06	6.4334e+06	5.04881e+06	6.03267e+06	5.74589e+06	0.6795	0.7243	-0.135	negligible	1.3321	-0.4646	medium	1.1835	-0.2876	small	1.2522	-0.4867	medium	0.8884	0.177	small	0.94	-0.0221	negligible	1.0581	-0.1991	small	0.9908	0.0885	negligible	0.9478	-0.0664	negligible	0.8928	0.0442	negligible	0.8859	0.1991	small	1.0996	-0.946	large	1.4851	-2.0338
Q8IWV997	NOL12	Nucleolar protein 12 OS=Homo sapiens OX=9606 GN=NOL12 PE=1 SV=1	651035	659818	550276	640251	525357	696399	475737	546892	0.0357	0.1017	0.5017	large	0.9867	-0.0668	negligible	1.1831	-0.7012	large	1.0168	-0.5008	large	1.1991	-0.6344	large	1.0306	-0.4341	medium	0.8595	0.2003	small	1.2392	-0.9349	large	0.9475	0.4674	medium	1.1567	-0.7346	large	1.1707	-0.4007	medium	0.9215	0.5516	large	0.7837	1.6916
Q8IWV1212	UBE2E1	Ubiquitin-conjugating enzyme E2 E1 OS=Homo sapiens OX=9606 GN=UBE2E1 PE=1 SV=1	625405	682905	528686	582770	736877	974817	618668	751693	0.0549	0.1287	0.425	large	0.9158	0.2798	small	1.1829	-0.1865	small	1.0732	-0.4041	medium	1.2917	-0.4663	medium	1.1718	-0.6838	large	0.9072	-0.2176	small	0.8487	0.7149	large	0.7005	0.9014	large	0.8546	0	negligible	0.7753	0.8703	large	1.0325	-0.1283	small	2.6028	-0.2567
Q8IWV679	SSR1	Translocon-associated protein subunit alpha OS=Homo sapiens OX=9606 GN=SSR1 PE=1 SV=3	3.60255e+07	3.58279e+07	3.04874e+07	3.11568e+07	3.43898e+07	3.66696e+07	3.04534e+07	3.09516e+07	0.017	0.0711	0.6292	large	1.0055	-0.2322	small	1.1817	-1.5482	large	1.1563	-1.2386	large	1.1752	-1.316	large	1.1499	-1.0063	large	0.9785	0.3096	medium	1.0476	-0.4645	medium	0.977	0.5032	large	1.0011	-0.1161	small	1.0066	0.0774	negligible	0.7237	0.6263	large	0.5907	1.0893
O95782	AP2A1	AP-2 complex subunit alpha-1 OS=Homo sapiens OX=9606 GN=AP2A1 PE=1 SV=3	6.02934e+07	6.26867e+07	5.10496e+07	5.95783e+07	6.43123e+07	6.34475e+07	5.3028e+07	5.96197e+07	0.2386	0.3388	0.1375	medium	0.9618	0.5837	large	1.1811	-0.3299	medium	1.012	-0.203	small	1.228	-0.9137	large	1.0522	-0.7868	large	0.8568	0.1269	small	0.9375	0.5837	large	0.988	-0.203	small	0.9627	0.203	small	0.9993	0.2284	small	0.9522	0.6468	large	1.0195	-0.1347
Q8IWV1055	UBE2J1	Ubiquitin-conjugating enzyme E2 J1 OS=Homo sapiens OX=9606 GN=UBE2J1 PE=1 SV=2	971341	938454	822467	829692	994112	1.16302e+06	890892	781499	0.0399	0.1077	0.4817	large	1.035	-0.2619	small	1.181	-1.0804	large	1.1707	-0.8185	large	1.141	-0.8185	large	1.1311	-0.5566	large	0.9913	0.2619	small	0.9771	-0.2619	small	0.8069	0.622	large	0.9232	0.0982	negligible	1.0617	-0.4583	medium	0.7895	0.9105	large	0.8042	0.9351
Q8IWV461	HM13	Minor histocompatibility antigen H13 OS=Homo sapiens OX=9606 GN=HM13 PE=1 SV=1	7.79117e+06	7.85634e+06	6.60199e+06	7.43719e+06	7.71972e+06	7.47296e+06	6.50963e+06	7.22659e+06	0.0108	0.0644	0.7042	large	0.9917	0.0867	negligible	1.1801	-1.9067	large	1.0476	-1.04	large	1.19	-1.9934	large	1.0564	-1.1267	large	0.8877	0.8667	large	1.0093	-0.39	medium	1.0513	-0.6067	large	1.0142	-0.2167	small	1.0291	-0.52	large	1.0006	0	negligible	0.7498	1.455
Q8IWV1030	TCP10L	T-complex protein 10A homolog 1 OS=Homo sapiens OX=9606 GN=TCP10L PE=1 SV=1	796301	900846	674849	638786	902363	962050	751993	695574	0.0383	0.1057	0.4892	large	0.8839	0.1979	small	1.18	-1.1213	large	1.2466	-0.8904	large	1.3349	-1.3191	large	1.4102	-1.0883	large	1.0565	0.2308	small	0.8825	0.066	negligible	0.9364	0.3298	medium	0.8974	0.5276	large	0.9184	0.1979	small	0.8375	0.4738	medium	0.7006	1.132
Q8IWV1589	MTPN	Myotrophin OS=Homo sapiens OX=9606 GN=MTPN PE=1 SV=2	2.08756e+07	1.88496e+07	1.76989e+07	1.71602e+07	2.09563e+07	2.00385e+07	1.95745e+07	1.83382e+07	0.1155	0.2063	0.2858	large	1.1075	-0.4463	medium	1.1795	-1.0599	large	1.2165	-0.9483	large	1.065	-0.6136	large	1.0984	-0.502	large	1.0314	0.1116	small	0.9961	0.1673	small	0.9407	0.2789	small	0.9042	0.5299	large	0.9358	0.251	small	1.2928	0.0484	negligible	0.8998	0.0967
Q8IWV1509	SNW1	SNW domain-containing protein 1 OS=Homo sapiens OX=9606 GN=SNW1 PE=1 SV=1	993798	894262	842946	791371	905036	959782	738819	795644	0.1001	0.1884	0.3133	large	1.1113	-0.768	large	1.179	-0.6258	large	1.2558	-1.1093	large	1.0609	0.1422	small	1.13	-0.3413	medium	1.0652	-0.4835	medium	1.0981	-0.512	large	0.9317	0.4551	medium	1.1409	-0.7395	large	0.9946	0	negligible	1.2487	-0.4409	medium	0.8266	0.022
Q8IWV1012	APOH	Beta-2-glycoprotein 1 OS=Homo sapiens OX=9606 GN=APOH PE=1 SV=3	2.02112e+06	2.51211e+06	1.71453e+06	3.52778e+06	6.3376e+06	7.32329e+06	4.77468e+06	2.27089e+06	0.037	0.1042	0.495	large	0.8046	0.3317	medium	1.1788	-0.2322	small	0.5729	0.2653	small	1.4652	-0.5639	large	0.7121	-0.0663	negligible	0.486	0.4975	medium	0.3189	1.0945	large	0.343	1.1609	large	0.3591	1.1609	large	1.5535	-0.0332	negligible	1.0291	-0.3992	medium	0.98	0.1426
Q15717	ELAVL1	ELAV-like protein 1 OS=Homo sapiens OX=9606 GN=ELAVL1 PE=1 SV=2	3.76979e+07	3.39325e+07	3.19901e+07	3.23184e+07	3.49297e+07	3.3743e+07	3.155e+07	3.39244e+07	0.1886	0.2875	0.1875	large	1.111	-0.6799	large	1.1784	-0.9675	large	1.1665	-0.9675	large	1.0607	-0.2876	small	1.0499	-0.2876	small	0.9898	0	negligible	1.0792	-0.2092	small	1.0056	-0.2615	small	1.0139	-0.0261	negligible	0.9527	0.183	small	0.8291	0.6215	large	0.9263	0.1554
Q8IWV419	AK2	Adenylate kinase 2, mitochondrial OS=Homo sapiens OX=9606 GN=AK2 PE=1 SV=2	5.67305e+07	5.65434e+07	4.8148e+07	4.99616e+07	5.51298e+07	5.78601e+07	4.74029e+07	4.94844e+07	0.0102	0.0644	0.7142	large	1.0033	-0.0441	negligible	1.1783	-1.8957	large	1.1355	-1.4549	large	1.1744	-1.8516	large	1.1317	-1.4108	large	0.9637	0.4409	medium	1.029	-0.2204	small	0.9772	0.2204	small	1.0157	0.0882	negligible	1.0096	0.1763	small	0.7526	0.517	large	0.7087	0.833
Q12965	MYO1E	Unconventional myosin-Ie OS=Homo sapiens OX=9606 GN=MYO1E PE=1 SV=2	1.5995e+07	1.54487e+07	1.36015e+07	1.40237e+07	1.58106e+07	1.5131e+07	1.37283e+07	1.51856e+07	0.2604	0.3608	0.1183	medium	1.0354	-0.5774	large	1.176	-1.0794	large	1.1406	-0.6527	large	1.1358	-0.502	large	1.1016	-0.0753	negligible	0.9699	0.4267	medium	1.0117	-0.1004	small	1.021	0.1757	small	0.9908	0.3514	medium	0.9235	0.0753	negligible	0.9367	0.424	medium	0.9915	-0.1514
Q8IWV772	SARS1	Serine--tRNA ligase, cytoplasmic OS=Homo sapiens OX=9606 GN=SARS1 PE=1 SV=3	6.52363e+07	6.14742e+07	5.54868e+07	5.68814e+07	6.32893e+07	5.82275e+07	5.54287e+07	5.78174e+07	0.0205	0.0754	0.5975	large	1.0612	-0.7802	large	1.1757	-1.6347	large	1.1469	-1.6718	large	1.1079	-0.8545	large	1.0807	-0.8916	large	0.9755	-0.0372	negligible	1.0308	-0.3344	medium	1.0558	-0.6687	large	1.001	-0.1115	small	0.9838	-0.0743	negligible	1.0173	-0.3076	medium	0.8407	1.3457
Q8TDX7	NEK7	Serine/threonine-protein kinase Nek7 OS=Homo sapiens OX=9606 GN=NEK7 PE=1 SV=1	1.82082e+06	1.75193e+06	1.54891e+06	1.62049e+06	1.75402e+06	1.62453e+06	1.67199e+06	1.75556e+06	0.4084	0.4889	0.0125	small	1.0393	-0.2135	small	1.1755	-0.6404	large	1.1236	-0.3558	medium	1.1311	-0.4269	medium	1.0811	-0.1423	small	0.9558	0.2846	small	1.0381	-0.0237	negligible	1.0784	-0.3083	medium	0.9264	0.1898	small	0.9231	0.5693	large	1.0661	-0.4197	medium	1.7017	-1.6406
Q8IWV1225	PGM2	Phosphopentomutase OS=Homo sapiens OX=9606 GN=PGM2 PE=1 SV=4	1.40383e+07	1.25879e+07	1.19435e+07	1.10231e+07	1.25946e+07	1.20538e+07	1.03791e+07	1.25739e+07	0.0561	0.1303	0.4208	large	1.1152	-0.5885	large	1.1754	-1.115	large	1.2735	-1.2389	large	1.054	-0.5265	large	1.142	-0.6504	large	1.0835	-0.1239	small	1.1146	-0.4955	medium	1.0443	-0.5885	large	1.1507	-0.5885	large	0.8767	0.4955	medium	1.0529	-0.4648	medium	0.9349	0.4357
Q8IWV1480	KDM1A	Lysine-specific histone demethylase 1A OS=Homo sapiens OX=9606 GN=KDM1A PE=1 SV=2	4.81641e+06	4.24654e+06	4.09834e+06	4.69776e+06	4.22887e+06	4.10099e+06	4.26037e+06	3.90467e+06	0.0946	0.1815	0.3242	large	1.1342	-0.6881	large	1.1752	-0.8028	large	1.0253	-0.172	small	1.0362	-0.1147	small	0.9039	0.5161	large	0.8724	0.6308	large	1.1389	-1.0035	large	1.0355	-0.3154	medium	0.962	-0.2294	small	1.2031	-1.2042	large	0.9282	0.372	medium	0.9117	0.3968
P0C7P3	SLFN14	Protein SLFN14 OS=Homo sapiens OX=9606 GN=SLFN14 PE=1 SV=2	2.00434e+06	2.02185e+06	1.70563e+06	1.6097e+06	2.14945e+06	1.68835e+06	1.85538e+06	1.51908e+06	0.2488	0.3482	0.1283	medium	0.9913	0.1515	small	1.1751	-0.3787	medium	1.2452	-0.3282	medium	1.1854	-0.5302	large	1.256	-0.4797	medium	1.0596	0.0505	negligible	0.9325	0.4039	medium	1.1975	-0.2777	small	0.9193	0.0757	negligible	1.0597	-0.4039	medium	1.6217	-0.5703	large	1.5948	-0.5703
O75351	VPS4B	Vacuolar protein sorting-associated protein 4B OS=Homo sapiens OX=9606 GN=VPS4B PE=1 SV=2	6.59622e+06	6.26943e+06	5.61506e+06	5.40358e+06	6.41167e+06	5.75881e+06	6.07751e+06	6.33273e+06	0.2377	0.3376	0.1383	medium	1.0521	-0.1777	small	1.1747	-0.6856	large	1.2207	-0.8633	large	1.1165	-0.5078	large	1.1602	-0.6856	large	1.0391	-0.1777	small	1.0288	-0.0254	negligible	1.0887	-0.6348	large	0.9239	0	negligible	0.8533	0.5586	large	0.9185	1.268	large	0.9885	0.3237
Q14573	ITPR3	Inositol 1,4,5-trisphosphate receptor type 3 OS=Homo sapiens OX=9606 GN=ITPR3 PE=1 SV=2	3.69171e+06	3.51058e+06	3.14393e+06	3.96166e+06	3.37113e+06	3.22297e+06	3.33058e+06	3.15952e+06	0.4331	0.5109	-0.0025	negligible	1.0516	-0.5414	large	1.1742	-0.6827	large	0.9319	-0.2589	small	1.1166	-0.1412	small	0.8861	0.2825	small	0.7936	0.4237	medium	1.0951	-0.6356	large	1.0892	-0.2354	small	0.944	-0.1883	small	1.2539	-0.4002	medium	0.9266	-0.1064	small	1.0443	-0.3457
Q8NEF9	SRFBP1	Serum response factor-binding protein 1 OS=Homo sapiens OX=9606 GN=SRFBP1 PE=1 SV=1	387729	361548	330282	384201	338131	336449	340804	337927	0.6665	0.7145	-0.1283	negligible	1.0724	-0.4216	medium	1.1739	-0.6657	large	1.0092	-0.2441	small	1.0947	-0.2441	small	0.941	0.1775	small	0.8597	0.4216	medium	1.1467	-0.5991	large	1.0746	-0.0666	negligible	0.9691	0.2885	small	1.1369	-0.4216	medium	1.1759	-0.7429	large	1.2231	-1.0982
Q9GZV5	WWTR1	WW domain-containing transcription regulator protein 1 OS=Homo sapiens OX=9606 GN=WWTR1 PE=1 SV=1	634460	660381	540487	569666	650959	622410	604193	643498	0.7247	0.765	-0.1583	negligible	0.9607	0.1314	small	1.1739	-0.3285	medium	1.1137	-0.1533	small	1.2218	-0.4599	medium	1.1592	-0.2847	small	0.9488	0.1752	small	0.9747	0.2409	small	1.061	-0.0438	negligible	0.8946	0.0657	negligible	0.8853	0.3504	medium	1.1598	-0.7288	large	1.275	-1.4212
Q27J81	INF2	Inverted formin-2 OS=Homo sapiens OX=9606 GN=INF2 PE=1 SV=2	734201	659634	625564	616735	698146	601658	605007	697159	0.3198	0.4115	0.0717	medium	1.113	-0.0734	negligible	1.1737	-0.636	large	1.1905	-0.3425	medium	1.0545	-0.5627	large	1.0696	-0.2691	small	1.0143	0.2936	small	1.0516	-0.1712	small	1.0964	-0.636	large	1.034	0	negligible	0.8846	0.4648	medium	0.9512	0.592	large	1.0806	-0.4228
P07339	CTSD	Cathepsin D OS=Homo sapiens OX=9606 GN=CTSD PE=1 SV=1	8.98545e+06	9.14406e+06	7.65755e+06	7.73118e+06	9.81976e+06	8.98214e+06	7.78931e+06	8.40602e+06	0.1526	0.2498	0.2308	large	0.9827	0.3494	medium	1.1734	-0.5375	large	1.1622	-0.1613	small	1.1941	-0.8869	large	1.1828	-0.5106	large	0.9905	0.3763	medium	0.915	0.6719	large	1.018	-0.2956	small	0.9831	0.0538	negligible	0.9197	-0.0538	negligible	1.0458	-0.2277	small	1.1144	-0.592
Q01780	EXOSC10	Exosome component 10 OS=Homo sapiens OX=9606 GN=EXOSC10 PE=1 SV=2	465558	420409	396896	408050	435634	516936	392494	392984	0.3654	0.4526	0.04	small	1.1074	-0.409	medium	1.173	-0.4571	medium	1.1409	-0.433	medium	1.0592	-0.0481	negligible	1.0303	-0.0241	negligible	0.9727	0.0241	negligible	1.0687	-0.5292	large	0.8133	0.5052	large	1.0112	-0.3849	medium	1.0383	-0.1684	small	0.799	0.7336	large	0.7981	0.5978
Q9Y281	CFL2	Cofilin-2 OS=Homo sapiens OX=9606 GN=CFL2 PE=1 SV=1	2.93082e+07	3.77106e+07	2.49989e+07	3.38004e+07	3.37777e+07	3.87496e+07	2.47546e+07	2.74055e+07	0.1657	0.2641	0.2142	large	0.7772	0.3191	medium	1.1724	-0.6381	large	0.8671	-0.1064	small	1.5085	-0.9572	large	1.1157	-0.4254	medium	0.7396	0.5318	large	0.8677	-0.0532	negligible	0.9732	0.0798	negligible	1.0099	0.1064	small	1.2333	-0.452	medium	1.1761	-1.0302	large	1.1078	-0.834
Q8IWV1179	USP5	Ubiquitin carboxyl-terminal hydrolase 5 OS=Homo sapiens OX=9606 GN=USP5 PE=1 SV=2	5.34212e+07	5.09152e+07	4.56165e+07	5.07603e+07	4.95854e+07	4.98527e+07	4.0875e+07	4.7141e+07	0.0514	0.1238	0.4367	large	1.0492	-0.314	medium	1.1711	-1.3818	large	1.0524	-0.5653	large	1.1162	-1.0677	large	1.0031	-0.2512	small	0.8987	0.8165	large	1.0774	-0.6595	large	1.0213	-0.4082	medium	1.116	-0.2198	small	1.0768	-0.5967	large	1.1744	-0.8688	large	0.9967	0.0745
P31350	RRM2	Ribonucleoside-diphosphate reductase subunit M2 OS=Homo sapiens OX=9606 GN=RRM2 PE=1 SV=1	1.27557e+07	1.30387e+07	1.08938e+07	1.25868e+07	1.29111e+07	1.34444e+07	1.15066e+07	1.25461e+07	0.1811	0.281	0.1958	large	0.9783	0.2891	small	1.1709	-0.8148	large	1.0134	-0.4731	medium	1.1969	-1.1039	large	1.0359	-0.7622	large	0.8655	0.3417	medium	0.988	0.1577	small	0.9698	-0.184	small	0.9467	0.3943	medium	1.0032	0.0526	negligible	0.8606	0.6618	large	0.9783	0.0255
P24752	ACAT1	Acetyl-CoA acetyltransferase, mitochondrial OS=Homo sapiens OX=9606 GN=ACAT1 PE=1 SV=1	1.47739e+07	1.65413e+07	1.26266e+07	1.42359e+07	1.52741e+07	1.51291e+07	1.50779e+07	1.62075e+07	0.7199	0.7617	-0.1558	negligible	0.8932	0.3946	medium	1.1701	-0.1096	small	1.0378	-0.1096	small	1.31	-0.5042	large	1.1619	-0.5042	large	0.887	0	negligible	0.9673	0.0438	negligible	1.0933	-0.2631	small	0.8374	-0.0219	negligible	0.8784	0.5042	large	1.0171	-0.5371	large	1.1157	-1.6112
O14929	HAT1	Histone acetyltransferase type B catalytic subunit OS=Homo sapiens OX=9606 GN=HAT1 PE=1 SV=2	1.06762e+07	1.18259e+07	9.12879e+06	9.71691e+06	1.10964e+07	1.35135e+07	1.17676e+07	1.1322e+07	0.2795	0.3772	0.1025	medium	0.9028	0.199	small	1.1695	-0.6469	large	1.0987	-0.1244	small	1.2955	-0.8459	large	1.217	-0.3234	medium	0.9395	0.5225	large	0.9621	-0.1493	small	0.8751	0.3234	medium	0.7758	0.5971	large	0.8582	-0.1244	small	0.7066	0.3545	medium	1.9188	-0.9157
P41743	PRKCI	Protein kinase C iota type OS=Homo sapiens OX=9606 GN=PRKCI PE=1 SV=2	908596	856013	777256	993879	748383	843134	660951	800669	0.22	0.3191	0.155	large	1.0614	-0.1282	small	1.169	-0.641	large	0.9142	-0.2564	small	1.1013	-0.5128	large	0.8613	-0.1282	small	0.782	0.3846	medium	1.2141	-0.7436	large	1.0153	-0.1795	small	1.176	-0.4615	medium	1.2413	-0.359	medium	0.8506	0.3335	medium	0.8925	0.0953
Q9NWT1	PAK1IP1	p21-activated protein kinase-interacting protein 1 OS=Homo sapiens OX=9606 GN=PAK1IP1 PE=1 SV=2	3.54842e+06	3.25256e+06	3.03653e+06	2.60432e+06	3.79552e+06	2.86408e+06	3.0194e+06	3.01545e+06	0.3176	0.4095	0.0733	medium	1.091	-0.3183	medium	1.1686	-0.808	large	1.3625	-0.857	large	1.0711	-0.4897	medium	1.2489	-0.5387	large	1.166	-0.049	negligible	0.9349	-0.2449	small	1.1356	-0.5142	large	1.0057	0.2204	small	0.8637	0.0979	negligible	1.158	-0.8207	large	1.1914	-1.0845
Q8IWV1117	ALAD	Delta-aminolevulinic acid dehydratase OS=Homo sapiens OX=9606 GN=ALAD PE=1 SV=1	1.46441e+06	1.28251e+06	1.25362e+06	1.23573e+06	1.7003e+06	1.95287e+06	1.87919e+06	1.61762e+06	0.046	0.1172	0.4567	large	1.1418	-0.064	negligible	1.1681	-0.2878	small	1.1851	-0.2238	small	1.023	-0.2238	small	1.0379	-0.1599	small	1.0145	0.064	negligible	0.8613	0.6715	large	0.6567	1.2151	large	0.6671	1.2791	large	0.7639	0.6715	large	0.8126	0.725	large	0.7402	0.9354
Q86Y82	STX12	Syntaxin-12 OS=Homo sapiens OX=9606 GN=STX12 PE=1 SV=1	2.63592e+07	2.51472e+07	2.25713e+07	2.26005e+07	2.45628e+07	2.40726e+07	2.55111e+07	2.48811e+07	0.1955	0.295	0.18	large	1.0482	-0.6507	large	1.1678	-1.0672	large	1.1663	-1.0932	large	1.1141	-0.4165	medium	1.1127	-0.4425	medium	0.9987	-0.026	negligible	1.0731	-0.3123	medium	1.0446	0.1562	small	0.8848	0.7809	large	0.9083	0.5206	large	0.9427	0.5692	large	0.9673	0.0285
Q9BV68	RNF126	E3 ubiquitin-protein ligase RNF126 OS=Homo sapiens OX=9606 GN=RNF126 PE=1 SV=2	506696	466462	434058	369792	543461	533011	512891	491602	0.5014	0.5713	-0.0417	negligible	1.0863	0	negligible	1.1673	-0.0924	negligible	1.3702	-0.4388	medium	1.0747	-0.0924	negligible	1.2614	-0.4388	medium	1.1738	-0.3464	medium	0.9324	0.485	medium	0.8751	0.1386	small	0.8463	0.254	small	0.7522	0.2771	small	1.0667	-0.619	large	1.3212	-1.619
Q8IWV44	ETF1	Eukaryotic peptide chain release factor subunit 1 OS=Homo sapiens OX=9606 GN=ETF1 PE=1 SV=3	4.85695e+07	4.68678e+07	4.16175e+07	3.94067e+07	4.80192e+07	4.45813e+07	4.08036e+07	3.98155e+07	0.0049	0.0644	0.8342	large	1.0363	-0.7524	large	1.167	-2.0258	large	1.2325	-3.2992	large	1.1262	-1.2734	large	1.1893	-2.5467	large	1.0561	-1.2734	large	1.0115	-0.5209	large	1.0513	-0.4052	medium	1.0199	-0.5788	large	0.9897	0.463	medium	0.835	0.5666	large	0.6461	1.8213
Q8IWV1297	TNPO1	Transportin-1 OS=Homo sapiens OX=9606 GN=TNPO1 PE=1 SV=2	3.62e+07	3.77403e+07	3.10434e+07	3.2338e+07	3.8322e+07	4.09097e+07	3.86492e+07	3.50956e+07	0.065	0.142	0.3942	large	0.9592	0.1514	small	1.1661	-0.7268	large	1.1194	-0.1817	small	1.2157	-0.8782	large	1.1671	-0.3331	medium	0.96	0.5451	large	0.9446	0.5451	large	0.9225	0.8176	large	0.8032	1.1204	large	0.9214	0.1211	small	1.1379	-0.2052	small	0.8904	0.8209
Q8IWV196	UBE2S	Ubiquitin-conjugating enzyme E2 S OS=Homo sapiens OX=9606 GN=UBE2S PE=1 SV=2	960604	1.29012e+06	823862	763043	1.60663e+06	1.81616e+06	1.33178e+06	930602	0.0074	0.0644	0.7667	large	0.7446	0.3416	medium	1.166	-1.0247	large	1.2589	-1.2199	large	1.5659	-1.3663	large	1.6908	-1.5614	large	1.0797	-0.1952	small	0.5979	1.1711	large	0.7104	1.1223	large	0.6186	1.5614	large	0.8199	0.5367	large	1.2006	-0.65	large	0.4878	1.3
Q8IWV94	HNRNPU	Heterogeneous nuclear ribonucleoprotein U OS=Homo sapiens OX=9606 GN=HNRNPU PE=1 SV=6	4.44846e+08	4.03893e+08	3.81669e+08	3.84369e+08	4.2257e+08	4.05956e+08	3.7598e+08	3.45033e+08	0.0061	0.0644	0.7967	large	1.1014	-0.9409	large	1.1655	-2.1431	large	1.1573	-2.2476	large	1.0582	-1.2022	large	1.0508	-1.3068	large	0.993	-0.1045	small	1.0527	-0.6273	large	0.9949	-0.1568	small	1.0151	-0.5227	large	1.114	-0.7841	large	0.8505	0.8381	large	0.5808	2.0951
P51798	CLCN7	H(+)/Cl(-) exchange transporter 7 OS=Homo sapiens OX=9606 GN=CLCN7 PE=1 SV=2	284447	246362	244128	229838	293396	266850	192477	196742	0.2404	0.3403	0.1358	medium	1.1546	-0.2282	small	1.1652	-0.6085	large	1.2376	-0.6085	large	1.0092	-0.3803	medium	1.0719	-0.3803	medium	1.0622	0	negligible	0.9695	-0.1521	small	0.9232	0.0254	negligible	1.2684	-0.0761	negligible	1.1682	-0.4564	medium	1.4359	-0.7176	large	1.2035	-0.8201
Q9NQZ2	UTP3	Something about silencing protein 10 OS=Homo sapiens OX=9606 GN=UTP3 PE=1 SV=1	1.48739e+06	1.18372e+06	1.27744e+06	1.35599e+06	1.54783e+06	1.34582e+06	620581	1.45173e+06	0.6535	0.7035	-0.1217	negligible	1.2565	-0.1335	small	1.1644	-0.1558	small	1.0969	-0.1335	small	0.9266	-0.0223	negligible	0.873	0	negligible	0.9421	0.0223	negligible	0.961	0.1113	small	0.8795	0.178	small	2.0585	-0.4896	medium	0.9341	0.0668	negligible	1.1218	-0.6397	large	1.7452	-1.7593
Q9BSJ2	TUBGCP2	Gamma-tubulin complex component 2 OS=Homo sapiens OX=9606 GN=TUBGCP2 PE=1 SV=2	1.1939e+06	1.13856e+06	1.02577e+06	1.20004e+06	1.01604e+06	1.14424e+06	965447	1.16058e+06	0.1445	0.2417	0.2417	large	1.0486	-0.1895	small	1.1639	-0.9473	large	0.9949	-0.2977	small	1.11	-0.7579	large	0.9488	-0.1083	small	0.8548	0.6496	large	1.175	-0.812	large	0.995	0.1895	small	1.0625	-0.0541	negligible	1.034	-0.0271	negligible	0.9896	0.3723	medium	1.0198	-0.2864
P49770	EIF2B2	Translation initiation factor eIF-2B subunit beta OS=Homo sapiens OX=9606 GN=EIF2B2 PE=1 SV=3	2.48757e+06	2.19339e+06	2.1389e+06	2.4586e+06	1.80199e+06	1.39386e+06	2.00269e+06	2.12231e+06	0.3506	0.4396	0.05	small	1.1341	-0.4595	medium	1.163	-0.3869	medium	1.0118	0	negligible	1.0255	0.0725	negligible	0.8921	0.4595	medium	0.87	0.3869	medium	1.3805	-0.798	large	1.5736	-0.2902	small	1.068	-0.3144	medium	1.1585	-0.4837	medium	0.8045	0.8553	large	1.0347	-0.3619
Q8IWV1554	IGFBP4	Insulin-like growth factor-binding protein 4 OS=Homo sapiens OX=9606 GN=IGFBP4 PE=1 SV=2	4.85467e+06	5.21582e+06	4.1749e+06	3.90951e+06	4.70765e+06	5.62664e+06	4.60515e+06	4.12726e+06	0.1078	0.1971	0.2992	large	0.9308	0.366	medium	1.1628	-0.732	large	1.2418	-0.8447	large	1.2493	-1.098	large	1.3341	-1.2107	large	1.0679	-0.1126	small	1.0312	-0.0563	negligible	0.927	-0.2534	small	0.9066	0.4505	medium	0.9472	0.1408	small	0.9257	0.3213	medium	0.8438	0.459
Q8IWV1234	SLC25A12	Electrogenic aspartate/glutamate antiporter SLC25A12, mitochondrial OS=Homo sapiens OX=9606 GN=SLC25A12 PE=1 SV=2	2.49726e+07	2.41523e+07	2.14864e+07	2.33057e+07	2.48491e+07	2.50297e+07	2.41806e+07	2.44901e+07	0.0572	0.1316	0.4175	large	1.034	-0.3706	medium	1.1623	-1.05	large	1.0715	-0.9882	large	1.1241	-0.6794	large	1.0363	-0.6177	large	0.9219	0.0618	negligible	1.005	0.2471	small	0.9649	0.7103	large	0.8886	0.4324	medium	0.9516	0.8338	large	0.9614	0.3867	medium	0.9188	0.3314
Q14103	HNRNPD	Heterogeneous nuclear ribonucleoprotein D0 OS=Homo sapiens OX=9606 GN=HNRNPD PE=1 SV=1	9.07967e+07	8.58157e+07	7.81752e+07	8.6732e+07	9.27059e+07	9.23043e+07	8.37222e+07	7.27574e+07	0.1253	0.2187	0.27	large	1.058	-0.1103	small	1.1615	-0.5793	large	1.0469	-0.3862	medium	1.0977	-0.469	medium	0.9894	-0.2759	small	0.9013	0.1931	small	0.9794	0.4966	medium	0.9297	0.5793	large	0.9337	0.5517	large	1.1921	-0.2483	small	1.349	-1.1963	large	1.1262	-0.6711
O14735	CDIPT	CDP-diacylglycerol--inositol 3-phosphatidyltransferase OS=Homo sapiens OX=9606 GN=CDIPT PE=1 SV=1	1.28045e+06	1.26663e+06	1.10271e+06	1.03709e+06	1.31587e+06	1.08876e+06	1.13061e+06	1.21722e+06	0.2943	0.3922	0.0908	medium	1.0109	0	negligible	1.1612	-0.445	medium	1.2346	-0.6921	large	1.1487	-0.445	medium	1.2213	-0.6921	large	1.0633	-0.2472	small	0.9731	-0.0247	negligible	1.1634	-0.7416	large	0.9753	-0.2719	small	0.852	0.445	medium	0.948	0.1974	small	1.0213	-0.2961
Q8IWV887	FKBP1A	Peptidyl-prolyl cis-trans isomerase FKBP1A OS=Homo sapiens OX=9606 GN=FKBP1A PE=1 SV=2	3.97367e+07	4.77536e+07	3.42286e+07	3.02326e+07	4.63071e+07	4.0666e+07	3.58202e+07	3.42698e+07	0.027	0.0868	0.55	large	0.8321	0.2108	small	1.1609	-0.8081	large	1.3144	-1.1946	large	1.3951	-1.019	large	1.5795	-1.4055	large	1.1322	-0.3865	medium	0.8581	0.5622	large	1.1743	-0.0351	negligible	0.9556	0.1405	small	0.8822	0.246	small	0.9573	0.5996	large	0.8995	0.7299
Q5T8P6	RBM26	RNA-binding protein 26 OS=Homo sapiens OX=9606 GN=RBM26 PE=1 SV=3	458331	455738	394813	534809	432543	460448	403998	446854	0.557	0.6209	-0.0717	negligible	1.0057	-0.0911	negligible	1.1609	-0.592	large	0.857	-0.1138	small	1.1543	-0.5009	large	0.8522	-0.0228	negligible	0.7382	0.4781	medium	1.0596	-0.6147	large	0.9898	-0.0228	negligible	0.9773	0.0455	negligible	1.1968	-0.0911	negligible	1.2489	0.1238	small	3.3489	-2.4759
Q9NTJ5	SACM1L	Phosphatidylinositol-3-phosphatase SAC1 OS=Homo sapiens OX=9606 GN=SACM1L PE=1 SV=2	3.39506e+06	3.74744e+06	2.92682e+06	3.29202e+06	3.08873e+06	4.21482e+06	3.23437e+06	3.11196e+06	0.1242	0.2172	0.2717	large	0.906	0.2762	small	1.16	-0.6352	large	1.0313	-0.3314	medium	1.2804	-0.9114	large	1.1383	-0.6076	large	0.8891	0.3038	medium	1.0992	-0.5524	large	0.8891	0.1933	small	0.9049	0	negligible	1.0579	-0.1381	small	0.9471	-0.1022	small	3.4157	-0.2453
Q14166	TTLL12	Tubulin--tyrosine ligase-like protein 12 OS=Homo sapiens OX=9606 GN=TTLL12 PE=1 SV=2	1.92789e+07	1.82437e+07	1.66236e+07	1.80874e+07	1.89306e+07	1.99643e+07	1.90207e+07	1.72523e+07	0.1519	0.2489	0.2317	large	1.0567	-0.484	medium	1.1597	-0.7798	large	1.0659	-0.5109	large	1.0975	-0.2958	small	1.0086	-0.0269	negligible	0.9191	0.2689	small	1.0184	-0.2151	small	0.9138	0.9143	large	0.874	0.4302	medium	1.0484	-0.2689	small	0.8277	0.7961	large	0.9507	0.3278
Q8IWV1523	ALDH7A1	Alpha-aminoadipic semialdehyde dehydrogenase OS=Homo sapiens OX=9606 GN=ALDH7A1 PE=1 SV=5	3143629	3.00683e+06	2.71163e+06	2.66382e+06	3.35718e+06	3.63781e+06	1.91189e+06	2.22863e+06	0.1023	0.1909	0.3092	large	1.0455	-0.0284	negligible	1.1593	-0.7373	large	1.1801	-0.397	medium	1.1089	-0.709	large	1.1288	-0.3687	medium	1.0179	0.3403	medium	0.9364	0	negligible	0.8265	0.3687	medium	1.4183	-0.2836	small	1.1953	-0.1418	small	0.9898	0.1216	small	1.249	-0.4865
Q8IWV728	ATXN10	Ataxin-10 OS=Homo sapiens OX=9606 GN=ATXN10 PE=1 SV=1	6.07736e+06	6.22578e+06	5.24444e+06	5.04426e+06	7.81561e+06	7.29925e+06	6.64947e+06	5.82176e+06	0.0184	0.0719	0.6158	large	0.9762	0.1141	small	1.1588	-0.6845	large	1.2048	-0.6845	large	1.1871	-0.7986	large	1.2342	-0.7986	large	1.0397	0	negligible	0.7776	1.2549	large	0.8529	0.9507	large	0.7887	1.1408	large	0.8664	0.5324	large	0.9065	0.541	large	0.8416	1.3224
Q9H078	CLPB	Caseinolytic peptidase B protein homolog OS=Homo sapiens OX=9606 GN=CLPB PE=1 SV=1	2.1904e+07	2.07765e+07	1.89129e+07	2.03543e+07	1.94287e+07	1.85918e+07	2.07765e+07	1.98776e+07	0.3977	0.4796	0.0192	small	1.0543	-0.0714	negligible	1.1582	-0.4284	medium	1.0761	-0.0238	negligible	1.0985	-0.357	medium	1.0207	0.0476	negligible	0.9292	0.4046	medium	1.1274	-0.4998	medium	1.1175	-0.8092	large	0.9103	0.1666	small	1.024	-0.1904	small	1.0811	-0.9649	large	1.0843	-0.8845
Q8IWV872	GDI2	Rab GDP dissociation inhibitor beta OS=Homo sapiens OX=9606 GN=GDI2 PE=1 SV=2	1.13801e+08	1.1005e+08	9.82876e+07	1.01048e+08	1.28138e+08	1.26947e+08	1.20266e+08	1.11726e+08	0.026	0.0849	0.5567	large	1.0341	-0.4602	medium	1.1578	-1.0974	large	1.1262	-0.708	large	1.1197	-0.6372	large	1.0891	-0.2478	small	0.9727	0.3894	medium	0.8881	0.708	large	0.8669	1.1682	large	0.8173	1.416	large	0.9044	0.531	large	0.9995	0.3033	medium	0.947	0.6341
Q7Z2K6	ERMP1	Endoplasmic reticulum metallopeptidase 1 OS=Homo sapiens OX=9606 GN=ERMP1 PE=1 SV=2	1.71575e+06	1.6738e+06	1.4825e+06	1.52219e+06	1.80343e+06	1.64079e+06	1.65683e+06	1.70945e+06	0.2141	0.3135	0.1608	large	1.0251	-0.3602	medium	1.1573	-0.5403	large	1.1272	-0.7462	large	1.129	-0.1801	small	1.0996	-0.3859	medium	0.9739	-0.2058	small	0.9514	0.2573	small	1.0201	-0.3602	medium	0.8948	0.0772	negligible	0.8905	0.7462	large	1.0324	-0.5425	large	0.9507	-0.0271
P49593	PPM1F	Protein phosphatase 1F OS=Homo sapiens OX=9606 GN=PPM1F PE=1 SV=3	980131	932751	847298	941305	915077	903794	823232	964544	0.5151	0.5833	-0.0492	negligible	1.0508	-0.2761	small	1.1568	-0.3222	medium	1.0412	-0.2071	small	1.1009	-0.046	negligible	0.9909	0.069	negligible	0.9001	0.1151	small	1.0711	-0.3222	medium	1.032	-0.092	negligible	1.0292	-0.3452	medium	0.9759	0.4372	medium	1.0376	-0.473	medium	1.9951	-2.0499
Q9Y478	PRKAB1	5'-AMP-activated protein kinase subunit beta-1 OS=Homo sapiens OX=9606 GN=PRKAB1 PE=1 SV=4	844161	877064	729726	800465	663047	799722	715811	749966	0.6648	0.7135	-0.1275	negligible	0.9625	0.111	small	1.1568	-0.2664	small	1.0546	-0.0888	negligible	1.2019	-0.3774	medium	1.0957	-0.1998	small	0.9116	0.1776	small	1.2732	-0.5327	large	1.0967	-0.0222	negligible	1.0194	-0.111	small	1.0673	0	negligible	1.0784	-1.1231	large	1.0987	-1.3213
Q8IWV333	HSPD1	60 kDa heat shock protein, mitochondrial OS=Homo sapiens OX=9606 GN=HSPD1 PE=1 SV=2	1.05287e+09	1.02257e+09	9.10255e+08	9.07201e+08	1.01841e+09	1.01722e+09	9.14679e+08	9.35536e+08	0.009	0.0644	0.7342	large	1.0296	-0.6857	large	1.1567	-2.24	large	1.1606	-2.24	large	1.1234	-1.5543	large	1.1272	-1.5543	large	1.0034	0	negligible	1.0338	-0.7314	large	1.0053	-0.1829	small	0.9952	0	negligible	0.9697	0.0914	negligible	1.0431	-0.1669	small	1.0913	-0.2671
Q8IWV985	NUDT5	ADP-sugar pyrophosphatase OS=Homo sapiens OX=9606 GN=NUDT5 PE=1 SV=1	4.76447e+06	6.37897e+06	4.12068e+06	5.54021e+06	7.48239e+06	8.71332e+06	6.1778e+06	5.58849e+06	0.0347	0.1	0.5067	large	0.7469	0.7383	large	1.1562	-0.302	medium	0.86	0.302	medium	1.548	-1.0403	large	1.1514	-0.4363	medium	0.7438	0.604	large	0.6368	0.9732	large	0.7321	0.8725	large	0.667	1.2081	large	0.9914	0.1678	small	1.2354	-0.279	small	0.9115	0.2325
Q8NHP8	PLBD2	Putative phospholipase B-like 2 OS=Homo sapiens OX=9606 GN=PLBD2 PE=1 SV=2	3.32247e+06	3.01133e+06	2.87422e+06	3.15415e+06	2.97843e+06	2.9356e+06	2.99494e+06	2.92852e+06	0.3692	0.4555	0.0375	small	1.1033	-0.3363	medium	1.156	-0.985	large	1.0534	-0.4324	medium	1.0477	-0.6487	large	0.9547	-0.0961	negligible	0.9113	0.5526	large	1.1155	-0.4084	medium	1.0258	-0.3844	medium	0.9597	0.2643	small	1.077	-0.2883	small	0.9528	0.3531	medium	0.7804	0.3279
Q8IWV1204	MYBBP1A	Myb-binding protein 1A OS=Homo sapiens OX=9606 GN=MYBBP1A PE=1 SV=2	2.23975e+07	1.35205e+07	1.9381e+07	1.20953e+07	1.47207e+07	1.32181e+07	1.07316e+07	1.11174e+07	0.0539	0.127	0.4283	large	1.6566	-0.7482	large	1.1556	-0.6858	large	1.8518	-1.247	large	0.6976	0.0623	negligible	1.1178	-0.4988	medium	1.6024	-0.5611	large	1.5215	-0.7482	large	1.0229	-0.3117	medium	1.806	-1.1223	large	1.088	-0.0623	negligible	0.9088	0.542	large	0.8835	0.6324
Q8IXI2	RHOT1	Mitochondrial Rho GTPase 1 OS=Homo sapiens OX=9606 GN=RHOT1 PE=1 SV=2	1.40313e+06	1.34855e+06	1.21468e+06	1.06588e+06	1.40362e+06	1.32119e+06	1.23131e+06	1.24991e+06	0.1519	0.2489	0.2317	large	1.0405	-0.2689	small	1.1551	-0.9949	large	1.3164	-1.0218	large	1.1102	-0.726	large	1.2652	-0.7529	large	1.1396	-0.0269	negligible	0.9997	0.0538	negligible	1.0207	-0.0807	negligible	0.9865	0.4302	medium	0.8528	0.4033	medium	0.8443	0.4103	medium	1.1303	-0.3191
Q8IWV718	RPL14	60S ribosomal protein L14 OS=Homo sapiens OX=9606 GN=RPL14 PE=1 SV=4	7.14932e+07	7.47324e+07	6.18994e+07	6.37211e+07	7.14921e+07	7.2231e+07	6.28799e+07	6.74219e+07	0.018	0.0714	0.6192	large	0.9567	0.4201	medium	1.155	-1.2222	large	1.122	-1.184	large	1.2073	-1.6423	large	1.1728	-1.6042	large	0.9714	0.0382	negligible	1	0.0764	negligible	1.0346	-0.191	small	0.9844	-0.0764	negligible	0.9451	0.3437	medium	0.8795	0.2584	small	0.6406	1.4858
Q8IWV1367	WDR12	Ribosome biogenesis protein WDR12 OS=Homo sapiens OX=9606 GN=WDR12 PE=1 SV=2	1.46873e+07	1.26164e+07	1.2735e+07	1.24958e+07	1.37195e+07	1.21631e+07	1.15274e+07	1.19779e+07	0.0754	0.1566	0.3667	large	1.1641	-0.7404	large	1.1533	-0.8885	large	1.1754	-0.9478	large	0.9907	-0.1481	small	1.0097	-0.2073	small	1.0191	-0.0592	negligible	1.0705	-0.385	medium	1.0373	-0.6516	large	1.1048	-0.4739	medium	1.0432	-0.3258	medium	0.9009	0.4987	medium	0.8802	0.7362
P55209	NAP1L1	Nucleosome assembly protein 1-like 1 OS=Homo sapiens OX=9606 GN=NAP1L1 PE=1 SV=1	7.53028e+07	7.63322e+07	6.53548e+07	7.65326e+07	6.61858e+07	7.70951e+07	7.5974e+07	7.22002e+07	0.6275	0.682	-0.1083	negligible	0.9865	0.2015	small	1.1522	-0.2239	small	0.9839	0.0448	negligible	1.168	-0.4254	medium	0.9974	-0.1567	small	0.8539	0.2687	small	1.1377	-0.2463	small	0.9901	0.2239	small	0.8602	0.1791	small	1.06	-0.2911	small	1.1966	-0.969	large	1.7055	-2.3741
Q8IWV1469	TYMS	Thymidylate synthase OS=Homo sapiens OX=9606 GN=TYMS PE=1 SV=3	5.67453e+06	4.41758e+06	4.92834e+06	4.60929e+06	5.22866e+06	5.6752e+06	4.55237e+06	5.19189e+06	0.0929	0.1796	0.3275	large	1.2845	-0.9485	large	1.1514	-0.8335	large	1.2311	-0.776	large	0.8964	0.115	small	0.9584	0.1725	small	1.0692	0.0575	negligible	1.0853	-0.2012	small	0.7784	1.1784	large	1.0826	-0.1725	small	0.8878	0.2874	small	0.9581	0.2528	small	0.9771	0.0843
Q8IWV663	SEPTIN9	Septin-9 OS=Homo sapiens OX=9606 GN=SEPTIN9 PE=1 SV=2	5.43268e+07	5.15178e+07	4.71838e+07	4.72546e+07	5.42705e+07	5.00367e+07	4.83551e+07	4.83621e+07	0.0162	0.0697	0.6367	large	1.0545	-0.3519	medium	1.1514	-1.8378	large	1.1497	-1.6423	large	1.0919	-1.4859	large	1.0902	-1.2904	large	0.9985	0.1955	small	1.001	0.1173	small	1.0296	-0.6648	large	0.9758	0.4301	medium	0.9771	0.4301	medium	0.9338	0.4454	medium	0.5385	1.366
C9JLW8	MCRIP1	Mapk-regulated corepressor-interacting protein 1 OS=Homo sapiens OX=9606 GN=MCRIP1 PE=1 SV=1	1.31284e+06	1.24289e+06	1.1404e+06	1.38075e+06	1.2192e+06	1.33268e+06	1.12882e+06	1.08715e+06	0.7375	0.7759	-0.165	negligible	1.0563	-0.0873	negligible	1.1512	-0.262	small	0.9508	-0.0655	negligible	1.0899	-0.1747	small	0.9002	0.0218	negligible	0.8259	0.1965	small	1.0768	-0.2839	small	0.9326	0.2839	small	1.0103	-0.131	small	1.2701	-0.3494	medium	1.2099	-0.776	large	1.2785	-0.891
O75915	ARL6IP5	PRA1 family protein 3 OS=Homo sapiens OX=9606 GN=ARL6IP5 PE=1 SV=1	1.56202e+06	1.69915e+06	1.35732e+06	1.52012e+06	1.52462e+06	2.04501e+06	1.55455e+06	1.55792e+06	0.3198	0.4115	0.0717	medium	0.9193	0	negligible	1.1508	-0.4159	medium	1.0276	-0.4648	medium	1.2518	-0.4159	medium	1.1178	-0.4648	medium	0.8929	-0.0489	negligible	1.0245	-0.1468	small	0.8309	0.5627	large	0.8731	0.1223	small	0.9757	0.3425	medium	1.1199	-0.8209	large	1.1919	-1.2455
Q9UKY7	CDV3	Protein CDV3 homolog OS=Homo sapiens OX=9606 GN=CDV3 PE=1 SV=1	7.48314e+06	6.75136e+06	6.5034e+06	6.99528e+06	6.80011e+06	5.92325e+06	6.5428e+06	6.46771e+06	0.3164	0.4084	0.0742	medium	1.1084	-0.2695	small	1.1506	-0.294	small	1.0697	-0.2205	small	1.0381	-0.0245	negligible	0.9651	0.049	negligible	0.9297	0.0735	negligible	1.1004	-0.0245	negligible	1.1398	-0.7349	large	0.994	-0.2205	small	1.0816	-0.294	small	0.7885	0.5551	large	1.1373	-0.5859
Q8IWV1024	EIF4A1	Eukaryotic initiation factor 4A-I OS=Homo sapiens OX=9606 GN=EIF4A1 PE=1 SV=1	6.77532e+08	6.34781e+08	5.89307e+08	5.52756e+08	6.15438e+08	5.70673e+08	5.6013e+08	5.88631e+08	0.0379	0.1054	0.4908	large	1.0673	-0.1982	small	1.1497	-0.8919	large	1.2257	-1.3213	large	1.0772	-0.6937	large	1.1484	-1.1231	large	1.0661	-0.4294	medium	1.1009	-0.1982	small	1.1123	-1.1231	large	1.0521	-0.6276	large	0.9391	0.5615	large	1.0397	-0.4282	medium	0.9635	0.4282
Q8IWV1051	PRMT3	Protein arginine N-methyltransferase 3 OS=Homo sapiens OX=9606 GN=PRMT3 PE=1 SV=4	3.9202e+06	3.66014e+06	3.41072e+06	3.25275e+06	4.12813e+06	3.55509e+06	3.41866e+06	3.54553e+06	0.0398	0.1076	0.4825	large	1.0711	-0.8519	large	1.1494	-1.1468	large	1.2052	-1.5399	large	1.0731	-0.2949	small	1.1252	-0.6881	large	1.0486	-0.3932	medium	0.9496	0.0983	negligible	1.0295	-0.1638	small	0.9977	-0.0655	negligible	0.9174	0.5242	large	1.1364	-0.9762	large	1.1262	-0.6258
Q8IWV1042	LSG1	Large subunit GTPase 1 homolog OS=Homo sapiens OX=9606 GN=LSG1 PE=1 SV=2	1.94649e+06	2.30633e+06	1.69457e+06	2.24895e+06	3.7269e+06	2.54063e+06	2.00539e+06	2.40268e+06	0.0392	0.1071	0.485	large	0.844	0.2956	small	1.1487	-0.7554	large	0.8655	0.1314	small	1.361	-1.051	large	1.0255	-0.1642	small	0.7535	0.8868	large	0.5223	0.8868	large	0.9078	0.5584	large	0.845	0.3941	medium	0.936	0.5255	large	0.9414	0.334	medium	0.7583	1.0534
Q12906	ILF3	Interleukin enhancer-binding factor 3 OS=Homo sapiens OX=9606 GN=ILF3 PE=1 SV=3	6.71527e+06	5.96315e+06	5.84659e+06	6.69186e+06	5.54048e+06	5.87573e+06	6.25512e+06	5.21254e+06	0.2488	0.3482	0.1283	medium	1.1261	-0.6816	large	1.1486	-0.9846	large	1.0035	-0.5049	large	1.0199	-0.3029	medium	0.8911	0.1767	small	0.8737	0.4797	medium	1.212	-0.8079	large	1.0149	-0.202	small	0.9347	0.4292	medium	1.2838	-0.6311	large	0.5524	0.528	large	0.6891	0.3214
Q8IWV929	EIF5	Eukaryotic translation initiation factor 5 OS=Homo sapiens OX=9606 GN=EIF5 PE=1 SV=2	4.8565e+07	4.80378e+07	4.23127e+07	4.29464e+07	4.91172e+07	4.44646e+07	4.30834e+07	3.98066e+07	0.0305	0.0929	0.5292	large	1.011	0.1374	small	1.1478	-1.2023	large	1.1308	-0.9618	large	1.1353	-1.3397	large	1.1186	-1.0992	large	0.9852	0.2405	small	0.9888	0	negligible	1.0804	-0.687	large	0.9821	0.2061	small	1.0789	-0.5496	large	0.8388	0.5839	large	0.9816	0.3073
O00267	SUPT5H	Transcription elongation factor SPT5 OS=Homo sapiens OX=9606 GN=SUPT5H PE=1 SV=1	5.7038e+06	5.40181e+06	4.97086e+06	4.75366e+06	5.76413e+06	5.39586e+06	4.91601e+06	5.0322e+06	0.3314	0.4218	0.0633	medium	1.0559	0.0974	negligible	1.1474	-0.414	medium	1.1999	-0.414	medium	1.0867	-0.5114	large	1.1363	-0.5114	large	1.0457	0	negligible	0.9895	0.341	medium	1.0011	-0.1705	small	1.0112	-0.1461	small	0.9446	-0.0244	negligible	1.0304	-0.2477	small	1.1406	-0.8915
P52732	KIF11	Kinesin-like protein KIF11 OS=Homo sapiens OX=9606 GN=KIF11 PE=1 SV=2	1.7241e+06	1.919e+06	1.50272e+06	1.6629e+06	1.82675e+06	1.99578e+06	1.6774e+06	1.61975e+06	0.1357	0.2311	0.2542	large	0.8984	0.191	small	1.1473	-0.7369	large	1.0368	-0.3548	medium	1.277	-0.9279	large	1.154	-0.5458	large	0.9037	0.3821	medium	0.9438	0.2183	small	0.9615	0.0546	negligible	0.8959	0.2729	small	1.0266	-0.3821	medium	0.888	0.5142	large	0.8389	0.38
P61421	ATP6V0D1	V-type proton ATPase subunit d 1 OS=Homo sapiens OX=9606 GN=ATP6V0D1 PE=1 SV=1	2.55878e+06	2.16099e+06	2.23072e+06	2.1923e+06	2.30434e+06	2.27142e+06	2.05651e+06	2.13192e+06	0.5649	0.6279	-0.0758	negligible	1.1841	-0.4545	medium	1.1471	-0.5908	large	1.1672	-0.5227	large	0.9687	-0.1363	small	0.9857	-0.0682	negligible	1.0175	0.0682	negligible	1.1104	-0.3636	medium	0.9514	0	negligible	1.0847	-0.2954	small	1.0283	-0.1136	small	0.9809	0.048	negligible	1.5046	-1.8251
Q8IWV1538	PMPCA	Mitochondrial-processing peptidase subunit alpha OS=Homo sapiens OX=9606 GN=PMPCA PE=1 SV=2	796183	853282	694262	868023	655157	930288	707731	769521	0.1046	0.1932	0.305	large	0.9331	0.0848	negligible	1.1468	-0.8482	large	0.9172	-0.0283	negligible	1.229	-0.933	large	0.983	-0.1131	small	0.7998	0.8199	large	1.2153	-0.8199	large	0.9172	0.311	medium	0.981	0.311	medium	1.128	-0.3675	medium	1.0369	-0.2044	small	1.0845	-0.6133
Q5T013	HYI	Putative hydroxypyruvate isomerase OS=Homo sapiens OX=9606 GN=HYI PE=1 SV=2	1.75753e+06	1.57612e+06	1.53275e+06	1.74686e+06	1.65669e+06	1.66789e+06	1.62206e+06	1.44693e+06	0.3097	0.4032	0.0792	medium	1.1151	-0.5158	large	1.1467	-0.3439	medium	1.0061	-0.2456	small	1.0283	0.1719	small	0.9023	0.2702	small	0.8774	0.0983	negligible	1.0609	-0.1474	small	0.945	0.5649	large	0.9449	-0.1474	small	1.2073	-0.7123	large	1.0123	-0.0707	negligible	1.0386	-0.5657
Q8IWV614	TCP1	T-complex protein 1 subunit alpha OS=Homo sapiens OX=9606 GN=TCP1 PE=1 SV=1	2.89165e+08	2.84671e+08	2.52622e+08	2.57744e+08	2.94325e+08	2.84067e+08	2.64099e+08	2.65638e+08	0.0146	0.0674	0.6542	large	1.0158	-0.481	medium	1.1447	-1.6834	large	1.1219	-1.523	large	1.1269	-1.2024	large	1.1045	-1.0421	large	0.9801	0.1603	small	0.9825	0.3607	medium	1.0021	0	negligible	0.9565	0.4409	medium	0.9703	0	negligible	0.8638	0.6109	large	0.7986	0.5854
Q8IWV1239	TCEA1	Transcription elongation factor A protein 1 OS=Homo sapiens OX=9606 GN=TCEA1 PE=1 SV=2	2.31139e+06	2.36035e+06	2.01944e+06	2.28968e+06	2.52721e+06	2.34058e+06	2.23355e+06	2.0838e+06	0.0574	0.1318	0.4167	large	0.9793	-0.0926	negligible	1.1446	-1.111	large	1.0095	-0.6172	large	1.1688	-1.0184	large	1.0309	-0.5246	large	0.882	0.4938	medium	0.9146	0.3703	medium	1.0084	0.1234	small	0.9041	0.7098	large	1.0988	-0.4012	medium	1.1701	-0.5546	large	0.9808	0.3961
Q8IWV550	PHB2	Prohibitin-2 OS=Homo sapiens OX=9606 GN=PHB2 PE=1 SV=2	1.6002e+08	1.53584e+08	1.39828e+08	1.47026e+08	1.52718e+08	1.55565e+08	1.4239e+08	1.45216e+08	0.0126	0.0654	0.6792	large	1.0419	-0.4577	medium	1.1444	-2.039	large	1.0884	-1.7061	large	1.0984	-1.5813	large	1.0446	-1.2484	large	0.951	0.3329	medium	1.0478	-0.8739	large	0.9873	-0.0832	negligible	0.982	-0.0832	negligible	1.0125	-0.0416	negligible	0.8175	1.0611	large	0.7584	1.7928
Q13042	CDC16	Cell division cycle protein 16 homolog OS=Homo sapiens OX=9606 GN=CDC16 PE=1 SV=2	1.22105e+06	1.25997e+06	1.06726e+06	883527	931711	1.02614e+06	1.09019e+06	790583	0.2634	0.3637	0.1158	medium	0.9691	-0.0251	negligible	1.1441	-0.5013	large	1.382	-0.6016	large	1.1806	-0.4763	medium	1.4261	-0.5765	large	1.208	-0.1003	small	1.3105	-0.5515	large	1.2279	-0.4261	medium	0.979	0.2005	small	1.1176	-0.4763	medium	1.1768	-1.3739	large	1.0356	-0.3572
Q8IWV406	MSN	Moesin OS=Homo sapiens OX=9606 GN=MSN PE=1 SV=3	5.4096e+08	4.94804e+08	4.7282e+08	4.56363e+08	4.97375e+08	4.47639e+08	4.46745e+08	4.64442e+08	0.01	0.0644	0.7167	large	1.0933	-0.4428	medium	1.1441	-1.2399	large	1.1854	-2.0369	large	1.0465	-0.7971	large	1.0842	-1.5941	large	1.0361	-0.7971	large	1.0876	-0.2214	small	1.1054	-1.7269	large	1.0584	-0.7528	large	0.9826	0.3985	medium	0.8543	0.3188	medium	0.4212	1.307
P51948	MNAT1	CDK-activating kinase assembly factor MAT1 OS=Homo sapiens OX=9606 GN=MNAT1 PE=1 SV=1	3.02249e+06	3.05031e+06	2.64205e+06	2.97889e+06	2.84244e+06	3.18307e+06	2.58955e+06	2.97043e+06	0.1819	0.2815	0.195	large	0.9909	0.1051	small	1.144	-0.4729	medium	1.0146	-0.2102	small	1.1545	-0.5779	large	1.024	-0.3152	medium	0.8869	0.2627	small	1.0633	-0.683	large	0.9583	0.1576	small	1.0203	-0.3678	medium	1.0028	0.0525	negligible	0.8235	0.428	medium	1.2468	-0.428
Q6P587	FAHD1	Acylpyruvase FAHD1, mitochondrial OS=Homo sapiens OX=9606 GN=FAHD1 PE=1 SV=2	761302	765526	665583	869229	711401	862029	672605	864727	0.3604	0.4482	0.0433	small	0.9945	-0.1687	small	1.1438	-0.6506	large	0.8758	0.0482	negligible	1.1502	-0.482	medium	0.8807	0.2169	small	0.7657	0.6988	large	1.0701	-0.2892	small	0.8881	0.4097	medium	0.9896	0.3374	medium	1.0052	0.2169	small	1.0611	0.0573	negligible	1.9168	-0.9175
Q6P9F7	LRRC8B	Volume-regulated anion channel subunit LRRC8B OS=Homo sapiens OX=9606 GN=LRRC8B PE=1 SV=2	498003	503305	435469	544649	425801	527642	557678	491382	0.4999	0.5703	-0.0408	negligible	0.9895	0	negligible	1.1436	-0.2541	small	0.9144	0.0924	negligible	1.1558	-0.2541	small	0.9241	0.0924	negligible	0.7995	0.3465	medium	1.1696	-0.6007	large	0.9539	0.231	small	0.7809	0.439	medium	1.1084	-0.2079	small	0.9851	0.2418	small	1.1318	-1.7411
Q8IWV863	U2SURP	U2 snRNP-associated SURP motif-containing protein OS=Homo sapiens OX=9606 GN=U2SURP PE=1 SV=2	3.08465e+06	2.92446e+06	2.69776e+06	2.82414e+06	2.63784e+06	2.53552e+06	2.39913e+06	1.46607e+06	0.0251	0.083	0.5625	large	1.0548	-0.5345	large	1.1434	-1.1403	large	1.0922	-0.9265	large	1.084	-0.6058	large	1.0355	-0.392	medium	0.9552	0.2138	small	1.1694	-1.069	large	1.1534	-0.9265	large	1.1245	-0.784	large	1.9263	-0.9978	large	0.9928	0	negligible	0.8778	0.8196
Q8IWV279	PRMT1	Protein arginine N-methyltransferase 1 OS=Homo sapiens OX=9606 GN=PRMT1 PE=1 SV=3	6.50001e+07	6.28518e+07	5.68704e+07	5.6309e+07	6.86766e+07	6.51947e+07	5.88672e+07	6.31319e+07	0.0084	0.0644	0.7458	large	1.0342	-0.7948	large	1.143	-1.7298	large	1.1543	-1.9169	large	1.1052	-0.935	large	1.1162	-1.1221	large	1.01	-0.187	small	0.9465	0.6545	large	0.9641	0.748	large	0.9661	0.0935	negligible	0.8919	0.8415	large	0.862	0.8244	large	0.9061	0.6478
Q969V3	NCLN	Nicalin OS=Homo sapiens OX=9606 GN=NCLN PE=1 SV=2	1.53473e+07	1.54992e+07	1.34279e+07	1.42781e+07	1.56551e+07	1.35051e+07	1.21632e+07	1.19899e+07	0.45	0.5259	-0.0125	negligible	0.9902	-0.0234	negligible	1.1429	-0.3045	medium	1.0749	-0.2342	small	1.1543	-0.2811	small	1.0855	-0.2108	small	0.9405	0.0703	negligible	0.9803	0	negligible	1.1477	-0.5388	large	1.104	-0.164	small	1.1908	-0.5153	large	1.0501	0.1823	small	5.6933	-1.6406
Q9Y4P8	WIPI2	WD repeat domain phosphoinositide-interacting protein 2 OS=Homo sapiens OX=9606 GN=WIPI2 PE=1 SV=1	2.43617e+06	2.66519e+06	2.13167e+06	2.07758e+06	2.54381e+06	2.34103e+06	2.20878e+06	2.21033e+06	0.1551	0.2525	0.2275	large	0.9141	0	negligible	1.1428	-0.6704	large	1.1726	-1.0727	large	1.2503	-0.6704	large	1.2828	-1.0727	large	1.026	-0.4023	medium	0.9577	-0.1341	small	1.1385	-0.5363	large	0.9651	-0.0805	negligible	0.9399	0.2682	small	0.9942	-0.1771	small	0.9867	-0.0664
Q8IWV1011	ADGRF5	Adhesion G protein-coupled receptor F5 OS=Homo sapiens OX=9606 GN=ADGRF5 PE=1 SV=3	2.44575e+06	2.70374e+06	2.14252e+06	2.48761e+06	2.79965e+06	2.21357e+06	2.40314e+06	2.13618e+06	0.037	0.1042	0.495	large	0.9046	0.6965	large	1.1415	-0.7297	large	0.9832	-0.2322	small	1.2619	-1.4262	large	1.0869	-0.9287	large	0.8613	0.4975	medium	0.8736	0.6965	large	1.2214	-1.2935	large	0.8915	0.5307	large	1.1645	-0.597	large	0.8372	0.63	large	0.7681	1.0882
Q8IWV903	TMED7	Transmembrane emp24 domain-containing protein 7 OS=Homo sapiens OX=9606 GN=TMED7 PE=1 SV=2	6.2737e+06	6.35142e+06	5.49689e+06	5.17804e+06	7.9212e+06	6.99146e+06	6.29241e+06	5.99596e+06	0.0286	0.0901	0.54	large	0.9878	0.3128	medium	1.1413	-0.6255	large	1.2116	-0.7298	large	1.1555	-0.9383	large	1.2266	-1.0426	large	1.0616	-0.1043	small	0.792	1.0426	large	0.9085	0.556	large	0.8736	0.6255	large	0.8636	0.556	large	0.9683	0.194	small	1.1107	-0.6062
Q8IWV792	PPWD1	Peptidylprolyl isomerase domain and WD repeat-containing protein 1 OS=Homo sapiens OX=9606 GN=PPWD1 PE=1 SV=1	2.28623e+06	2.16956e+06	2.0034e+06	2.06414e+06	2.22326e+06	2.14601e+06	1.97233e+06	2.0237e+06	0.021	0.0756	0.5933	large	1.0538	-0.7762	large	1.1412	-1.4784	large	1.1076	-1.5893	large	1.0829	-0.7023	large	1.0511	-0.8131	large	0.9706	-0.1109	small	1.0283	-0.2587	small	1.011	0.1848	small	1.0158	-0.1848	small	1.02	-0.1848	small	0.9847	0.0574	negligible	0.9041	0.4877
Q8IWV1421	PRPF38B	Pre-mRNA-splicing factor 38B OS=Homo sapiens OX=9606 GN=PRPF38B PE=1 SV=1	4.83208e+06	4.83663e+06	4.23531e+06	7.15588e+06	4.68875e+06	4.45803e+06	3.8508e+06	3.98819e+06	0.084	0.1678	0.3467	large	0.9991	0.1166	small	1.1409	-0.4082	medium	0.6753	0.3791	medium	1.142	-0.5249	large	0.6759	0.2624	small	0.5919	0.7873	large	1.0306	-0.3208	medium	1.0849	-0.729	large	1.0999	-0.4374	medium	1.7943	-1.3705	large	0.8424	0.6166	large	0.7995	0.7399
Q8IWV1429	NDUFA6	NADH dehydrogenase [ubiquinone] 1 alpha subcomplex subunit 6 OS=Homo sapiens OX=9606 GN=NDUFA6 PE=1 SV=4	2.13253e+06	2.19813e+06	1.86976e+06	2.22635e+06	2.37033e+06	2.58236e+06	2.44582e+06	2.57222e+06	0.0858	0.1707	0.3425	large	0.9702	0.0581	negligible	1.1405	0	negligible	0.9579	-0.0581	negligible	1.1756	-0.0581	negligible	0.9873	-0.1163	small	0.8398	-0.0581	negligible	0.8997	0.6395	large	0.8512	0.9011	large	0.7645	0.6686	large	0.8655	1.1627	large	0.9515	0.282	small	0.9233	0.564
Q8IWV1340	NAA25	N-alpha-acetyltransferase 25, NatB auxiliary subunit OS=Homo sapiens OX=9606 GN=NAA25 PE=1 SV=1	2.31566e+06	2.21372e+06	2.03262e+06	2.06709e+06	2.39736e+06	2.24781e+06	2.07187e+06	2.19582e+06	0.0715	0.1516	0.3767	large	1.046	-0.3881	medium	1.1392	-0.9255	large	1.1202	-0.8061	large	1.0891	-0.5374	large	1.0709	-0.418	medium	0.9833	0.1194	small	0.9659	0.5971	large	0.9848	0.3582	medium	0.9811	0.3284	medium	0.9414	0.6866	large	0.9938	0	negligible	0.8705	1.2306
O95163	ELP1	Elongator complex protein 1 OS=Homo sapiens OX=9606 GN=ELP1 PE=1 SV=3	7.90927e+06	8.4559e+06	6.94308e+06	7.81745e+06	8.73614e+06	9.33506e+06	8.40795e+06	8.89506e+06	0.3221	0.413	0.07	medium	0.9354	0.2933	small	1.1392	-0.1711	small	1.0117	-0.0244	negligible	1.2179	-0.4644	medium	1.0817	-0.3177	medium	0.8882	0.1466	small	0.9053	0.4155	medium	0.9058	0.5377	large	0.8258	0.4155	medium	0.8789	0.4888	medium	1.1897	-0.5656	large	3.3263	-0.9696
Q8IWV1455	NCBP1	Nuclear cap-binding protein subunit 1 OS=Homo sapiens OX=9606 GN=NCBP1 PE=1 SV=1	9.09269e+06	8.85803e+06	7.9817e+06	8.70723e+06	8.00641e+06	7.8301e+06	7.35976e+06	7.9492e+06	0.0913	0.1783	0.3308	large	1.0265	-0.2881	small	1.1392	-1.1237	large	1.0443	-0.778	large	1.1098	-0.8356	large	1.0173	-0.4898	medium	0.9167	0.3458	medium	1.1357	-0.8068	large	1.1313	-1.0373	large	1.0845	-0.1441	small	1.0954	-0.2017	small	1.028	-0.1682	small	0.9678	0.1892
Q8IWV1149	EIF1	Eukaryotic translation initiation factor 1 OS=Homo sapiens OX=9606 GN=EIF1 PE=1 SV=1	1.34767e+07	1.62209e+07	1.18346e+07	1.25394e+07	1.35716e+07	1.5652e+07	1.22147e+07	1.12343e+07	0.0489	0.1209	0.4458	large	0.8308	0.4433	medium	1.1388	-0.7599	large	1.0748	-0.6332	large	1.3706	-1.2032	large	1.2936	-1.0765	large	0.9438	0.1266	small	0.993	-0.4433	medium	1.0363	-0.0317	negligible	0.9689	0.095	negligible	1.1162	-0.3799	medium	0.9153	0.902	large	0.9906	0.1409
Q9UBV7	B4GALT7	Beta-1,4-galactosyltransferase 7 OS=Homo sapiens OX=9606 GN=B4GALT7 PE=1 SV=1	406524	376616	357013	353187	400941	360390	339783	376413	0.9315	0.9372	-0.285	negligible	1.0794	0.0208	negligible	1.1387	-0.2911	small	1.151	-0.0832	negligible	1.0549	-0.3119	medium	1.0663	-0.104	small	1.0108	0.2079	small	1.0139	0.104	small	1.045	-0.2495	small	1.0507	0.0208	negligible	0.9383	0.0832	negligible	0.8191	0	negligible	8.0857	-2.3506
P30876	POLR2B	DNA-directed RNA polymerase II subunit RPB2 OS=Homo sapiens OX=9606 GN=POLR2B PE=1 SV=1	6.36352e+06	5.34024e+06	5.5883e+06	5.74632e+06	5.43085e+06	5.24441e+06	5.25525e+06	5.4609e+06	0.1819	0.2815	0.195	large	1.1916	-0.683	large	1.1387	-0.7093	large	1.1074	-0.3415	medium	0.9556	-0.0263	negligible	0.9293	0.3415	medium	0.9725	0.3678	medium	1.1717	-0.972	large	1.0183	-0.3678	medium	1.0634	-0.4466	medium	1.0523	-0.5254	large	0.766	0.6872	large	0.7327	0.7382
P35908	KRT2	Keratin, type II cytoskeletal 2 epidermal OS=Homo sapiens OX=9606 GN=KRT2 PE=1 SV=2	3.66242e+06	3.30297e+06	3.21632e+06	2.7539e+06	4.06499e+06	2.71288e+06	3.82891e+06	5.88026e+06	0.3617	0.4494	0.0425	small	1.1088	0.0482	negligible	1.1387	-0.2168	small	1.3299	-0.3131	medium	1.0269	-0.265	small	1.1994	-0.3613	medium	1.1679	-0.0964	negligible	0.901	0.1204	small	1.2175	-0.7467	large	0.84	0.0964	negligible	0.4683	0.6263	large	0.7389	1.0875	large	0.9659	0.1431
P19338	NCL	Nucleolin OS=Homo sapiens OX=9606 GN=NCL PE=1 SV=3	5.82698e+08	5.65583e+08	5.11717e+08	5.44022e+08	5.54038e+08	5.59955e+08	5.04685e+08	5.38214e+08	0.1916	0.291	0.1842	large	1.0303	-0.3653	medium	1.1387	-0.8872	large	1.0711	-0.9133	large	1.1053	-0.5219	large	1.0396	-0.548	large	0.9406	-0.0261	negligible	1.0517	-0.5219	large	1.0101	0	negligible	1.0139	-0.1566	small	1.0108	-0.1044	small	1.0141	0.0211	negligible	0.9413	0.2526
Q9H4A6	GOLPH3	Golgi phosphoprotein 3 OS=Homo sapiens OX=9606 GN=GOLPH3 PE=1 SV=1	2.29768e+06	2.48908e+06	2.01817e+06	1.87675e+06	2.56449e+06	2.65677e+06	2.32933e+06	2.16711e+06	0.3108	0.4041	0.0783	medium	0.9231	0.1473	small	1.1385	-0.4174	medium	1.2243	-0.1228	small	1.2333	-0.5647	large	1.3263	-0.2701	small	1.0754	0.2946	small	0.896	0.3928	medium	0.9369	0.4419	medium	0.8664	0.2946	small	0.866	-0.0491	negligible	1.0982	-0.5363	large	1.0804	-0.4916
Q8IWV988	CPOX	Oxygen-dependent coproporphyrinogen-III oxidase, mitochondrial OS=Homo sapiens OX=9606 GN=CPOX PE=1 SV=3	5.44143e+06	5.56263e+06	4.77968e+06	5.22793e+06	5.15179e+06	5.72519e+06	4.89588e+06	4.98548e+06	0.0348	0.1004	0.5058	large	0.9782	-0.0335	negligible	1.1385	-1.4082	large	1.0408	-0.6706	large	1.1638	-1.3747	large	1.064	-0.6371	large	0.9143	0.7376	large	1.0562	-0.6035	large	0.9716	0.3353	medium	0.9763	0.2012	small	1.0486	-0.1341	small	0.9269	0.3428	medium	0.9972	0.1928
Q8N2K0	ABHD12	Lysophosphatidylserine lipase ABHD12 OS=Homo sapiens OX=9606 GN=ABHD12 PE=1 SV=2	503835	489101	442570	480647	553295	498895	503985	535315	0.1285	0.2229	0.265	large	1.0301	-0.3849	medium	1.1384	-0.8798	large	1.0482	-0.3574	medium	1.1051	-0.4949	medium	1.0176	0.0275	negligible	0.9208	0.5224	large	0.9106	0.3299	medium	0.9804	0.0275	negligible	0.8781	0.9073	large	0.8979	0.7698	large	0.7363	1.0221	large	0.9287	0.4855
Q8IWV1373	DDX18	ATP-dependent RNA helicase DDX18 OS=Homo sapiens OX=9606 GN=DDX18 PE=1 SV=2	1.22643e+07	1.152e+07	1.07829e+07	1.1997e+07	9.84477e+06	1.01712e+07	1.02619e+07	9.53985e+06	0.0768	0.1586	0.3633	large	1.0646	-0.768	large	1.1374	-0.5908	large	1.0223	-0.3249	medium	1.0684	0.1772	small	0.9602	0.4431	medium	0.8988	0.2659	small	1.2458	-1.2111	large	1.1326	-0.2659	small	1.0508	-0.5022	large	1.2576	-1.1521	large	1.1105	-0.3279	medium	0.9349	0.3748
Q8IWV558	IPO7	Importin-7 OS=Homo sapiens OX=9606 GN=IPO7 PE=1 SV=1	7.16163e+07	7.41997e+07	6.29746e+07	6.25697e+07	7.62779e+07	7.81392e+07	6.69236e+07	6.96695e+07	0.0128	0.0654	0.6758	large	0.9652	0	negligible	1.1372	-1.3247	large	1.1446	-1.1591	large	1.1782	-1.3247	large	1.1859	-1.1591	large	1.0065	0.1656	small	0.9389	0.621	large	0.9496	0.8694	large	0.941	0.5796	large	0.8981	0.414	medium	1.0969	-0.0353	negligible	0.9159	1.3061
Q8IWV899	DHX36	ATP-dependent DNA/RNA helicase DHX36 OS=Homo sapiens OX=9606 GN=DHX36 PE=1 SV=2	3.16813e+06	3.09983e+06	2.78588e+06	2.76546e+06	3.01236e+06	3.01644e+06	2.76711e+06	2.73144e+06	0.0279	0.0886	0.5442	large	1.022	-0.2444	small	1.1372	-1.3615	large	1.1456	-1.571	large	1.1127	-1.1171	large	1.1209	-1.3266	large	1.0074	-0.2095	small	1.0517	-0.6982	large	1.0276	-0.4189	medium	1.0068	-0.2095	small	1.0125	0	negligible	0.7257	0.7133	large	0.6785	0.9838
P51571	SSR4	Translocon-associated protein subunit delta OS=Homo sapiens OX=9606 GN=SSR4 PE=1 SV=1	13012183	1.1812e+07	1.14438e+07	1.01773e+07	1.18318e+07	1.14163e+07	1.15334e+07	1.14191e+07	0.8114	0.8372	-0.205	negligible	1.1016	-0.1503	small	1.137	-0.1288	small	1.2785	-0.5583	large	1.0322	0.0215	negligible	1.1606	-0.408	medium	1.1244	-0.4294	medium	1.0998	-0.3006	medium	1.0347	-0.2577	small	0.9922	-0.1503	small	0.8913	0.0644	negligible	0.9003	0.642	large	1.2799	-0.642
Q16851	UGP2	UTP--glucose-1-phosphate uridylyltransferase OS=Homo sapiens OX=9606 GN=UGP2 PE=1 SV=5	803723	777683	707448	619852	866957	765712	764097	773302	0.2287	0.3285	0.1467	large	1.0335	-0.0765	negligible	1.1361	-0.2807	small	1.2966	-0.6634	large	1.0993	-0.2041	small	1.2546	-0.5869	large	1.1413	-0.3827	medium	0.9271	0.5613	large	1.0156	-0.051	negligible	0.9259	-0.051	negligible	0.8016	0.2552	small	1.1966	-0.5446	large	1.0388	-0.1525
Q9HCG8	CWC22	Pre-mRNA-splicing factor CWC22 homolog OS=Homo sapiens OX=9606 GN=CWC22 PE=1 SV=3	457218	450691	402576	479456	468325	472921	330282	382667	0.6048	0.6617	-0.0967	negligible	1.0145	-0.1576	small	1.1357	-0.3826	medium	0.9536	-0.1125	small	1.1195	-0.2251	small	0.94	0.045	negligible	0.8397	0.2701	small	0.9763	0.09	negligible	0.953	0.2026	small	1.2189	-0.1125	small	1.2529	-0.4051	medium	1.0215	-0.6439	large	1.016	-0.5213
Q8IWV513	GNG12	Guanine nucleotide-binding protein G(I)/G(S)/G(O) subunit gamma-12 OS=Homo sapiens OX=9606 GN=GNG12 PE=1 SV=3	2.48785e+07	2.61637e+07	2.19148e+07	2.07629e+07	2.61526e+07	2.56284e+07	2.37052e+07	2.10246e+07	0.0117	0.0644	0.6917	large	0.9509	0.6792	large	1.1352	-0.8065	large	1.1982	-1.1461	large	1.1939	-1.4857	large	1.2601	-1.8252	large	1.0555	-0.3396	medium	0.9513	0.7641	large	1.0209	-0.4669	medium	0.9245	-0.0849	negligible	0.9875	-0.2122	small	0.991	0.2653	small	0.9255	0.5572
Q9NY12	GAR1	H/ACA ribonucleoprotein complex subunit 1 OS=Homo sapiens OX=9606 GN=GAR1 PE=1 SV=1	1.45405e+06	1.45373e+06	1.28107e+06	1.22577e+06	1.43374e+06	1.17681e+06	1.18881e+06	1.25186e+06	0.201	0.2999	0.1742	large	1.0002	0	negligible	1.135	-0.5187	large	1.1862	-0.6225	large	1.1348	-0.5187	large	1.186	-0.6225	large	1.0451	-0.1037	small	1.0142	-0.1816	small	1.2353	-0.8819	large	1.0776	-0.415	medium	0.9792	-0.0778	negligible	0.8253	0.5302	large	1.0577	-0.0241
Q8IWV1079	DDX6	Probable ATP-dependent RNA helicase DDX6 OS=Homo sapiens OX=9606 GN=DDX6 PE=1 SV=2	2.94122e+07	3.00536e+07	2.59158e+07	2.59908e+07	2.91873e+07	2.89058e+07	2.65201e+07	2.59136e+07	0.0427	0.1124	0.47	large	0.9787	-0.2266	small	1.1349	-1.3274	large	1.1316	-1.3274	large	1.1597	-1.1008	large	1.1563	-1.1008	large	0.9971	0	negligible	1.0077	-0.4533	medium	1.0397	-0.3885	medium	0.9772	0.1619	small	1.003	-0.1619	small	0.8131	0.4845	medium	0.7806	0.5754
Q8IWV1468	MTCH2	Mitochondrial carrier homolog 2 OS=Homo sapiens OX=9606 GN=MTCH2 PE=1 SV=1	9.56862e+06	9.32478e+06	8.43572e+06	8.44887e+06	8.78237e+06	9.16876e+06	8.89894e+06	8.82081e+06	0.0929	0.1796	0.3275	large	1.0261	-0.3449	medium	1.1343	-1.4371	large	1.1325	-1.1497	large	1.1054	-1.0922	large	1.1037	-0.8048	large	0.9984	0.2874	small	1.0895	-0.9197	large	1.017	-0.115	small	0.9479	0.6036	large	0.9578	0.2012	small	1.0222	0	negligible	0.947	0.7588
Q8IWV1272	UFD1	Ubiquitin recognition factor in ER-associated degradation protein 1 OS=Homo sapiens OX=9606 GN=UFD1 PE=1 SV=3	1.00501e+07	9.81923e+06	8.86049e+06	8.88825e+06	9.89919e+06	8.65118e+06	8.38195e+06	9.35023e+06	0.0618	0.1376	0.4033	large	1.0235	-0.061	negligible	1.1343	-0.8849	large	1.1307	-0.9154	large	1.1082	-0.8239	large	1.1047	-0.8544	large	0.9969	-0.0305	negligible	1.0152	0.0915	negligible	1.135	-1.007	large	1.0571	-0.3051	medium	0.9506	0.4272	medium	1.0072	0.1311	small	1.0372	0
Q8IWV195	TMED9	Transmembrane emp24 domain-containing protein 9 OS=Homo sapiens OX=9606 GN=TMED9 PE=1 SV=2	1.9415e+07	1.8936e+07	1.71194e+07	1.75119e+07	1.78648e+07	1.79992e+07	1.61886e+07	1.73951e+07	0.0074	0.0644	0.7675	large	1.0253	-0.7821	large	1.1341	-2.2486	large	1.1087	-1.8575	large	1.1061	-1.4665	large	1.0813	-1.0754	large	0.9776	0.3911	medium	1.0868	-1.1243	large	1.052	-0.1955	small	1.0575	-0.831	large	1.0067	-0.3911	medium	0.9734	0.0387	negligible	0.8025	0.7346
P42765	ACAA2	3-ketoacyl-CoA thiolase, mitochondrial OS=Homo sapiens OX=9606 GN=ACAA2 PE=1 SV=2	6.24231e+06	6.44767e+06	5.50449e+06	5.66642e+06	6.63593e+06	7.26267e+06	6.28058e+06	6.14954e+06	0.1352	0.2308	0.255	large	0.9682	0.5735	large	1.134	-0.3823	medium	1.1016	-0.2731	small	1.1713	-0.9558	large	1.1379	-0.8465	large	0.9714	0.1092	small	0.9407	0.6827	large	0.8878	0.1365	small	0.8764	0.6827	large	0.9214	0.5188	large	0.9759	0.0693	negligible	1.1874	-0.3926
Q8IWV1156	MTHFD2	Bifunctional methylenetetrahydrofolate dehydrogenase/cyclohydrolase, mitochondrial OS=Homo sapiens OX=9606 GN=MTHFD2 PE=1 SV=2	1.05321e+07	9.15873e+06	9.28971e+06	9.36585e+06	1.02e+07	9.202e+06	8.92808e+06	9.23133e+06	0.0493	0.1214	0.4442	large	1.15	-0.9484	large	1.1337	-1.2646	large	1.1245	-1.0433	large	0.9859	-0.3161	medium	0.9779	-0.0948	negligible	0.9919	0.2213	small	1.0326	-0.1897	small	0.9953	-0.1265	small	1.0405	-0.411	medium	1.0146	0.0316	negligible	1.0251	-0.2183	small	0.6384	0.8734
Q8IWV893	PFKL	ATP-dependent 6-phosphofructokinase, liver type OS=Homo sapiens OX=9606 GN=PFKL PE=1 SV=6	5.89832e+06	5.11579e+06	5.20431e+06	5.0058e+06	5.37773e+06	4.21164e+06	3.82609e+06	4.34771e+06	0.0273	0.0869	0.5483	large	1.153	-0.6313	large	1.1334	-0.491	medium	1.1783	-0.7716	large	0.983	0.1403	small	1.022	-0.1403	small	1.0397	-0.2806	small	1.0968	-0.4209	medium	1.2147	-0.982	large	1.3602	-1.3327	large	1.1514	-0.6313	large	0.9777	0.0254	negligible	0.9342	0.5832
Q8IWV1437	PSMA5	Proteasome subunit alpha type-5 OS=Homo sapiens OX=9606 GN=PSMA5 PE=1 SV=3	6.17595e+07	5.95548e+07	5.44902e+07	5.70149e+07	5.69368e+07	5.47762e+07	5.3333e+07	5.54799e+07	0.0881	0.1742	0.3375	large	1.037	-0.5212	large	1.1334	-1.0425	large	1.0832	-0.6371	large	1.0929	-0.5212	large	1.0445	-0.1158	small	0.9557	0.4054	medium	1.0847	-0.6081	large	1.0872	-0.8108	large	1.0217	-0.3765	medium	1.0277	-0.4054	medium	1.0762	-0.4129	medium	0.956	0.2982
Q8IWV470	UBR4	E3 ubiquitin-protein ligase UBR4 OS=Homo sapiens OX=9606 GN=UBR4 PE=1 SV=1	2.12058e+07	2.08556e+07	1.87157e+07	2.1369e+07	2.61682e+07	2.61995e+07	2.2306e+07	2.26797e+07	0.0109	0.0644	0.7025	large	1.0168	-0.0864	negligible	1.1331	-0.6914	large	0.9924	0.2593	small	1.1143	-0.605	large	0.976	0.3457	medium	0.8758	0.9507	large	0.8104	1.6853	large	0.796	1.815	large	0.839	1.2532	large	0.9422	0.605	large	1.1023	-0.4118	medium	0.8391	0.9953
Q9UMX0	UBQLN1	Ubiquilin-1 OS=Homo sapiens OX=9606 GN=UBQLN1 PE=1 SV=2	4.25622e+07	4.26053e+07	3.75834e+07	3.65589e+07	3.96899e+07	3.58007e+07	3.60862e+07	3.79801e+07	0.1482	0.2457	0.2367	large	0.999	0.027	negligible	1.1325	-0.7014	large	1.1642	-0.8093	large	1.1336	-0.7284	large	1.1654	-0.8363	large	1.028	-0.1079	small	1.0724	-0.1888	small	1.1901	-1.0252	large	1.0415	-0.1888	small	0.9626	0.1619	small	1.507	-0.8642	large	1.4329	-0.4976
Q8IWV1180	ACO1	Cytoplasmic aconitate hydratase OS=Homo sapiens OX=9606 GN=ACO1 PE=1 SV=3	5.86539e+06	5.70251e+06	5.18251e+06	5.39443e+06	5.8138e+06	5.6537e+06	5.2055e+06	5.44628e+06	0.0514	0.1238	0.4367	large	1.0286	-0.1256	small	1.1318	-1.3504	large	1.0873	-1.0049	large	1.1003	-1.2247	large	1.0571	-0.8793	large	0.9607	0.3454	medium	1.0089	-0.2512	small	1.0086	-0.5339	large	0.9956	-0.0628	negligible	0.9905	0.157	small	0.8314	0.8656	large	0.882	0.8409
Q8IWV1171	RAP1A	Ras-related protein Rap-1A OS=Homo sapiens OX=9606 GN=RAP1A PE=1 SV=1	5.42149e+07	5.43302e+07	4.7912e+07	4.58857e+07	5.69734e+07	5.50097e+07	4.90158e+07	4.99038e+07	0.0507	0.1231	0.4392	large	0.9979	0	negligible	1.1316	-1.0072	large	1.1815	-0.8183	large	1.134	-1.0072	large	1.184	-0.8183	large	1.0442	0.1888	small	0.9516	0.3147	medium	0.9876	0.2203	small	0.9775	0.1259	small	0.9195	0.0944	negligible	0.9797	0.4355	medium	0.9637	0.7941
Q8IWV1246	PSMC4	26S proteasome regulatory subunit 6B OS=Homo sapiens OX=9606 GN=PSMC4 PE=1 SV=2	6.0436e+07	5.48035e+07	5.34155e+07	5.20595e+07	5.51653e+07	5.25069e+07	4.79293e+07	5.19534e+07	0.0585	0.1332	0.4133	large	1.1028	-0.7693	large	1.1314	-0.954	large	1.1609	-1.1386	large	1.026	-0.1846	small	1.0527	-0.3693	medium	1.026	-0.1846	small	1.0955	-0.7078	large	1.0437	-0.3385	medium	1.1145	-0.8924	large	1.002	-0.0923	negligible	0.966	0.3684	medium	1.0127	0.1719
Q9NX62	BPNT2	Golgi-resident adenosine 3',5'-bisphosphate 3'-phosphatase OS=Homo sapiens OX=9606 GN=BPNT2 PE=1 SV=1	3.08284e+06	2.74785e+06	2.72727e+06	2.86549e+06	2.7626e+06	2.8241e+06	2.13272e+06	2.39844e+06	0.1363	0.2317	0.2533	large	1.1219	-0.7092	large	1.1304	-0.5455	large	1.0759	-0.6001	large	1.0075	0.1637	small	0.9589	0.1091	small	0.9518	-0.0546	negligible	1.1159	-0.4092	medium	0.973	0.1364	small	1.2788	-0.6819	large	1.1947	-0.6819	large	0.9781	-0.0218	negligible	1.1008	-0.0653
Q8IZL8	PELP1	Proline-, glutamic acid- and leucine-rich protein 1 OS=Homo sapiens OX=9606 GN=PELP1 PE=1 SV=2	1.01027e+06	991016	893801	1.03027e+06	962849	920648	864003	1.08634e+06	0.557	0.6209	-0.0717	negligible	1.0194	0	negligible	1.1303	-0.1366	small	0.9806	-0.0683	negligible	1.1088	-0.1366	small	0.9619	-0.0683	negligible	0.8675	0.0683	negligible	1.0492	-0.0228	negligible	1.0764	-0.2505	small	1.0345	-0.4781	medium	0.9484	0.3415	medium	1.4457	-1.1898	large	5.0404	-3.1311
Q99633	PRPF18	Pre-mRNA-splicing factor 18 OS=Homo sapiens OX=9606 GN=PRPF18 PE=1 SV=1	575668	535117	509868	508576	547865	624506	574291	489548	0.3667	0.4534	0.0392	small	1.0758	-0.1924	small	1.1291	-0.4809	medium	1.1319	-0.4088	medium	1.0495	-0.2885	small	1.0522	-0.2164	small	1.0025	0.0721	negligible	1.0507	-0.3366	medium	0.8569	0.3847	medium	0.8878	0.1202	small	1.0389	-0.4088	medium	0.8374	0.4353	medium	1.0087	-0.256
Q12824	SMARCB1	SWI/SNF-related matrix-associated actin-dependent regulator of chromatin subfamily B member 1 OS=Homo sapiens OX=9606 GN=SMARCB1 PE=1 SV=2	1.06946e+06	1.11242e+06	947372	930604	1.09075e+06	1.06604e+06	1.05013e+06	1.12256e+06	0.3397	0.4291	0.0575	small	0.9614	0.2913	small	1.1289	-0.0971	negligible	1.1492	-0.437	medium	1.1742	-0.3885	medium	1.1954	-0.7284	large	1.018	-0.3399	medium	0.9805	0.2913	small	1.0435	-0.2185	small	0.9022	-0.2185	small	0.829	0.9226	large	0.9544	0.1132	small	1.3901	-1.3587
Q13017	ARHGAP5	Rho GTPase-activating protein 5 OS=Homo sapiens OX=9606 GN=ARHGAP5 PE=1 SV=2	174294	199185	154522	200780	161562	172435	213311	202591	0.5151	0.5833	-0.0492	negligible	0.875	0.069	negligible	1.128	-0.3912	medium	0.8681	0.2301	small	1.289	-0.4602	medium	0.9921	0.1611	small	0.7696	0.6213	large	1.0788	-0.5523	large	1.1551	-0.2071	small	0.7244	0.4832	medium	0.9911	-0.1841	small	1.0465	-0.1922	small	1.1976	-1.7686
Q8IWV1056	METAP1D	Methionine aminopeptidase 1D, mitochondrial OS=Homo sapiens OX=9606 GN=METAP1D PE=1 SV=1	486711	477909	431684	504283	457046	442822	410542	376977	0.0399	0.1077	0.4817	large	1.0184	-0.0982	negligible	1.1275	-0.6548	large	0.9652	-0.1637	small	1.1071	-0.5566	large	0.9477	-0.0655	negligible	0.856	0.4911	medium	1.0649	-0.6875	large	1.0792	-0.7202	large	1.0515	-0.7202	large	1.3377	-1.4078	large	1.1332	-0.5884	large	0.9575	0.2452
Q8IWV1326	PITPNB	Phosphatidylinositol transfer protein beta isoform OS=Homo sapiens OX=9606 GN=PITPNB PE=1 SV=2	5.99987e+06	5.81842e+06	5.32523e+06	5.58158e+06	6.00674e+06	5.48883e+06	5.36163e+06	5.35108e+06	0.0699	0.1497	0.3808	large	1.0312	-0.4194	medium	1.1267	-1.288	large	1.0749	-1.0784	large	1.0926	-0.8687	large	1.0424	-0.659	large	0.9541	0.2097	small	0.9989	-0.0899	negligible	1.06	-0.3595	medium	0.9932	0.2097	small	1.0431	-0.0599	negligible	0.9167	0.2301	small	0.8764	0.3346
Q9BQ24	ZFYVE21	Zinc finger FYVE domain-containing protein 21 OS=Homo sapiens OX=9606 GN=ZFYVE21 PE=1 SV=1	247734	240630	219901	265950	222411	246073	274746	257118	0.8875	0.9002	-0.2517	negligible	1.0295	-0.0632	negligible	1.1266	-0.2528	small	0.9315	-0.0211	negligible	1.0943	-0.1896	small	0.9048	0.0421	negligible	0.8269	0.2317	small	1.1139	-0.3792	medium	0.9779	0.0421	negligible	0.8004	0.4214	medium	1.0343	0	negligible	1.0938	-0.9011	large	1.3269	-2.2028
Q9UKV3	ACIN1	Apoptotic chromatin condensation inducer in the nucleus OS=Homo sapiens OX=9606 GN=ACIN1 PE=1 SV=2	1.33025e+06	1.66572e+06	1.18077e+06	1.29405e+06	1.0972e+06	1.23701e+06	1.27303e+06	1.01007e+06	0.5824	0.6421	-0.085	negligible	0.7986	-0.0679	negligible	1.1266	-0.3168	medium	1.028	-0.2489	small	1.4107	-0.2489	small	1.2872	-0.181	small	0.9125	0.0679	negligible	1.2124	-0.4978	medium	1.3466	-0.1584	small	0.9275	0.0226	negligible	1.2811	-0.5431	large	1.1032	-0.8755	large	1.3046	-1.9499
Q8IWV1017	LMNB1	Lamin-B1 OS=Homo sapiens OX=9606 GN=LMNB1 PE=1 SV=2	4.65821e+06	3.50606e+06	4.13542e+06	4.11696e+06	3.0344e+06	2.57536e+06	3.81548e+06	3.1541e+06	0.0374	0.1046	0.4933	large	1.3286	-1.1259	large	1.1264	-0.4636	medium	1.1315	-0.5629	large	0.8478	0.6623	large	0.8516	0.5629	large	1.0045	-0.0993	negligible	1.5351	-1.0927	large	1.3614	-0.6292	large	1.0839	-0.2318	small	1.3053	-1.0265	large	1.0097	-0.0279	negligible	1.0053	0
P57105	SYNJ2BP	Synaptojanin-2-binding protein OS=Homo sapiens OX=9606 GN=SYNJ2BP PE=1 SV=2	2.81835e+06	2.81882e+06	2.50231e+06	2.71078e+06	2.90095e+06	3.06187e+06	2.65657e+06	2.94005e+06	0.2026	0.3011	0.1725	large	0.9998	-0.285	small	1.1263	-0.6478	large	1.0397	-0.4405	medium	1.1265	-0.3628	medium	1.0399	-0.1555	small	0.9231	0.2073	small	0.9715	-0.0777	negligible	0.9206	0.8291	large	0.9419	0.285	small	0.922	0.57	large	0.9328	0.5532	large	1.0113	-0.2766
Q8IWV369	MCM5	DNA replication licensing factor MCM5 OS=Homo sapiens OX=9606 GN=MCM5 PE=1 SV=5	7.37438e+07	7.30103e+07	6.5479e+07	6.27699e+07	7.73993e+07	6.82358e+07	6.40778e+07	6.59614e+07	0.0094	0.0644	0.7275	large	1.01	-0.1355	small	1.1262	-1.5352	large	1.1748	-1.8964	large	1.115	-1.3997	large	1.1631	-1.7609	large	1.0432	-0.3612	medium	0.9528	0.6321	large	1.07	-0.1806	small	1.0219	0.1806	small	0.9516	0.5418	large	1.0089	0.1667	small	0.6559	1.7083
P07954	FH	Fumarate hydratase, mitochondrial OS=Homo sapiens OX=9606 GN=FH PE=1 SV=3	4.74058e+07	4.59335e+07	4.21399e+07	4.35088e+07	4.34335e+07	4.56686e+07	4.25916e+07	4.19705e+07	0.1242	0.2172	0.2717	large	1.0321	-0.2762	small	1.125	-0.8838	large	1.0896	-0.6628	large	1.09	-0.6076	large	1.0557	-0.3867	medium	0.9685	0.2209	small	1.0915	-0.6905	large	1.0058	-0.1933	small	0.9894	-0.2486	small	1.0367	-0.6352	large	0.7857	0.4716	medium	0.7595	0.493
Q8IWV1501	DNAJA1	DnaJ homolog subfamily A member 1 OS=Homo sapiens OX=9606 GN=DNAJA1 PE=1 SV=2	2.69055e+07	2.84899e+07	2.39171e+07	2.54815e+07	2.86977e+07	3.07726e+07	2.86068e+07	3.04904e+07	0.0997	0.1879	0.3142	large	0.9444	0.3131	medium	1.1249	-0.4554	medium	1.0559	-0.2277	small	1.1912	-0.7685	large	1.1181	-0.5408	large	0.9386	0.2277	small	0.9375	0.5408	large	0.9258	0.6546	large	0.8361	0.74	large	0.8357	0.74	large	0.9199	0.5874	large	0.9006	0.4745
Q8IWV1536	ACTR2	Actin-related protein 2 OS=Homo sapiens OX=9606 GN=ACTR2 PE=1 SV=1	3.11048e+07	2.68064e+07	2.76578e+07	3.34294e+07	2.81126e+07	2.57738e+07	2.94006e+07	3.37051e+07	0.1046	0.1932	0.305	large	1.1603	-0.9896	large	1.1246	-0.5372	large	0.9305	-0.0848	negligible	0.9692	0.4524	medium	0.8019	0.9047	large	0.8273	0.4524	medium	1.1064	-0.7916	large	1.0401	-0.2545	small	0.9407	0.1696	small	0.9918	-0.0848	negligible	0.6143	1.0385	large	0.6901	0.8827
Q8IWV629	NAA15	N-alpha-acetyltransferase 15, NatA auxiliary subunit OS=Homo sapiens OX=9606 GN=NAA15 PE=1 SV=1	7.51862e+07	6.80924e+07	6.68678e+07	6.6886e+07	6.68199e+07	6.16603e+07	6.20896e+07	6.39223e+07	0.0149	0.0674	0.6508	large	1.1042	-0.7579	large	1.1244	-0.8377	large	1.1241	-1.3163	large	1.0183	-0.0798	negligible	1.018	-0.5584	large	0.9997	-0.4787	medium	1.1252	-0.9573	large	1.1043	-1.5158	large	1.077	-1.2764	large	1.0464	-0.4787	medium	1.0217	-0.5895	large	0.9595	0.5895
Q8IWV871	PSAP	Prosaposin OS=Homo sapiens OX=9606 GN=PSAP PE=1 SV=2	5.02661e+06	6.00827e+06	4.47035e+06	4.40385e+06	6.33812e+06	5.36342e+06	4.15698e+06	4.0733e+06	0.0259	0.0846	0.5575	large	0.8366	0.2126	small	1.1244	-0.5669	large	1.1414	-0.7087	large	1.344	-0.7795	large	1.3643	-0.9213	large	1.0151	-0.1417	small	0.7931	0.7441	large	1.1202	-0.1772	small	1.0754	-0.3543	medium	1.0811	-0.4961	medium	1.0157	-0.1933	small	0.7921	0.8838
Q9BZQ6	EDEM3	ER degradation-enhancing alpha-mannosidase-like protein 3 OS=Homo sapiens OX=9606 GN=EDEM3 PE=1 SV=2	4.17863e+06	4.00628e+06	3.71901e+06	3.11977e+06	3.99806e+06	3.99467e+06	4.10142e+06	3.64742e+06	0.4879	0.5605	-0.0342	negligible	1.043	-0.2086	small	1.1236	-0.5099	large	1.3394	-0.8344	large	1.0772	-0.3013	medium	1.2842	-0.6258	large	1.1921	-0.3245	medium	1.0452	-0.3708	medium	1.0029	0.0464	negligible	0.9068	0.1854	small	0.8553	0.1854	small	0.9829	0.4416	medium	1.407	-0.3864
P23258	TUBG1	Tubulin gamma-1 chain OS=Homo sapiens OX=9606 GN=TUBG1 PE=1 SV=2	4.7165e+06	5.18902e+06	4.1989e+06	5.0718e+06	4.42722e+06	4.76661e+06	4.01883e+06	4.50338e+06	0.3654	0.4526	0.04	small	0.9089	0.3608	medium	1.1233	-0.3849	medium	0.9299	0.0241	negligible	1.2358	-0.7457	large	1.0231	-0.3368	medium	0.8279	0.409	medium	1.0653	-0.2646	small	1.0886	-0.1684	small	1.0448	-0.1925	small	1.1262	-0.0481	negligible	0.9105	0.5492	large	1.0312	-0.2746
O43747	AP1G1	AP-1 complex subunit gamma-1 OS=Homo sapiens OX=9606 GN=AP1G1 PE=1 SV=5	1.39122e+07	1.28328e+07	1.2389e+07	1.18163e+07	1.38812e+07	1.43348e+07	1.19501e+07	1.22158e+07	0.1253	0.2187	0.27	large	1.0841	-0.1379	small	1.1229	-0.8276	large	1.1774	-0.9655	large	1.0358	-0.6897	large	1.086	-0.8276	large	1.0485	-0.1379	small	1.0022	-0.0828	negligible	0.8952	0.4138	medium	1.0367	0.3586	medium	0.9673	0.4138	medium	0.9955	0.3772	medium	1.1189	0
Q8IWV1186	FBL	rRNA 2'-O-methyltransferase fibrillarin OS=Homo sapiens OX=9606 GN=FBL PE=1 SV=2	2.37468e+07	2.19762e+07	2.11521e+07	2.48785e+07	1.96692e+07	1.80988e+07	2.02787e+07	1.93151e+07	0.0519	0.1244	0.435	large	1.0806	-0.1881	small	1.1227	-0.3449	medium	0.9545	-0.2195	small	1.039	-0.1568	small	0.8833	-0.0314	negligible	0.8502	0.1254	small	1.2073	-1.2857	large	1.2142	-1.0348	large	1.0431	-0.5331	large	1.288	-1.0348	large	0.8184	0.8979	large	0.7434	0.8979
O75607	NPM3	Nucleoplasmin-3 OS=Homo sapiens OX=9606 GN=NPM3 PE=1 SV=3	2.90635e+06	4.08272e+06	2.58951e+06	2.29802e+06	3.50638e+06	3.69123e+06	3.01785e+06	3.70489e+06	0.5507	0.6148	-0.0683	negligible	0.7119	0.3877	medium	1.1224	-0.4333	medium	1.2647	-0.1596	small	1.5766	-0.8209	large	1.7766	-0.5473	large	1.1268	0.2736	small	0.8289	0.0456	negligible	1.1061	-0.114	small	0.8581	0.3193	medium	0.6203	0.2508	small	1.3252	-0.5876	large	1.257	-0.3428
Q8IWV407	LRRC59	Leucine-rich repeat-containing protein 59 OS=Homo sapiens OX=9606 GN=LRRC59 PE=1 SV=1	1.09747e+08	1.13689e+08	9.77822e+07	9.69714e+07	1.10517e+08	1.1607e+08	9.7523e+07	9.97345e+07	0.01	0.0644	0.7175	large	0.9653	0.2217	small	1.1224	-1.3304	large	1.1318	-1.4191	large	1.1627	-1.5521	large	1.1724	-1.6408	large	1.0084	-0.0887	negligible	0.993	0.1774	small	0.9795	0.5322	large	1.0027	0	negligible	0.9723	0.2661	small	0.7356	0.9549	large	0.6223	1.4642
O00231	PSMD11	26S proteasome non-ATPase regulatory subunit 11 OS=Homo sapiens OX=9606 GN=PSMD11 PE=1 SV=3	7.2741e+07	7.30495e+07	6.4814e+07	6.69757e+07	7.35589e+07	6.21181e+07	6.81034e+07	6.59218e+07	0.2058	0.3044	0.1692	large	0.9958	0.0259	negligible	1.1223	-0.8533	large	1.0861	-0.724	large	1.1271	-0.8792	large	1.0907	-0.7499	large	0.9677	0.1293	small	0.9889	-0.1552	small	1.176	-0.8016	large	0.9517	0.2844	small	1.016	-0.0517	negligible	1.1065	-0.1767	small	1.0706	0.0221
Q8IWV944	RPS15A	40S ribosomal protein S15a OS=Homo sapiens OX=9606 GN=RPS15A PE=1 SV=2	2.02398e+08	2.02977e+08	1.8037e+08	1.74533e+08	2.02675e+08	2.14363e+08	1.92992e+08	1.87551e+08	0.0315	0.0948	0.5233	large	0.9971	0.1024	small	1.1221	-1.0583	large	1.1597	-0.6486	large	1.1253	-1.1607	large	1.163	-0.7511	large	1.0334	0.4097	medium	0.9986	0.2048	small	0.9469	0.5804	large	0.9346	0.3414	medium	0.9306	-0.239	small	0.9797	0.248	small	0.8868	1.0196
Q96EP5	DAZAP1	DAZ-associated protein 1 OS=Homo sapiens OX=9606 GN=DAZAP1 PE=1 SV=1	1.3562e+07	1.46863e+07	1.20871e+07	1.15597e+07	1.51131e+07	1.50183e+07	1.32388e+07	1.41576e+07	0.2703	0.3701	0.11	medium	0.9234	0.05	negligible	1.122	-0.5247	large	1.1732	-0.2748	small	1.215	-0.5746	large	1.2705	-0.3248	medium	1.0456	0.2498	small	0.8974	0.4747	medium	0.9779	0.3998	medium	0.913	0.4247	medium	0.8165	0.0999	negligible	1.0815	-0.4992	medium	1.1336	-0.9485
P62140	PPP1CB	Serine/threonine-protein phosphatase PP1-beta catalytic subunit OS=Homo sapiens OX=9606 GN=PPP1CB PE=1 SV=3	4.22972e+06	4.07874e+06	3.77106e+06	4.15983e+06	4.34582e+06	3.63196e+06	4.18347e+06	4.01977e+06	0.7486	0.7841	-0.1708	negligible	1.037	0	negligible	1.1216	-0.4574	medium	1.0168	-0.2178	small	1.0816	-0.4574	medium	0.9805	-0.2178	small	0.9065	0.2396	small	0.9733	0.0218	negligible	1.123	-0.5228	large	0.9014	0.3267	medium	1.0348	0.0436	negligible	1.2329	-0.9621	large	3.2193	-2.4306
Q8IWV725	LSM6	U6 snRNA-associated Sm-like protein LSm6 OS=Homo sapiens OX=9606 GN=LSM6 PE=1 SV=1	7.84775e+06	7.53571e+06	7.00481e+06	5.98534e+06	7.40709e+06	7.40774e+06	6.41304e+06	6.75331e+06	0.0182	0.0716	0.6175	large	1.0414	-0.3049	medium	1.1203	-1.0671	large	1.3112	-2.058	large	1.0758	-0.7622	large	1.259	-1.7531	large	1.1703	-0.9909	large	1.0595	-0.4192	medium	1.0173	-0.4192	medium	1.0923	-0.7622	large	0.8863	0.9909	large	0.8945	0.4568	medium	0.8485	0.9744
Q8IWV976	HK1	Hexokinase-1 OS=Homo sapiens OX=9606 GN=HK1 PE=1 SV=3	3.0368e+07	3.01392e+07	2.7128e+07	3.01225e+07	3.11544e+07	3.07255e+07	2.93604e+07	2.89075e+07	0.0343	0.1	0.5083	large	1.0076	-0.3361	medium	1.1194	-1.311	large	1.0081	-0.7059	large	1.111	-0.9748	large	1.0006	-0.3698	medium	0.9006	0.6051	large	0.9748	0.3361	medium	0.9809	0.5714	large	0.924	0.437	medium	1.042	-0.2689	small	0.8854	0.3565	medium	0.794	0.7844
Q8IWV1348	NCKAP1	Nck-associated protein 1 OS=Homo sapiens OX=9606 GN=NCKAP1 PE=1 SV=1	1.82868e+07	1.77666e+07	1.63394e+07	1.55352e+07	1.72787e+07	1.68467e+07	1.47044e+07	1.39604e+07	0.0728	0.1533	0.3733	large	1.0293	-0.1489	small	1.1192	-0.6848	large	1.1771	-0.6848	large	1.0873	-0.5359	large	1.1436	-0.5359	large	1.0518	0	negligible	1.0583	-0.3871	medium	1.0546	-0.3871	medium	1.1112	-0.5657	large	1.1128	-0.7444	large	0.7925	0.2341	small	0.7961	0.3642
Q8IWV420	COLGALT1	Procollagen galactosyltransferase 1 OS=Homo sapiens OX=9606 GN=COLGALT1 PE=1 SV=1	2.48232e+07	2.40887e+07	2.21804e+07	2.36004e+07	2.28741e+07	2.12041e+07	2.06022e+07	2.14431e+07	0.0102	0.0644	0.7133	large	1.0305	-0.5723	large	1.1191	-1.5848	large	1.0518	-0.7044	large	1.086	-1.0125	large	1.0207	-0.1321	small	0.9398	0.8805	large	1.0852	-0.8364	large	1.136	-1.4968	large	1.0766	-1.0565	large	1.1006	-0.9245	large	0.9668	0.3651	medium	0.8891	0.7303
A0A0B4J2D5	GATD3B	Putative glutamine amidotransferase-like class 1 domain-containing protein 3B, mitochondrial OS=Homo sapiens OX=9606 GN=GATD3B PE=5 SV=1	2.30494e+06	2.12339e+06	2.05986e+06	2.27677e+06	2.08353e+06	2.00604e+06	2.12188e+06	2.36644e+06	0.5044	0.5738	-0.0433	negligible	1.0855	-0.3231	medium	1.119	-0.3461	medium	1.0124	-0.3	small	1.0308	-0.0231	negligible	0.9326	0.0231	negligible	0.9047	0.0462	negligible	1.1063	-0.3	small	1.0585	-0.4846	medium	0.9708	0.0231	negligible	0.9621	0.3923	medium	1.0818	-0.6804	large	1.6866	-2.1773
Q8IWV1307	SYNCRIP	Heterogeneous nuclear ribonucleoprotein Q OS=Homo sapiens OX=9606 GN=SYNCRIP PE=1 SV=2	1.26804e+08	1.22561e+08	1.13363e+08	1.11459e+08	1.22325e+08	1.18447e+08	1.14144e+08	1.15422e+08	0.0662	0.1437	0.3908	large	1.0346	-0.5436	large	1.1186	-1.3892	large	1.1377	-1.057	large	1.0811	-0.8456	large	1.0996	-0.5134	large	1.0171	0.3322	medium	1.0366	-0.302	medium	1.0347	0.0906	negligible	0.9932	0.1812	small	0.9657	-0.151	small	0.8344	0.6524	large	0.7379	0.9423
Q8IWV310	PPID	Peptidyl-prolyl cis-trans isomerase D OS=Homo sapiens OX=9606 GN=PPID PE=1 SV=3	2.62257e+07	2.56017e+07	2.34494e+07	2.18732e+07	2.6427e+07	2.42639e+07	1.99719e+07	2.11872e+07	0.0087	0.0644	0.7392	large	1.0244	-0.0923	negligible	1.1184	-1.6153	large	1.199	-1.6614	large	1.0918	-1.523	large	1.1705	-1.5691	large	1.0721	-0.0462	negligible	0.9924	0.0923	negligible	1.0551	-0.5538	large	1.1741	-0.5077	large	1.0324	-0.2308	small	0.9678	0.2046	small	0.8722	1.8008
P35269	GTF2F1	General transcription factor IIF subunit 1 OS=Homo sapiens OX=9606 GN=GTF2F1 PE=1 SV=2	2.95091e+06	2.72558e+06	2.64151e+06	3.38762e+06	2.48393e+06	2.72837e+06	3.45948e+06	3.22851e+06	0.205	0.3037	0.17	large	1.0827	-0.4398	medium	1.1171	-0.4139	medium	0.8711	-0.1811	small	1.0318	0.0259	negligible	0.8046	0.2587	small	0.7798	0.2328	small	1.188	-1.009	large	0.999	-0.1811	small	0.7636	0.5174	large	1.0493	0.1552	small	0.9903	-0.045	negligible	1.418	-0.5852
P27824	CANX	Calnexin OS=Homo sapiens OX=9606 GN=CANX PE=1 SV=2	2.33493e+07	2.36086e+07	2.09035e+07	2.40319e+07	2.19192e+07	2.56176e+07	2.35547e+07	2.33727e+07	0.512	0.5806	-0.0475	negligible	0.989	0.1151	small	1.117	-0.2994	small	0.9716	0.0461	negligible	1.1294	-0.4145	medium	0.9824	-0.0691	negligible	0.8698	0.3454	medium	1.0652	-0.2764	small	0.9216	0.3915	medium	0.8874	0.1151	small	1.0282	-0.2303	small	0.8135	0.7978	large	2.1031	-1.1568
Q9BT78	COPS4	COP9 signalosome complex subunit 4 OS=Homo sapiens OX=9606 GN=COPS4 PE=1 SV=1	1.46351e+07	1.47319e+07	1.31028e+07	1.33631e+07	1.4957e+07	1.40852e+07	1.47379e+07	1.44913e+07	0.5984	0.6562	-0.0933	negligible	0.9934	-0.0902	negligible	1.1169	-0.4283	medium	1.0952	-0.5635	large	1.1243	-0.3381	medium	1.1024	-0.4734	medium	0.9805	-0.1353	small	0.9785	0.1803	small	1.0459	-0.1127	small	0.8891	0.3381	medium	0.9222	0.5861	large	0.9217	0.2887	small	2.5593	-0.834
Q8IWV615	ATP2A2	Sarcoplasmic/endoplasmic reticulum calcium ATPase 2 OS=Homo sapiens OX=9606 GN=ATP2A2 PE=1 SV=1	1.23845e+08	1.27588e+08	1.1093e+08	1.16442e+08	1.39557e+08	1.40858e+08	1.23179e+08	1.12915e+08	0.0146	0.0674	0.6542	large	0.9707	0.2405	small	1.1164	-1.2826	large	1.0636	-0.9619	large	1.1502	-1.523	large	1.0957	-1.2024	large	0.9527	0.3206	medium	0.8874	0.481	medium	0.9058	0.5611	large	0.9006	1.002	large	1.0312	-0.1202	small	0.9671	0.2796	small	0.9	0.61
Q8IWV1374	CUL3	Cullin-3 OS=Homo sapiens OX=9606 GN=CUL3 PE=1 SV=2	1.20487e+07	1.16756e+07	1.0802e+07	1.16671e+07	1.08879e+07	1.12453e+07	1.07934e+07	1.20292e+07	0.0768	0.1586	0.3633	large	1.032	-0.2363	small	1.1154	-1.2111	large	1.0327	-0.6499	large	1.0809	-0.9748	large	1.0007	-0.4136	medium	0.9259	0.5613	large	1.1066	-0.8862	large	1.0383	-0.384	medium	1.0008	-0.1182	small	0.9699	0.5022	large	0.8452	0.7692	large	0.8124	0.6294
P63151	PPP2R2A	Serine/threonine-protein phosphatase 2A 55 kDa regulatory subunit B alpha isoform OS=Homo sapiens OX=9606 GN=PPP2R2A PE=1 SV=1	2.27993e+07	2.31655e+07	2.04419e+07	2.34754e+07	2.09808e+07	2.11546e+07	2.20287e+07	2.22118e+07	0.482	0.5554	-0.0308	negligible	0.9842	-0.0929	negligible	1.1153	-0.5572	large	0.9712	-0.325	medium	1.1332	-0.4643	medium	0.9868	-0.2322	small	0.8708	0.2322	small	1.0867	-0.7661	large	1.0951	-0.5107	large	0.928	-0.0696	negligible	1.0569	0.0464	negligible	0.9671	0.3714	medium	1.0527	-0.3714
Q9H0R6	QRSL1	Glutamyl-tRNA(Gln) amidotransferase subunit A, mitochondrial OS=Homo sapiens OX=9606 GN=QRSL1 PE=1 SV=2	395746	374695	354946	335146	289449	362245	362686	301915	0.1404	0.2371	0.2475	large	1.0562	-0.2445	small	1.1149	-0.5706	large	1.1808	-0.6793	large	1.0556	-0.3261	medium	1.118	-0.4347	medium	1.0591	-0.1087	small	1.3672	-1.2771	large	1.0344	-0.2989	small	0.9787	-0.1087	small	1.1101	-0.4347	medium	0.9778	0.0832	negligible	1.0129	-0.104
Q7Z4H3	HDDC2	5'-deoxynucleotidase HDDC2 OS=Homo sapiens OX=9606 GN=HDDC2 PE=1 SV=1	1.7126e+07	1.7586e+07	1.53624e+07	1.859e+07	1.71619e+07	2.05036e+07	1.68171e+07	1.81243e+07	0.3164	0.4084	0.0742	medium	0.9738	0.098	negligible	1.1148	-0.4409	medium	0.9212	0.147	small	1.1447	-0.5389	large	0.946	0.049	negligible	0.8264	0.5879	large	0.9979	-0.1715	small	0.8577	0.5144	large	0.9135	0.147	small	1.0257	0	negligible	0.9403	0.1243	small	1.2307	-1.1501
O94952	FBXO21	F-box only protein 21 OS=Homo sapiens OX=9606 GN=FBXO21 PE=2 SV=2	750778	721209	673937	806883	680866	806428	602361	717607	0.5523	0.6163	-0.0692	negligible	1.041	-0.2052	small	1.114	-0.4103	medium	0.9305	-0.114	small	1.0701	-0.2052	small	0.8938	0.0912	negligible	0.8352	0.2963	small	1.1027	-0.4559	medium	0.8943	0.1596	small	1.1188	-0.3647	medium	1.1244	-0.1596	small	1.0034	-0.2684	small	1.0164	-0.4392
Q8IWV1349	ACP1	Low molecular weight phosphotyrosine protein phosphatase OS=Homo sapiens OX=9606 GN=ACP1 PE=1 SV=3	9.30226e+06	9.32147e+06	8.35405e+06	7.77822e+06	9.7211e+06	8.87933e+06	7.93021e+06	8.59437e+06	0.0728	0.1533	0.3733	large	0.9979	0.2382	small	1.1135	-0.8635	large	1.1959	-0.7444	large	1.1158	-1.1017	large	1.1984	-0.9826	large	1.074	0.1191	small	0.9569	0.4168	medium	1.0498	-0.4466	medium	1.0534	0.0595	negligible	0.905	0.2084	small	1.1496	-0.1806	small	0.7205	0.8512
P40227	CCT6A	T-complex protein 1 subunit zeta OS=Homo sapiens OX=9606 GN=CCT6A PE=1 SV=3	2.55621e+08	2.43405e+08	2.29669e+08	2.23183e+08	2.42852e+08	2.17408e+08	2.30642e+08	2.42187e+08	0.3187	0.4104	0.0725	medium	1.0502	-0.1224	small	1.113	-0.6119	large	1.1453	-0.7097	large	1.0598	-0.4895	medium	1.0906	-0.5874	large	1.0291	-0.0979	negligible	1.0526	-0.4405	medium	1.1196	-0.8811	large	0.9958	-0.0489	negligible	0.9215	0.2447	small	0.9086	0.6999	large	1.2753	-0.4957
Q9NVI7	ATAD3A	ATPase family AAA domain-containing protein 3A OS=Homo sapiens OX=9606 GN=ATAD3A PE=1 SV=2	1.33988e+07	1.18247e+07	1.20409e+07	1.11416e+07	1.1788e+07	1.24207e+07	1.09633e+07	1.13662e+07	0.2395	0.3394	0.1367	medium	1.1331	-0.6849	large	1.1128	-0.4566	medium	1.2026	-0.9386	large	0.982	0.2283	small	1.0613	-0.2537	small	1.0807	-0.482	medium	1.1366	-0.6088	large	0.952	0.2537	small	1.0983	-0.5073	large	0.9802	-0.1522	small	0.8717	0.452	medium	1.3645	-0.4786
Q8IWV1222	LSM8	U6 snRNA-associated Sm-like protein LSm8 OS=Homo sapiens OX=9606 GN=LSM8 PE=1 SV=3	1.14005e+07	1.07994e+07	1.02518e+07	1.40833e+07	1.09693e+07	1.14384e+07	1.46618e+07	1.03521e+07	0.0556	0.1293	0.4225	large	1.0557	-0.4032	medium	1.112	-0.8995	large	0.8095	0.5893	large	1.0534	-0.4963	medium	0.7668	0.9925	large	0.7279	1.4888	large	1.0393	-0.2171	small	0.9441	-0.031	negligible	0.6992	1.5508	large	1.3604	-0.9925	large	0.7922	0.5758	large	0.5927	1.3636
O15294	OGT	UDP-N-acetylglucosamine--peptide N-acetylglucosaminyltransferase 110 kDa subunit OS=Homo sapiens OX=9606 GN=OGT PE=1 SV=3	4.2424e+06	4.6692e+06	3.81497e+06	4.36419e+06	4.51779e+06	4.65243e+06	4.18469e+06	3.91813e+06	0.2986	0.3952	0.0875	medium	0.9086	0.2961	small	1.112	-0.3948	medium	0.9721	0.0247	negligible	1.2239	-0.6909	large	1.0699	-0.2714	small	0.8742	0.4195	medium	0.939	0.2961	small	1.0036	0.3454	medium	0.9116	0.4935	medium	1.1138	-0.2961	small	1.0619	-0.3832	medium	1.0149	-0.2705
P00492	HPRT1	Hypoxanthine-guanine phosphoribosyltransferase OS=Homo sapiens OX=9606 GN=HPRT1 PE=1 SV=2	3.62338e+07	3.8169e+07	3.26169e+07	3.54377e+07	3.73977e+07	4.00063e+07	3.95049e+07	4.07236e+07	0.3268	0.4177	0.0667	medium	0.9493	0.6343	large	1.1109	0.2196	small	1.0225	0.0976	negligible	1.1702	-0.4148	medium	1.0771	-0.5367	large	0.9204	-0.122	small	0.9689	0.3416	medium	0.9541	0.122	small	0.8256	0.244	small	0.8702	0.8051	large	0.9771	0.3861	medium	1.1556	-0.5149
Q8IWV1308	CHORDC1	Cysteine and histidine-rich domain-containing protein 1 OS=Homo sapiens OX=9606 GN=CHORDC1 PE=1 SV=2	1.25724e+07	1.16288e+07	1.13199e+07	1.02789e+07	1.15615e+07	1.00157e+07	1.09611e+07	1.10455e+07	0.0662	0.1437	0.3908	large	1.0811	-0.2416	small	1.1106	-0.7248	large	1.2231	-1.3288	large	1.0273	-0.4832	medium	1.1313	-1.0872	large	1.1013	-0.604	large	1.0874	-0.1812	small	1.1611	-1.0872	large	1.0327	-0.2114	small	0.9306	0.6342	large	0.7748	1.0562	large	0.7993	0.7201
O60306	AQR	RNA helicase aquarius OS=Homo sapiens OX=9606 GN=AQR PE=1 SV=4	6.77655e+06	6.67772e+06	6.10267e+06	6.34317e+06	5.62501e+06	6.73489e+06	5.79466e+06	5.97567e+06	0.1464	0.2442	0.2392	large	1.0148	-0.1892	small	1.1104	-0.5945	large	1.0683	-0.5404	large	1.0942	-0.4053	medium	1.0527	-0.3513	medium	0.9621	0.054	negligible	1.2047	-1.0268	large	0.9915	0.1351	small	1.0532	-0.4324	medium	1.0615	-0.2432	small	1.1973	0	negligible	0.7648	0.6774
Q8IWV47	DCTN6	Dynactin subunit 6 OS=Homo sapiens OX=9606 GN=DCTN6 PE=1 SV=1	1.55717e+06	1.44793e+06	1.40244e+06	1.3236e+06	1.48139e+06	1.22043e+06	1.09412e+06	1.34829e+06	0.0049	0.0644	0.8317	large	1.0754	-0.8617	large	1.1103	-1.666	large	1.1765	-2.4128	large	1.0324	-0.8043	large	1.0939	-1.5511	large	1.0596	-0.7468	large	1.0512	-0.4596	medium	1.1864	-1.8958	large	1.2818	-1.8384	large	0.9817	0.517	large	0.6796	1.3818	large	0.5325	2.3867
O76003	GLRX3	Glutaredoxin-3 OS=Homo sapiens OX=9606 GN=GLRX3 PE=1 SV=2	2.36943e+07	2.56067e+07	2.13445e+07	2.47862e+07	2.42536e+07	2.48342e+07	2.3881e+07	2.48018e+07	0.4457	0.5233	-0.01	negligible	0.9253	0.4691	medium	1.1101	-0.3518	medium	0.9559	0.1642	small	1.1997	-0.8209	large	1.0331	-0.3049	medium	0.8611	0.516	large	0.9769	0.0704	negligible	1.0311	0.0469	negligible	0.8938	0.3753	medium	0.9994	0.1642	small	1.0008	0.2086	small	0.9748	0.0464
Q01082	SPTBN1	Spectrin beta chain, non-erythrocytic 1 OS=Homo sapiens OX=9606 GN=SPTBN1 PE=1 SV=2	6.97e+07	6.99921e+07	6.27928e+07	6.30632e+07	6.7441e+07	7.11426e+07	6.60332e+07	6.39538e+07	0.2986	0.3952	0.0875	medium	0.9958	0.074	negligible	1.11	-0.6909	large	1.1052	-0.4688	medium	1.1147	-0.7649	large	1.1099	-0.5428	large	0.9957	0.2221	small	1.0335	-0.1234	small	0.9838	0	negligible	0.9509	0.2714	small	0.9861	-0.2467	small	1.1218	-0.3175	medium	0.9085	0.3402
Q8IWV1398	PRDX4	Peroxiredoxin-4 OS=Homo sapiens OX=9606 GN=PRDX4 PE=1 SV=1	2.68699e+08	2.8591e+08	2.42062e+08	2.43109e+08	2.66452e+08	2.30098e+08	2.23642e+08	2.35404e+08	0.081	0.1644	0.3533	large	0.9398	0.469	medium	1.11	-0.5569	large	1.1053	-0.4397	medium	1.1811	-1.0259	large	1.1761	-0.9086	large	0.9957	0.1172	small	1.0084	0.0879	negligible	1.2426	-1.2017	large	1.0824	-0.4397	medium	1.0327	-0.0879	negligible	0.8365	1.0927	large	0.6632	1.7045
Q8WVJ2	NUDCD2	NudC domain-containing protein 2 OS=Homo sapiens OX=9606 GN=NUDCD2 PE=1 SV=1	920549	885515	829395	883716	710340	768398	714728	820978	0.1375	0.2333	0.2517	large	1.0396	-0.1907	small	1.1099	-0.4632	medium	1.0417	-0.4632	medium	1.0677	-0.2725	small	1.002	-0.2725	small	0.9385	0	negligible	1.2959	-1.1989	large	1.1524	-0.2997	small	1.1604	-0.6539	large	1.0764	-0.2997	small	0.9249	0.1287	small	0.9358	0.1073
Q8IWV1227	PFDN5	Prefoldin subunit 5 OS=Homo sapiens OX=9606 GN=PFDN5 PE=1 SV=2	9.60408e+06	9.40719e+06	8.6566e+06	8.91092e+06	8.6648e+06	8.95984e+06	8.23076e+06	8.62186e+06	0.0564	0.1306	0.42	large	1.0209	-0.0928	negligible	1.1095	-1.0523	large	1.0778	-0.8666	large	1.0867	-0.9594	large	1.0557	-0.7737	large	0.9715	0.1857	small	1.1084	-1.0832	large	1.0499	-0.619	large	1.0517	-0.4023	medium	1.0335	-0.4333	medium	1.0455	-0.1151	small	0.894	0.9784
Q86YP4	GATAD2A	Transcriptional repressor p66-alpha OS=Homo sapiens OX=9606 GN=GATAD2A PE=1 SV=1	2.50878e+06	2.14884e+06	2.26196e+06	2.46649e+06	2.24894e+06	2.29927e+06	2.04307e+06	2.27164e+06	0.7533	0.7888	-0.1733	negligible	1.1675	-0.5875	large	1.1091	-0.4134	medium	1.0171	-0.1088	small	0.95	0.1741	small	0.8712	0.4787	medium	0.9171	0.3046	medium	1.1155	-0.457	medium	0.9346	0.1088	small	1.1071	-0.1088	small	1.0858	-0.1958	small	1.3631	-0.7892	large	2.6072	-2.5156
Q8IWV955	CYB5R1	NADH-cytochrome b5 reductase 1 OS=Homo sapiens OX=9606 GN=CYB5R1 PE=1 SV=1	1.99133e+06	2.59656e+06	1.79585e+06	1.68926e+06	2.4116e+06	2.46722e+06	2.00478e+06	1.81647e+06	0.032	0.0953	0.5208	large	0.7669	0.4086	medium	1.1088	-0.8853	large	1.1788	-0.9875	large	1.4459	-1.2939	large	1.5371	-1.3961	large	1.0631	-0.1022	small	0.8257	0.3405	medium	1.0524	0	negligible	0.8958	0.4427	medium	0.93	0.1022	small	0.9685	-0.026	negligible	0.5709	0.6231
Q8WUM0	NUP133	Nuclear pore complex protein Nup133 OS=Homo sapiens OX=9606 GN=NUP133 PE=1 SV=2	2.77532e+06	3.11793e+06	2.50442e+06	2.84245e+06	2.64812e+06	3.0006e+06	2.53626e+06	2.85693e+06	0.6535	0.7035	-0.1217	negligible	0.8901	0.178	small	1.1082	-0.4896	medium	0.9764	-0.1335	small	1.245	-0.6677	large	1.0969	-0.3116	medium	0.8811	0.3561	medium	1.048	-0.2671	small	1.0391	-0.089	negligible	0.9874	0.1335	small	0.9949	0.1335	small	1.2365	-1.0497	large	1.3847	-1.736
Q14241	ELOA	Elongin-A OS=Homo sapiens OX=9606 GN=ELOA PE=1 SV=2	542621	603583	489746	553724	572918	639223	611968	510955	0.8485	0.8681	-0.2267	negligible	0.899	0.0213	negligible	1.108	-0.3192	medium	0.9799	-0.1277	small	1.2324	-0.3405	medium	1.09	-0.149	small	0.8845	0.1915	small	0.9471	-0.1064	small	0.9442	0.1064	small	0.8003	0.2128	small	1.0837	-0.2979	small	1.0622	-0.6567	large	1.3727	-2.533
Q8IWV1533	EMC8	ER membrane protein complex subunit 8 OS=Homo sapiens OX=9606 GN=EMC8 PE=1 SV=1	2.66354e+06	2.62355e+06	2.40404e+06	2.36739e+06	715029	2.5378e+06	2.35036e+06	2.35024e+06	0.1041	0.193	0.3058	large	1.0152	-0.3395	medium	1.1079	-1.075	large	1.1251	-1.1599	large	1.0913	-0.7355	large	1.1082	-0.8204	large	1.0155	-0.0849	negligible	3.7251	-1.075	large	1.0338	-0.0849	negligible	1.0228	-0.0566	negligible	1.0073	0.1414	small	0.6396	0.6461	large	1.3202	-0.1346
Q8IWV1196	RPA1	Replication protein A 70 kDa DNA-binding subunit OS=Homo sapiens OX=9606 GN=RPA1 PE=1 SV=2	2.56341e+07	2.70103e+07	2.31391e+07	2.25839e+07	2.57192e+07	2.56064e+07	2.31492e+07	2.372e+07	0.0531	0.1263	0.4308	large	0.9491	0.2187	small	1.1078	-0.906	large	1.1351	-0.9998	large	1.1673	-1.1247	large	1.196	-1.2185	large	1.0246	-0.0937	negligible	0.9967	0.0937	negligible	1.0548	-0.3749	medium	0.9996	-0.125	small	0.9521	0.1562	small	1.1176	-0.7752	large	1.0015	-0.0705
Q8IWV452	CHTOP	Chromatin target of PRMT1 protein OS=Homo sapiens OX=9606 GN=CHTOP PE=1 SV=2	4.20174e+06	3.54484e+06	3.79378e+06	3.98332e+06	3.18229e+06	3.27883e+06	3.47931e+06	3.37121e+06	0.0107	0.0644	0.7058	large	1.1853	-1.4341	large	1.1075	-0.5215	large	1.0548	-0.4346	medium	0.9344	0.9126	large	0.8899	0.9995	large	0.9524	0.0869	negligible	1.3204	-1.9991	large	1.0811	-0.7822	large	1.0904	-0.9561	large	1.1816	-1.7383	large	0.8942	1.6125	large	0.8827	1.8192
Q9UHR5	SAP30BP	SAP30-binding protein OS=Homo sapiens OX=9606 GN=SAP30BP PE=1 SV=1	693974	686493	627307	700779	580850	727096	674931	723659	0.5166	0.5846	-0.05	negligible	1.0109	-0.184	small	1.1063	-0.207	small	0.9903	0.023	negligible	1.0943	-0.023	negligible	0.9796	0.207	small	0.8952	0.23	small	1.1948	-0.506	large	0.9442	0.5751	large	0.9294	0.092	negligible	0.9684	0.115	small	1.0707	-0.1901	small	1.1754	-0.7986
P68363	TUBA1B	Tubulin alpha-1B chain OS=Homo sapiens OX=9606 GN=TUBA1B PE=1 SV=1	1.43717e+09	1.54782e+09	1.29983e+09	1.59276e+09	1.4552e+09	1.52466e+09	1.40949e+09	1.50065e+09	0.2765	0.3757	0.105	medium	0.9285	0.3488	medium	1.1057	-0.4983	medium	0.9023	0.1744	small	1.1908	-0.8471	large	0.9718	-0.1744	small	0.8161	0.6727	large	0.9876	-0.2741	small	1.0152	0.0249	negligible	0.9222	0.1744	small	1.0614	0.1246	small	0.9676	-0.151	small	1.05	-0.4315
Q09MP3	RAD51AP2	RAD51-associated protein 2 OS=Homo sapiens OX=9606 GN=RAD51AP2 PE=1 SV=1	5.41563e+06	5.33038e+06	4.90071e+06	4.84436e+06	5.41305e+06	5.13568e+06	5.34854e+06	4.70089e+06	0.2816	0.3793	0.1008	medium	1.016	-0.2237	small	1.1051	-0.5468	large	1.1179	-0.8451	large	1.0877	-0.3231	medium	1.1003	-0.6214	large	1.0116	-0.2983	small	1.0005	0.0497	negligible	1.0379	-0.174	small	0.9163	0.2486	small	1.0305	0.0249	negligible	1.1252	-1.0172	large	1.1558	-1.0172
Q15382	RHEB	GTP-binding protein Rheb OS=Homo sapiens OX=9606 GN=RHEB PE=1 SV=1	1.0211e+07	9.84066e+06	9.24154e+06	8.98581e+06	1.02241e+07	9.45736e+06	9.42936e+06	9.87626e+06	0.1558	0.2531	0.2267	large	1.0376	-0.1876	small	1.1049	-0.8309	large	1.1363	-0.7237	large	1.0648	-0.6433	large	1.0951	-0.5361	large	1.0285	0.1072	small	0.9987	0.3752	medium	1.0405	-0.402	medium	0.9801	0.3216	medium	0.9098	0.5093	large	0.8967	0.4549	medium	1.0578	-0.2383
O94900	TOX	Thymocyte selection-associated high mobility group box protein TOX OS=Homo sapiens OX=9606 GN=TOX PE=1 SV=3	956296	870016	865576	824254	749870	782841	807794	924945	0.1677	0.2666	0.2117	large	1.0992	0.0265	negligible	1.1048	0.0796	negligible	1.1602	-0.4247	medium	1.0051	0.0531	negligible	1.0555	-0.4513	medium	1.0501	-0.5044	large	1.2753	-0.8495	large	1.1114	-0.8495	large	1.0715	-0.584	large	0.8911	0.4778	medium	1.8492	-0.1933	small	1.4371	-0.3866
O43719	HTATSF1	HIV Tat-specific factor 1 OS=Homo sapiens OX=9606 GN=HTATSF1 PE=1 SV=1	7.12763e+06	7.19842e+06	6.45434e+06	7.21269e+06	6.42389e+06	7.65696e+06	7.43494e+06	6.78911e+06	0.4331	0.5109	-0.0025	negligible	0.9902	0.0471	negligible	1.1043	-0.1883	small	0.9882	0.0942	negligible	1.1153	-0.2354	small	0.998	0.0471	negligible	0.8949	0.2825	small	1.1095	-0.565	large	0.9401	0.3531	medium	0.8681	0.2119	small	1.0624	-0.3767	medium	0.7884	0.5909	large	1.1757	-0.3223
O15212	PFDN6	Prefoldin subunit 6 OS=Homo sapiens OX=9606 GN=PFDN6 PE=1 SV=1	1.40907e+07	1.36771e+07	1.27627e+07	1.21178e+07	1.34149e+07	1.38635e+07	1.27766e+07	1.32922e+07	0.7905	0.8185	-0.1933	negligible	1.0302	-0.2373	small	1.1041	-0.4315	medium	1.1628	-0.5394	large	1.0716	-0.1942	small	1.1287	-0.3021	medium	1.0532	-0.1079	small	1.0504	-0.1726	small	0.9866	-0.0863	negligible	0.9989	-0.1726	small	0.9116	0.1726	small	1.3284	-0.76	large	1.4499	-1.5199
Q8IWV1189	IGF2R	Cation-independent mannose-6-phosphate receptor OS=Homo sapiens OX=9606 GN=IGF2R PE=1 SV=3	4.90102e+06	4.80942e+06	4.43874e+06	4.1797e+06	5.08605e+06	4.54367e+06	4.44891e+06	4.62609e+06	0.0526	0.1256	0.4325	large	1.019	-0.1252	small	1.1041	-0.8135	large	1.1726	-1.2828	large	1.0835	-0.6883	large	1.1507	-1.1577	large	1.062	-0.4693	medium	0.9636	0.438	medium	1.0585	-0.5006	large	0.9977	0.0626	negligible	0.9035	0.8135	large	0.8498	0.7451	large	0.7232	0.8412
Q8IWV952	SFPQ	Splicing factor, proline- and glutamine-rich OS=Homo sapiens OX=9606 GN=SFPQ PE=1 SV=2	1.46272e+08	1.32213e+08	1.32564e+08	1.34416e+08	1.2921e+08	1.32252e+08	1.24332e+08	1.23332e+08	0.0318	0.095	0.5217	large	1.1063	-0.8861	large	1.1034	-0.8179	large	1.0882	-0.9542	large	0.9973	0.0682	negligible	0.9836	-0.0682	negligible	0.9862	-0.1363	small	1.132	-0.9883	large	0.9997	-0.2386	small	1.0662	-1.0565	large	1.0899	-0.9883	large	1.0383	-0.0526	negligible	0.8715	0.4734
O75530	EED	Polycomb protein EED OS=Homo sapiens OX=9606 GN=EED PE=1 SV=2	881800	880398	799506	701772	754421	586300	699527	643733	0.3717	0.4574	0.0358	small	1.0016	0.2881	small	1.1029	0.048	negligible	1.2565	-0.264	small	1.1012	-0.24	small	1.2545	-0.5521	large	1.1393	-0.3121	medium	1.1688	-0.4081	medium	1.5016	-0.7681	large	1.1429	-0.4801	medium	1.0902	-0.3121	medium	1.0491	-0.1199	small	1.1451	-0.5756
Q8IWV740	RPS2	40S ribosomal protein S2 OS=Homo sapiens OX=9606 GN=RPS2 PE=1 SV=2	3.93469e+08	3.87405e+08	3.56789e+08	3.67779e+08	4.00822e+08	4.0294e+08	3.69944e+08	3.40806e+08	0.0189	0.0728	0.6108	large	1.0157	0.0378	negligible	1.1028	-1.2091	large	1.0699	-0.9824	large	1.0858	-1.2468	large	1.0534	-1.0201	large	0.9701	0.2267	small	0.9817	0.4912	medium	0.9614	0.2645	small	0.9644	0.3778	medium	1.0791	-0.3023	medium	0.7955	0.7919	large	0.7661	1.1742
Q8IWV778	PGK1	Phosphoglycerate kinase 1 OS=Homo sapiens OX=9606 GN=PGK1 PE=1 SV=3	4.63785e+08	4.7524e+08	4.20588e+08	4.05211e+08	4.56243e+08	4.27997e+08	4.26913e+08	4.14658e+08	0.0207	0.0754	0.5958	large	0.9759	0.2966	small	1.1027	-1.2976	large	1.1446	-1.5201	large	1.1299	-1.5942	large	1.1728	-1.8167	large	1.0379	-0.2225	small	1.0165	-0.4449	medium	1.1104	-1.2606	large	0.9852	-0.1112	small	0.9772	0.1854	small	1.0376	-0.2076	small	0.801	1.4184
P04792	HSPB1	Heat shock protein beta-1 OS=Homo sapiens OX=9606 GN=HSPB1 PE=1 SV=2	4.76302e+06	5.14671e+06	4.32027e+06	4.67245e+06	4.97422e+06	4.56193e+06	4.92546e+06	5.02911e+06	0.3291	0.42	0.065	medium	0.9255	0.3656	medium	1.1025	-0.2681	small	1.0194	0.195	small	1.1913	-0.6338	large	1.1015	-0.1706	small	0.9246	0.4631	medium	0.9575	0.39	medium	1.1282	-0.5363	large	0.8771	0.5119	large	0.9291	0.5119	large	0.908	0.1003	small	0.8546	0.2507
Q8IWV886	CUL1	Cullin-1 OS=Homo sapiens OX=9606 GN=CUL1 PE=1 SV=2	2.2179e+07	2.19274e+07	2.01175e+07	1.93141e+07	2.37551e+07	2.3744e+07	1.79664e+07	2.05499e+07	0.0269	0.0865	0.5508	large	1.0115	-0.1407	small	1.1025	-0.9144	large	1.1483	-1.0902	large	1.09	-0.7737	large	1.1353	-0.9496	large	1.0416	-0.1758	small	0.9337	0.2814	small	0.9235	0.4924	medium	1.1197	-0.422	medium	0.9399	0.422	medium	0.8911	0.3922	medium	0.5923	0.9414
Q8WX93	PALLD	Palladin OS=Homo sapiens OX=9606 GN=PALLD PE=1 SV=3	2.44166e+06	2.20751e+06	2.21541e+06	1.98101e+06	2.57726e+06	2.58701e+06	2.51036e+06	1.92545e+06	0.1886	0.2875	0.1875	large	1.1061	-0.0784	negligible	1.1021	-0.3399	medium	1.2325	-0.3922	medium	0.9964	-0.2615	small	1.1143	-0.3138	medium	1.1183	-0.0523	negligible	0.9474	0.4968	medium	0.8533	0.4968	medium	0.8825	0.6276	large	1.0289	-0.1046	small	1.0451	-0.1746	small	0.9614	0.2182
P47712	PLA2G4A	Cytosolic phospholipase A2 OS=Homo sapiens OX=9606 GN=PLA2G4A PE=1 SV=2	3.18382e+06	3.2862e+06	2.88918e+06	2.90374e+06	3.21593e+06	2.97367e+06	2.83701e+06	3.03438e+06	0.2724	0.3719	0.1083	medium	0.9688	0.0499	negligible	1.102	-0.649	large	1.0965	-0.4493	medium	1.1374	-0.6989	large	1.1317	-0.4992	medium	0.995	0.1997	small	0.99	0.1997	small	1.1051	-0.3495	medium	1.0184	-0.0998	negligible	0.9569	0.0499	negligible	1.1299	-0.7119	large	1.095	-0.522
Q8IWV1438	ARPC2	Actin-related protein 2/3 complex subunit 2 OS=Homo sapiens OX=9606 GN=ARPC2 PE=1 SV=1	3.41612e+07	3.06493e+07	3.10057e+07	3.42166e+07	3.4784e+07	3.06836e+07	3.32177e+07	3.30348e+07	0.0881	0.1742	0.3375	large	1.1146	-0.8108	large	1.1018	-1.0135	large	0.9984	-0.0579	negligible	0.9885	-0.2027	small	0.8957	0.7529	large	0.9062	0.9556	large	0.9821	0.0579	negligible	0.9989	-0.3185	medium	0.9334	0.666	large	1.0358	-0.2317	small	0.8467	0.8696	large	0.8073	0.7323
Q13310	PABPC4	Polyadenylate-binding protein 4 OS=Homo sapiens OX=9606 GN=PABPC4 PE=1 SV=1	3.51846e+07	3.47937e+07	3.19488e+07	3.28884e+07	3.41982e+07	3.37814e+07	3.29274e+07	3.31647e+07	0.4289	0.5075	0	negligible	1.0112	-0.1886	small	1.1013	-0.6835	large	1.0698	-0.5421	large	1.089	-0.495	medium	1.0579	-0.3536	medium	0.9714	0.1414	small	1.0288	-0.33	medium	1.03	-0.2121	small	0.9703	-0.2121	small	0.9917	-0.0943	negligible	0.9919	0.0286	negligible	1.105	-0.7717
Q9Y6V7	DDX49	Probable ATP-dependent RNA helicase DDX49 OS=Homo sapiens OX=9606 GN=DDX49 PE=1 SV=1	2.43487e+06	2.75457e+06	2.21303e+06	2.24514e+06	2.81603e+06	2.5955e+06	2.67354e+06	2.1502e+06	0.5601	0.6234	-0.0733	negligible	0.8839	0.1365	small	1.1002	-0.3413	medium	1.0845	-0.273	small	1.2447	-0.4778	medium	1.2269	-0.4095	medium	0.9857	0.0683	negligible	0.8646	-0.0228	negligible	1.0613	-0.4323	medium	0.8278	0.091	negligible	1.0442	-0.4095	medium	0.8588	1.0474	large	1.3741	-1.5461
Q9H1A4	ANAPC1	Anaphase-promoting complex subunit 1 OS=Homo sapiens OX=9606 GN=ANAPC1 PE=1 SV=1	3.24943e+06	3.34815e+06	2.95669e+06	3.84205e+06	3.03453e+06	3.37398e+06	3.37426e+06	3.42317e+06	0.6048	0.6617	-0.0967	negligible	0.9705	0.2476	small	1.099	-0.1801	small	0.8458	0.3601	medium	1.1324	-0.4276	medium	0.8714	0.1125	small	0.7696	0.5402	large	1.0708	-0.2926	small	0.9923	-0.2251	small	0.8762	0.2701	small	1.1224	0.0225	negligible	1.0449	-0.6814	large	1.2135	-1.2079
Q8IWV1314	POLR1E	DNA-directed RNA polymerase I subunit RPA49 OS=Homo sapiens OX=9606 GN=POLR1E PE=1 SV=3	590146	612741	537046	520701	580354	515016	468022	515242	0.0671	0.1451	0.3883	large	0.9631	0.3616	medium	1.0989	-0.5425	large	1.1334	-0.6027	large	1.1409	-0.9041	large	1.1768	-0.9644	large	1.0314	-0.0603	negligible	1.0169	0.1507	small	1.1898	-1.2959	large	1.1475	-0.3918	medium	1.0106	-0.1507	small	0.8923	0.3698	medium	0.8069	0.6703
Q8IWV1330	GOLT1B	Vesicle transport protein GOT1B OS=Homo sapiens OX=9606 GN=GOLT1B PE=1 SV=1	2.22625e+06	2.40212e+06	2.02709e+06	1.74569e+06	2.67823e+06	2.38409e+06	1.99658e+06	1.92087e+06	0.0702	0.15	0.38	large	0.9268	0.0898	negligible	1.0982	-0.4789	medium	1.2753	-0.8681	large	1.185	-0.5688	large	1.376	-0.9579	large	1.1612	-0.3891	medium	0.8312	0.4191	medium	1.0076	0.1197	small	1.0153	-0.0299	negligible	0.9088	-0.0299	negligible	1.0252	0.132	small	0.9624	0.33
O94919	ENDOD1	Endonuclease domain-containing 1 protein OS=Homo sapiens OX=9606 GN=ENDOD1 PE=1 SV=2	5.493e+06	5.49963e+06	5.00303e+06	5.49999e+06	5.47213e+06	7.20035e+06	5.79036e+06	5.4649e+06	0.4084	0.4889	0.0125	small	0.9988	0	negligible	1.0979	-0.1898	small	0.9987	0.0474	negligible	1.0993	-0.1898	small	0.9999	0.0474	negligible	0.9096	0.2372	small	1.0038	-0.0474	negligible	0.7638	0.7827	large	0.864	0.2846	small	1.0064	-0.0712	negligible	1.0607	-0.191	small	1.1316	-0.9167
P31930	UQCRC1	Cytochrome b-c1 complex subunit 1, mitochondrial OS=Homo sapiens OX=9606 GN=UQCRC1 PE=1 SV=3	1.53567e+07	1.44844e+07	1.39876e+07	1.37371e+07	1.48845e+07	1.3601e+07	1.34921e+07	1.54235e+07	0.5075	0.5766	-0.045	negligible	1.0602	-0.5534	large	1.0979	-0.6456	large	1.1179	-0.5764	large	1.0355	-0.0922	negligible	1.0544	-0.0231	negligible	1.0182	0.0692	negligible	1.0317	-0.4381	medium	1.065	-0.1383	small	1.0367	-0.2536	small	0.8907	0.2306	small	0.9847	0.0846	negligible	1.238	-1.5642
Q8IWV552	PSMD5	26S proteasome non-ATPase regulatory subunit 5 OS=Homo sapiens OX=9606 GN=PSMD5 PE=1 SV=3	5.39855e+06	5.36773e+06	4.91837e+06	4.68425e+06	5.86859e+06	5.6635e+06	5.32106e+06	5.25001e+06	0.0126	0.0654	0.6792	large	1.0057	0.1665	small	1.0976	-0.8739	large	1.1525	-1.3316	large	1.0914	-1.0403	large	1.1459	-1.4981	large	1.05	-0.4577	medium	0.9199	1.2068	large	0.9478	0.5826	large	0.9243	0.7074	large	0.8922	1.0819	large	1.1399	-0.7993	large	0.8772	1.0173
Q8IWV1445	ZNRD2	Protein ZNRD2 OS=Homo sapiens OX=9606 GN=ZNRD2 PE=1 SV=1	1.21678e+06	1.16527e+06	1.10891e+06	1.05792e+06	1.02081e+06	948530	913871	1.04385e+06	0.0893	0.1757	0.335	large	1.0442	-0.5781	large	1.0973	-0.5492	large	1.1502	-0.8382	large	1.0508	0.0289	negligible	1.1015	-0.2601	small	1.0482	-0.289	small	1.192	-0.9827	large	1.2285	-0.8382	large	1.2134	-0.8382	large	1.0135	0.2312	small	0.9906	0.2663	small	0.9029	0.5991
Q9Y3T9	NOC2L	Nucleolar complex protein 2 homolog OS=Homo sapiens OX=9606 GN=NOC2L PE=1 SV=4	5.15186e+06	5.17825e+06	4.69565e+06	4.80414e+06	5.21423e+06	5.10331e+06	4.9415e+06	4.9965e+06	0.4688	0.5442	-0.0233	negligible	0.9949	-0.2097	small	1.0972	-0.8155	large	1.0724	-0.4427	medium	1.1028	-0.6058	large	1.0779	-0.233	small	0.9774	0.3728	medium	0.988	-0.0466	negligible	1.0147	-0.2563	small	0.9502	0.2097	small	0.9615	0.1398	small	0.9567	0.3165	medium	1.2802	-0.5627
Q5VT79	ANXA8L1	Annexin A8-like protein 1 OS=Homo sapiens OX=9606 GN=ANXA8L1 PE=2 SV=2	797042	722114	726789	714917	709524	785011	875704	760290	0.8345	0.8563	-0.2183	negligible	1.1038	-0.3203	medium	1.0967	-0.1281	small	1.1149	-0.2349	small	0.9936	0.1922	small	1.0101	0.0854	negligible	1.0166	-0.1068	small	1.1233	-0.2562	small	0.9199	0.3844	medium	0.8299	0.299	small	0.9403	0.3417	medium	1.2188	-1.0954	large	2.4258	-2.3995
Q8IWV1600	ERLIN2	Erlin-2 OS=Homo sapiens OX=9606 GN=ERLIN2 PE=1 SV=1	1.51125e+07	1.47034e+07	1.37799e+07	1.43382e+07	1.5062e+07	1.48718e+07	1.35043e+07	1.46494e+07	0.118	0.2095	0.2817	large	1.0278	-0.3615	medium	1.0967	-1.0846	large	1.054	-0.8065	large	1.067	-0.7231	large	1.0255	-0.445	medium	0.9611	0.2781	small	1.0034	-0.1669	small	0.9887	0.1947	small	1.0204	-0.0556	negligible	0.9788	0.1947	small	1.0325	0.116	small	1.0457	-0.2553
Q9UNH7	SNX6	Sorting nexin-6 OS=Homo sapiens OX=9606 GN=SNX6 PE=1 SV=1	1.67234e+07	2.09492e+07	1.52513e+07	1.81567e+07	2.11222e+07	1.93264e+07	1.85073e+07	1.64067e+07	0.1564	0.254	0.2258	large	0.7983	0.3215	medium	1.0965	-0.5626	large	0.9211	0.3215	medium	1.3736	-0.884	large	1.1538	0	negligible	0.84	0.884	large	0.7917	0.6429	large	1.084	0.1339	small	0.8241	0.6697	large	1.1067	-0.6429	large	0.8274	0.4964	medium	0.7151	0.6475
Q8IWV1352	KLHDC4	Kelch domain-containing protein 4 OS=Homo sapiens OX=9606 GN=KLHDC4 PE=1 SV=1	1.94995e+06	1.82601e+06	1.77837e+06	1.7957e+06	1.45923e+06	1.63623e+06	1.69865e+06	1.90133e+06	0.0734	0.1544	0.3717	large	1.0679	-0.3271	medium	1.0965	-0.6542	large	1.0859	-0.5055	large	1.0268	-0.3271	medium	1.0169	-0.1784	small	0.9903	0.1487	small	1.3363	-1.3083	large	1.116	-0.9813	large	1.0469	-0.0297	negligible	0.9444	0.4163	medium	1.2379	0.0502	negligible	0.7539	0.7782
Q9Y5K6	CD2AP	CD2-associated protein OS=Homo sapiens OX=9606 GN=CD2AP PE=1 SV=1	3.94656e+06	4.09349e+06	3.59923e+06	3.35793e+06	3.93436e+06	3.65015e+06	3.78839e+06	3.65367e+06	0.1226	0.2157	0.2742	large	0.9641	0.4703	medium	1.0965	-0.4703	medium	1.1753	-0.6916	large	1.1373	-0.9406	large	1.219	-1.162	large	1.0719	-0.2213	small	1.0031	0.2213	small	1.1215	-0.996	large	0.9501	-0.1107	small	0.9191	0.166	small	0.9789	0.2458	small	0.9734	0.2458
O00716	E2F3	Transcription factor E2F3 OS=Homo sapiens OX=9606 GN=E2F3 PE=1 SV=1	3.11959e+06	3.12235e+06	2.84729e+06	3.32398e+06	2.68504e+06	3.1589e+06	2.96818e+06	2.75459e+06	0.6275	0.682	-0.1083	negligible	0.9991	-0.0448	negligible	1.0956	-0.3134	medium	0.9385	0.0224	negligible	1.0966	-0.2687	small	0.9393	0.0672	negligible	0.8566	0.3358	medium	1.1618	-0.5149	large	0.9884	0.1119	small	0.9593	0.0896	negligible	1.2067	-0.5373	large	0.766	0.473	medium	1.4741	-1.0879
Q9HB71	CACYBP	Calcyclin-binding protein OS=Homo sapiens OX=9606 GN=CACYBP PE=1 SV=2	3.09616e+07	3.32688e+07	2.82812e+07	2.50168e+07	3.1102e+07	3.32875e+07	2.73047e+07	2.65878e+07	0.3963	0.4788	0.02	small	0.9306	0.119	small	1.0948	-0.4048	medium	1.2376	-0.4762	medium	1.1764	-0.5238	large	1.3299	-0.5952	large	1.1305	-0.0714	negligible	0.9955	-0.0952	negligible	0.9994	-0.3333	medium	1.0358	-0.1667	small	0.9409	-0.2619	small	2.3412	-1.0412	large	1.404	-0.7672
Q8IWV1112	PPP1CA	Serine/threonine-protein phosphatase PP1-alpha catalytic subunit OS=Homo sapiens OX=9606 GN=PPP1CA PE=1 SV=1	6.823e+07	7.6556e+07	6.23275e+07	6.51438e+07	8.48913e+07	9.20935e+07	7.82095e+07	7.07029e+07	0.0456	0.1165	0.4583	large	0.8912	0	negligible	1.0947	-0.7366	large	1.0474	-0.3843	medium	1.2283	-0.7366	large	1.1752	-0.3843	medium	0.9568	0.3523	medium	0.8037	0.5444	large	0.8313	1.0568	large	0.7969	0.9287	large	0.9214	0.0961	negligible	0.8978	0.4512	medium	0.836	0.7362
Q9UK23	NAGPA	N-acetylglucosamine-1-phosphodiester alpha-N-acetylglucosaminidase OS=Homo sapiens OX=9606 GN=NAGPA PE=1 SV=2	787161	675720	719119	849470	676021	595583	647576	767140	0.174	0.2732	0.2042	large	1.1649	-0.6341	large	1.0946	0.1321	small	0.9266	0.1057	small	0.9396	0.7662	large	0.7955	0.7398	large	0.8465	-0.0264	negligible	1.1644	-0.3699	medium	1.1346	-0.2114	small	1.1105	-0.6605	large	1.1073	0.0264	negligible	0.9942	-0.0842	negligible	0.9772	0.1685
Q9UMS0	NFU1	NFU1 iron-sulfur cluster scaffold homolog, mitochondrial OS=Homo sapiens OX=9606 GN=NFU1 PE=1 SV=2	2.0698e+06	2.04006e+06	1.89177e+06	2.01326e+06	2.077e+06	2.04617e+06	2.0398e+06	2.05385e+06	0.747	0.7833	-0.17	negligible	1.0146	-0.0436	negligible	1.0941	-0.4576	medium	1.0281	-0.414	medium	1.0784	-0.414	medium	1.0133	-0.3704	medium	0.9397	0.0436	negligible	0.9965	0.0436	negligible	0.997	0.0436	negligible	0.9274	0.1743	small	0.9802	0.4358	medium	1.3338	-1.039	large	1.8691	-2.5457
P11387	TOP1	DNA topoisomerase 1 OS=Homo sapiens OX=9606 GN=TOP1 PE=1 SV=2	4.06184e+07	3.83643e+07	3.71296e+07	3.44181e+07	3.64852e+07	3.9144e+07	3.92938e+07	3.60399e+07	0.8245	0.8479	-0.2125	negligible	1.0588	-0.1926	small	1.094	-0.3211	medium	1.1801	-0.5137	large	1.0333	-0.1284	small	1.1147	-0.3211	medium	1.0788	-0.1926	small	1.1133	-0.4923	medium	0.9801	-0.0428	negligible	0.9449	0.2141	small	0.955	0.0642	negligible	1.338	-1.458	large	3.1052	-2.8577
Q9P258	RCC2	Protein RCC2 OS=Homo sapiens OX=9606 GN=RCC2 PE=1 SV=2	2.96211e+07	3.01792e+07	2.70851e+07	2.35308e+07	3.16926e+07	2.88582e+07	2.93346e+07	3.04842e+07	0.6356	0.6879	-0.1125	negligible	0.9815	0.1341	small	1.0936	-0.3352	medium	1.2588	-0.2235	small	1.1142	-0.4693	medium	1.2825	-0.3575	medium	1.151	0.1117	small	0.9346	0.4469	medium	1.0458	-0.2235	small	0.9233	0.2905	small	0.7719	0.2458	small	0.8705	0.7314	large	3.724	-1.6
P35606	COPB2	Coatomer subunit beta' OS=Homo sapiens OX=9606 GN=COPB2 PE=1 SV=2	5.25929e+07	4.92647e+07	4.80993e+07	4.84799e+07	4.90871e+07	4.76348e+07	4.32256e+07	5.05659e+07	0.134	0.2297	0.2567	large	1.0676	-0.3007	medium	1.0934	-0.6561	large	1.0848	-0.3281	medium	1.0242	-0.3554	medium	1.0162	-0.0273	negligible	0.9921	0.3281	medium	1.0714	-0.3554	medium	1.0342	-0.3281	medium	1.1128	-0.6561	large	0.9587	0.3007	medium	1.1002	-0.3122	medium	0.9178	0.5283
P47755	CAPZA2	F-actin-capping protein subunit alpha-2 OS=Homo sapiens OX=9606 GN=CAPZA2 PE=1 SV=3	3.50152e+07	3.22756e+07	3.20331e+07	3.40925e+07	3.31153e+07	3.16474e+07	3.41791e+07	3.46647e+07	0.4275	0.5065	0.0008	negligible	1.0849	-0.6602	large	1.0931	-0.6602	large	1.0271	-0.4244	medium	1.0076	0	negligible	0.9467	0.2358	small	0.9396	0.2358	small	1.0574	-0.4244	medium	1.0199	-0.1179	small	0.9372	0.3301	medium	0.9835	0.4009	medium	1.0225	-0.5186	large	1.0879	-0.461
Q8IWV1488	UCK2	Uridine-cytidine kinase 2 OS=Homo sapiens OX=9606 GN=UCK2 PE=1 SV=1	2.79593e+06	3.2646e+06	2.55799e+06	2.17531e+06	1.75673e+06	3.51447e+06	4.01786e+06	3.67631e+06	0.0958	0.1828	0.3217	large	0.8564	0.2003	small	1.093	0.3434	medium	1.2853	0.1717	small	1.2762	0.1431	small	1.5007	-0.0286	negligible	1.1759	-0.1717	small	1.5916	-0.5437	large	0.9289	0.1431	small	0.6367	0.7155	large	0.5917	0.4293	medium	1.1714	-0.7258	large	1.0933	-0.5081
Q14974	KPNB1	Importin subunit beta-1 OS=Homo sapiens OX=9606 GN=KPNB1 PE=1 SV=2	2.28962e+08	2.26922e+08	2.09497e+08	2.1937e+08	2.20515e+08	2.14248e+08	2.07397e+08	2.28526e+08	0.4924	0.5638	-0.0367	negligible	1.009	-0.2546	small	1.0929	-0.4861	medium	1.0437	-0.3704	medium	1.0832	-0.2315	small	1.0344	-0.1157	small	0.955	0.1157	small	1.0383	-0.2083	small	1.0592	-0.463	medium	1.0101	-0.162	small	0.9599	0.3704	medium	1.0352	-0.7322	large	1.1071	-0.7845
P30622	CLIP1	CAP-Gly domain-containing linker protein 1 OS=Homo sapiens OX=9606 GN=CLIP1 PE=1 SV=2	7.74452e+06	6.07008e+06	7.0877e+06	8.31593e+06	7.14335e+06	6.90029e+06	7.24773e+06	6.9859e+06	0.2986	0.3952	0.0875	medium	1.2759	-0.7896	large	1.0927	-0.5922	large	0.9313	-0.2221	small	0.8564	0.1974	small	0.7299	0.5675	large	0.8523	0.3701	medium	1.0842	-0.5428	large	0.8797	0	negligible	0.9779	0.3948	medium	1.1904	-0.6909	large	1.172	-0.3848	medium	0.907	0.0226
Q7KZ85	SUPT6H	Transcription elongation factor SPT6 OS=Homo sapiens OX=9606 GN=SUPT6H PE=1 SV=2	1.90214e+07	1.6278e+07	1.74115e+07	1.73022e+07	1.80659e+07	1.74032e+07	1.72327e+07	1.89779e+07	0.8672	0.8854	-0.2383	negligible	1.1685	-0.5719	large	1.0925	-0.1906	small	1.0994	-0.2965	small	0.9349	0.3813	medium	0.9408	0.2754	small	1.0063	-0.1059	small	1.0529	-0.1483	small	0.9353	0.4448	medium	1.0104	-0.1906	small	0.9117	0.0635	negligible	1.0838	-0.5283	large	1.9749	-1.8049
O00487	PSMD14	26S proteasome non-ATPase regulatory subunit 14 OS=Homo sapiens OX=9606 GN=PSMD14 PE=1 SV=1	2.95257e+07	2.82911e+07	2.70312e+07	2.86534e+07	2.83221e+07	2.67078e+07	2.68317e+07	2.66077e+07	0.1963	0.2955	0.1792	large	1.0436	-0.5203	large	1.0923	-0.9626	large	1.0304	-0.6244	large	1.0466	-0.4423	medium	0.9874	-0.1041	small	0.9434	0.3382	medium	1.0425	-0.4943	medium	1.0593	-0.4163	medium	1.0074	-0.1301	small	1.0769	-0.4683	medium	0.9188	0.6288	large	1.3042	-0.5741
O60925	PFDN1	Prefoldin subunit 1 OS=Homo sapiens OX=9606 GN=PFDN1 PE=1 SV=2	7.12131e+06	7.20928e+06	6.52082e+06	6.85614e+06	6.63929e+06	5.89806e+06	6.93579e+06	7.23149e+06	0.5728	0.6352	-0.08	negligible	0.9878	-0.1588	small	1.0921	-0.3629	medium	1.0387	-0.2495	small	1.1056	-0.2041	small	1.0515	-0.0907	negligible	0.9511	0.1134	small	1.0726	-0.3629	medium	1.2223	-0.6351	large	0.9402	-0.0907	negligible	0.9481	0.1814	small	1.5012	0.0454	negligible	11.3789	-2.1773
Q6PKG0	LARP1	La-related protein 1 OS=Homo sapiens OX=9606 GN=LARP1 PE=1 SV=2	3.62758e+06	2.71677e+06	3.32211e+06	3.27065e+06	3.50149e+06	3.14426e+06	1.43366e+06	2.57002e+06	0.904	0.9131	-0.2633	negligible	1.3353	0.0839	negligible	1.0919	-0.1258	small	1.1091	0.0419	negligible	0.8178	-0.2097	small	0.8307	-0.0419	negligible	1.0157	0.1678	small	1.036	0.0629	negligible	0.864	-0.1468	small	2.3172	-0.2726	small	1.2726	-0.2307	small	1.2981	-0.9581	large	1.2216	-0.7726
P07919	UQCRH	Cytochrome b-c1 complex subunit 6, mitochondrial OS=Homo sapiens OX=9606 GN=UQCRH PE=1 SV=2	3762443	3.34433e+06	3.44593e+06	3.26239e+06	3.27543e+06	3.63497e+06	3.50677e+06	3.17457e+06	0.5075	0.5766	-0.045	negligible	1.125	-0.2767	small	1.0918	0	negligible	1.1533	-0.5073	large	0.9705	0.2767	small	1.0251	-0.2306	small	1.0563	-0.5073	large	1.1487	-0.2306	small	0.92	0.5534	large	0.9827	-0.1383	small	1.0277	0	negligible	0.9762	0.2484	small	1.1398	-1.3661
[truncated: 1,955 more rows]
[truncated: 6 more columns]

## Sheet: Table_2 Resveratrol-affected
Supplementary Table S2: Reactome Pathways and Cellular Compartments associated with Resveratrol-affected Differentially Expressed Proteins; pathways associated with different subsets of DEPs could be filtered in column A.
[truncated: 2,381 more rows]

[truncated: 1 more sheets: Table_3 IR-affected]
